# Supplementary material for: Transcriptome Analysis of Stem and Globally Comparison with Other Tissues in Brassica napus
Source: Front Plant Sci. 2016 Sep 21;7:1403. doi: 10.3389/fpls.2016.01403 (PMC5030298; doi:10.3389/fpls.2016.01403)
Supplement: SUPPLEMENTARY FILE 1 — GO annotation of the DEGs of the common genes. [file Data_Sheet_1.XLSX]

## Sheet: root-vs-stem.Diff_Exp
GO annotation of the DEGs of the common genes between roots and stems
Gene_id	foldChange	log2FoldChange	P-value	adjusted P-value	GO:BiologicalProcess	GO:CellularComponent	GO:MolecularFunction
BnaC09g08320D	0.0018431	9.08365	0.000245139	0.0241235	-	-	-
BnaA01g06440D	0.00155796	9.32612	0.000329409	0.0291056	-	-	-
BnaA03g35750D	0.00288257	8.43843	0.000493594	0.0383174	-	GO:0005576(extracellular region)	-
BnaA01g06730D	0.00301881	8.37181	0.000644414	0.0443463	GO:0006073(cellular glucan metabolic process),GO:0010089(xylem development)	GO:0005794(Golgi apparatus),GO:0005618(cell wall),GO:0048046(apoplast)	GO:0004553(hydrolase activity, hydrolyzing O-glycosyl compounds),GO:0016762(xyloglucan:xyloglucosyl transferase activity)
BnaA09g51510D	0.00377733	8.04842	0.000820457	0.0518977	-	-	-
BnaC09g09390D	0.00376614	8.0527	0.000862084	0.0536934	GO:0009926(auxin polar transport),GO:0055085(transmembrane transport)	GO:0016021(integral to membrane)	GO:0009672(auxin:hydrogen symporter activity)
BnaA02g19000D	0.00411035	7.92652	0.000892954	0.0549638	GO:0046900(tetrahydrofolylpolyglutamate metabolic process),GO:0006541(glutamine metabolic process)	GO:0005773(vacuole),GO:0005576(extracellular region)	GO:0008242(omega peptidase activity)
BnaA01g18990D	0.00470094	7.73283	0.0009074	0.0554197	-	GO:0005576(extracellular region),GO:0009507(chloroplast),GO:0005783(endoplasmic reticulum)	GO:0019825(oxygen binding)
BnaC01g15480D	0.00111681	9.8064	0.000959103	0.0576384	GO:0009750(response to fructose stimulus),GO:0009651(response to salt stress),GO:0042742(defense response to bacterium),GO:0010228(vegetative to reproductive phase transition of meristem),GO:0006833(water transport),GO:0080184(response to phenylpropanoid),GO:0010043(response to zinc ion),GO:0046686(response to cadmium ion),GO:0019344(cysteine biosynthetic process)	GO:0005829(cytosol),GO:0005773(vacuole),GO:0005634(nucleus)	GO:0005507(copper ion binding)
BnaC02g02600D	0.00439934	7.8285	0.000965126	0.0578678	GO:0019408(dolichol biosynthetic process)	GO:0009570(chloroplast stroma),GO:0009535(chloroplast thylakoid membrane)	GO:0016597(amino acid binding)
BnaC02g05110D	0.00490476	7.6716	0.00099794	0.0592487	GO:0009627(systemic acquired resistance),GO:0034976(response to endoplasmic reticulum stress)	GO:0005794(Golgi apparatus),GO:0009506(plasmodesma),GO:0005774(vacuolar membrane),GO:0016021(integral to membrane),GO:0005576(extracellular region),GO:0005783(endoplasmic reticulum)	-
BnaC08g25520D	0.0044891	7.79936	0.00103082	0.0603363	-	-	-
BnaA06g08030D	0.00481516	7.6982	0.00104479	0.0607802	GO:0045226(extracellular polysaccharide biosynthetic process)	-	GO:0050662(coenzyme binding),GO:0000166(nucleotide binding),GO:0008460(dTDP-glucose 4,6-dehydratase activity),GO:0008831(dTDP-4-dehydrorhamnose reductase activity)
BnaC09g47830D	0.00433041	7.85128	0.00108655	0.0621203	-	-	GO:0008233(peptidase activity)
BnaA08g27690D	0.005369	7.54113	0.00109807	0.0625971	GO:0030243(cellulose metabolic process),GO:0009825(multidimensional cell growth),GO:0030003(cellular cation homeostasis),GO:0043481(anthocyanin accumulation in tissues in response to UV light),GO:0048767(root hair elongation),GO:0000271(polysaccharide biosynthetic process),GO:0070838(divalent metal ion transport),GO:0019761(glucosinolate biosynthetic process),GO:0009684(indoleacetic acid biosynth…	GO:0005774(vacuolar membrane),GO:0009505(plant-type cell wall),GO:0009507(chloroplast),GO:0005576(extracellular region),GO:0009506(plasmodesma)	GO:0003993(acid phosphatase activity)
BnaC07g47720D	0.0055735	7.4872	0.00123394	0.0675074	GO:0009407(toxin catabolic process),GO:0010583(response to cyclopentenone),GO:0045087(innate immune response),GO:0009617(response to bacterium),GO:0050832(defense response to fungus)	GO:0005739(mitochondrion)	GO:0004497(monooxygenase activity)
BnaA05g27330D	0.00587518	7.41115	0.00125927	0.0683487	GO:0010304(PSII associated light-harvesting complex II catabolic process),GO:0006760(folic acid-containing compound metabolic process)	GO:0009507(chloroplast),GO:0005829(cytosol)	GO:0004150(dihydroneopterin aldolase activity)
BnaC04g41490D	0.00563354	7.47174	0.00125974	0.0683487	GO:0055114(oxidation-reduction process),GO:0000041(transition metal ion transport),GO:0010439(regulation of glucosinolate biosynthetic process),GO:0009691(cytokinin biosynthetic process)	GO:0009506(plasmodesma),GO:0005737(cytoplasm)	GO:0009815(1-aminocyclopropane-1-carboxylate oxidase activity),GO:0016706(oxidoreductase activity, acting on paired donors, with incorporation or reduction of molecular oxygen, 2-oxoglutarate as one donor, and incorporation of one atom each of oxygen into both donors)
BnaA10g23260D	0.00317289	8.29999	0.00129703	0.0693808	-	-	GO:0008233(peptidase activity)
BnaA06g15780D	0.00289873	8.43036	0.00129956	0.0693808	GO:0009658(chloroplast organization),GO:0031347(regulation of defense response),GO:0045893(positive regulation of transcription, DNA-dependent)	GO:0005634(nucleus)	-
BnaA02g15620D	0.00432138	7.85429	0.0013547	0.0716733	GO:0009915(phloem sucrose loading),GO:0048316(seed development)	GO:0009506(plasmodesma),GO:0005886(plasma membrane),GO:0016021(integral to membrane)	GO:0008506(sucrose:hydrogen symporter activity)
BnaC02g05450D	0.00633276	7.30295	0.00141316	0.0738235	-	-	-
BnaC05g01540D	0.00561144	7.47741	0.00144999	0.0751496	-	-	GO:0016740(transferase activity)
BnaCnng09130D	0.00548319	7.51077	0.00149465	0.0768068	-	-	-
BnaA09g20980D	0.00560639	7.47871	0.00154454	0.0785844	GO:0008152(metabolic process)	-	GO:0016491(oxidoreductase activity),GO:0005488(binding)
BnaA07g23070D	0.00474987	7.7179	0.00156674	0.0793714	GO:0009733(response to auxin stimulus),GO:0016126(sterol biosynthetic process)	GO:0005634(nucleus)	-
BnaA07g35800D	0.0071123	7.13547	0.00170458	0.0845587	-	-	-
BnaCnng22390D	0.00641319	7.28474	0.0017233	0.0849522	GO:0015996(chlorophyll catabolic process)	GO:0009507(chloroplast)	-
BnaC05g16060D	0.00734941	7.08815	0.00176681	0.0862844	-	-	-
BnaC08g00490D	0.0070889	7.14022	0.00186147	0.0885476	GO:0030243(cellulose metabolic process),GO:0009825(multidimensional cell growth),GO:0030003(cellular cation homeostasis),GO:0043481(anthocyanin accumulation in tissues in response to UV light),GO:0048767(root hair elongation),GO:0000271(polysaccharide biosynthetic process),GO:0070838(divalent metal ion transport),GO:0019761(glucosinolate biosynthetic process),GO:0009684(indoleacetic acid biosynth…	GO:0005774(vacuolar membrane),GO:0009505(plant-type cell wall),GO:0009507(chloroplast),GO:0005576(extracellular region),GO:0009506(plasmodesma)	GO:0003993(acid phosphatase activity)
BnaC05g14270D	0.00743182	7.07207	0.00198141	0.092108	GO:0009684(indoleacetic acid biosynthetic process),GO:0042742(defense response to bacterium),GO:0006569(tryptophan catabolic process),GO:0019761(glucosinolate biosynthetic process),GO:0019344(cysteine biosynthetic process)	GO:0005737(cytoplasm)	GO:0080067(4-methylthiobutyl-desulfoglucosinolate sulfotransferase activity),GO:0080069(7-methylthioheptyl-desulfoglucosinolate sulfotransferase activity),GO:0080068(5-methylthiopentyl-desulfoglucosinolate sulfotransferase activity),GO:0080066(3-methylthiopropyl-desulfoglucosinolate sulfotransferase activity),GO:0080071(indol-3-yl-methyl-desulfoglucosinolate sulfotransferase activity),GO:0080070(…
BnaC02g02620D	0.00682678	7.19458	0.00198195	0.092108	GO:0009965(leaf morphogenesis),GO:0010093(specification of floral organ identity),GO:0010363(regulation of plant-type hypersensitive response),GO:0006261(DNA-dependent DNA replication),GO:0006306(DNA methylation),GO:0009805(coumarin biosynthetic process),GO:0009651(response to salt stress),GO:0016572(histone phosphorylation),GO:0019684(photosynthesis, light reaction),GO:0006342(chromatin silencin…	GO:0009706(chloroplast inner membrane),GO:0010007(magnesium chelatase complex),GO:0005886(plasma membrane),GO:0005739(mitochondrion),GO:0048046(apoplast),GO:0000785(chromatin),GO:0005634(nucleus)	GO:0016851(magnesium chelatase activity),GO:0044212(transcription regulatory region DNA binding),GO:0016531(copper chaperone activity),GO:0010314(phosphatidylinositol-5-phosphate binding),GO:0008270(zinc ion binding),GO:0018024(histone-lysine N-methyltransferase activity)
BnaA05g35360D	0.00615271	7.34456	0.00203144	0.093854	GO:0006869(lipid transport)	-	-
BnaA09g51380D	0.00592612	7.3987	0.00207858	0.0952248	-	-	-
BnaC02g01730D	0.00766895	7.02675	0.00211372	0.0964108	GO:0006412(translation)	GO:0005730(nucleolus),GO:0022626(cytosolic ribosome),GO:0005886(plasma membrane),GO:0009507(chloroplast)	GO:0003735(structural constituent of ribosome),GO:0019843(rRNA binding)
BnaA05g24610D	0.00820796	6.92876	0.00220727	0.0990139	-	-	-
BnaA10g02230D	0.00352323	8.14888	0.00221085	0.0991183	GO:0016132(brassinosteroid biosynthetic process),GO:0010054(trichoblast differentiation)	GO:0009506(plasmodesma),GO:0009505(plant-type cell wall),GO:0046658(anchored to plasma membrane),GO:0005794(Golgi apparatus)	-
BnaC02g24710D	0.0079997	6.96584	0.00225808	0.100265	GO:0008272(sulfate transport),GO:0055085(transmembrane transport)	GO:0016021(integral to membrane)	GO:0008271(secondary active sulfate transmembrane transporter activity)
BnaA03g41350D	0.00821973	6.92669	0.00228834	0.101095	-	-	-
BnaA07g33060D	0.0080863	6.9503	0.00231756	0.101758	-	GO:0005634(nucleus),GO:0005829(cytosol)	GO:0046983(protein dimerization activity),GO:0008171(O-methyltransferase activity)
BnaC02g02190D	0.00852264	6.87448	0.00234143	0.102526	-	-	-
BnaA04g28630D	0.00893762	6.80589	0.00251509	0.107786	-	-	-
BnaA03g17720D	0.00794182	6.97632	0.00252906	0.107973	GO:0009738(abscisic acid mediated signaling pathway)	GO:0005634(nucleus)	GO:0004872(receptor activity),GO:0005515(protein binding)
BnaC02g06560D	0.00943532	6.72771	0.00259356	0.109716	-	-	-
BnaC02g04740D	0.00952996	6.71331	0.00259652	0.109782	GO:0022900(electron transport chain)	GO:0005743(mitochondrial inner membrane),GO:0070469(respiratory chain),GO:0016021(integral to membrane)	GO:0046872(metal ion binding),GO:0008121(ubiquinol-cytochrome-c reductase activity),GO:0051537(2 iron, 2 sulfur cluster binding)
BnaC07g16390D	0.00973246	6.68298	0.00271775	0.112912	-	-	-
BnaC09g07640D	0.00949147	6.71915	0.00272158	0.113006	-	-	GO:0016491(oxidoreductase activity)
BnaA07g12210D	0.00897932	6.79918	0.00273087	0.113132	-	-	-
BnaC09g46170D	0.00538103	7.5379	0.00276195	0.113544	-	-	-
BnaC08g31700D	0.0097944	6.67383	0.00277442	0.113938	GO:0009845(seed germination),GO:0006355(regulation of transcription, DNA-dependent),GO:0009639(response to red or far red light)	GO:0005634(nucleus)	GO:0008270(zinc ion binding),GO:0003677(DNA binding),GO:0003700(sequence-specific DNA binding transcription factor activity)
BnaA10g21820D	0.00649132	7.26727	0.00285052	0.115974	-	-	-
BnaC06g37610D	0.00720414	7.11696	0.0028696	0.116469	GO:0008152(metabolic process)	GO:0005634(nucleus),GO:0005829(cytosol)	GO:0046983(protein dimerization activity),GO:0008171(O-methyltransferase activity)
BnaA04g12920D	0.00771124	7.01882	0.00294828	0.118907	-	-	-
BnaC08g15360D	0.01016	6.62095	0.00304781	0.121122	-	-	-
BnaA08g10180D	0.00675539	7.20974	0.00305209	0.12117	GO:0048767(root hair elongation),GO:0080026(response to indolebutyric acid stimulus),GO:0080024(indolebutyric acid metabolic process)	GO:0005777(peroxisome),GO:0009507(chloroplast)	GO:0016491(oxidoreductase activity)
BnaA08g09510D	0.010196	6.61585	0.00316868	0.124791	-	-	GO:0016614(oxidoreductase activity, acting on CH-OH group of donors)
BnaC02g05960D	0.0106176	6.5574	0.00321358	0.125937	GO:0045454(cell redox homeostasis),GO:0019344(cysteine biosynthetic process),GO:0009740(gibberellic acid mediated signaling pathway)	GO:0005576(extracellular region)	-
BnaA09g51530D	0.0104663	6.5781	0.00322855	0.126014	GO:0008152(metabolic process)	-	GO:0016740(transferase activity)
BnaC04g41260D	0.00971035	6.68626	0.00327792	0.127185	-	GO:0043231(intracellular membrane-bounded organelle)	-
BnaA09g03440D	0.0103028	6.60082	0.00334813	0.128727	-	-	-
BnaC01g21790D	0.011295	6.46818	0.00344203	0.131355	-	-	-
BnaA04g00390D	0.00815849	6.93748	0.00345207	0.131416	GO:0009407(toxin catabolic process)	GO:0005737(cytoplasm)	GO:0004364(glutathione transferase activity)
BnaA02g18690D	0.0115152	6.44032	0.00347394	0.13179	GO:0008272(sulfate transport),GO:0055085(transmembrane transport)	GO:0016021(integral to membrane)	GO:0008271(secondary active sulfate transmembrane transporter activity)
BnaAnng31970D	0.00782839	6.99707	0.00347529	0.13179	GO:0006096(glycolysis)	-	GO:0004332(fructose-bisphosphate aldolase activity)
BnaA10g01510D	0.0109657	6.51086	0.00354083	0.13346	-	-	GO:0016740(transferase activity)
BnaC06g11390D	0.011717	6.41525	0.00355006	0.13346	-	-	-
BnaC04g48180D	0.00473088	7.72367	0.00368607	0.13656	GO:0055114(oxidation-reduction process)	GO:0005576(extracellular region)	GO:0020037(heme binding),GO:0033771(licodione synthase activity),GO:0005506(iron ion binding),GO:0009055(electron carrier activity),GO:0019825(oxygen binding)
BnaAnng30640D	0.0113115	6.46607	0.00369325	0.136762	GO:0055069(zinc ion homeostasis),GO:0006754(ATP biosynthetic process),GO:0030001(metal ion transport)	GO:0016021(integral to membrane),GO:0005886(plasma membrane)	GO:0015434(cadmium-transporting ATPase activity),GO:0046872(metal ion binding),GO:0015662(ATPase activity, coupled to transmembrane movement of ions, phosphorylative mechanism),GO:0005524(ATP binding)
BnaC01g13470D	0.0113342	6.46318	0.00369854	0.136893	GO:0009825(multidimensional cell growth),GO:0055114(oxidation-reduction process),GO:0048767(root hair elongation),GO:0000271(polysaccharide biosynthetic process),GO:0009932(cell tip growth),GO:0010075(regulation of meristem growth),GO:0071555(cell wall organization),GO:0043481(anthocyanin accumulation in tissues in response to UV light),GO:0010817(regulation of hormone levels),GO:0048653(anther d…	GO:0009506(plasmodesma),GO:0009505(plant-type cell wall),GO:0005576(extracellular region),GO:0016020(membrane)	GO:0005507(copper ion binding),GO:0016491(oxidoreductase activity)
BnaA06g17770D	0.0099178	6.65576	0.00378052	0.138624	GO:0016310(phosphorylation)	-	GO:0004672(protein kinase activity)
BnaCnng38990D	0.0123475	6.33963	0.00386792	0.140975	GO:0009414(response to water deprivation),GO:0010118(stomatal movement),GO:0042128(nitrate assimilation),GO:0010167(response to nitrate)	GO:0005634(nucleus)	GO:0003700(sequence-specific DNA binding transcription factor activity)
BnaC04g48550D	0.0104504	6.58029	0.00405752	0.14566	GO:0016049(cell growth),GO:0010075(regulation of meristem growth),GO:0042325(regulation of phosphorylation),GO:0000902(cell morphogenesis),GO:0048193(Golgi vesicle transport),GO:0046686(response to cadmium ion)	GO:0005829(cytosol),GO:0005576(extracellular region),GO:0005634(nucleus),GO:0005886(plasma membrane)	GO:0008601(protein phosphatase type 2A regulator activity)
BnaC02g07050D	0.0121292	6.36537	0.00425438	0.15026	-	-	-
BnaC03g21240D	0.0120243	6.3779	0.0042772	0.150796	GO:0009738(abscisic acid mediated signaling pathway)	GO:0005634(nucleus)	GO:0004872(receptor activity),GO:0005515(protein binding)
BnaCnng20100D	0.0110489	6.49996	0.00440583	0.153475	-	GO:0005634(nucleus)	-
BnaCnng22160D	0.013257	6.2371	0.00444378	0.154221	GO:0008152(metabolic process)	-	GO:0016491(oxidoreductase activity),GO:0005488(binding)
BnaCnng59950D	0.0123147	6.34347	0.00449742	0.155701	GO:0010119(regulation of stomatal movement),GO:0019762(glucosinolate catabolic process),GO:0009737(response to abscisic acid stimulus),GO:0002213(defense response to insect)	GO:0005777(peroxisome),GO:0009505(plant-type cell wall),GO:0009579(thylakoid),GO:0009507(chloroplast),GO:0005773(vacuole),GO:0022626(cytosolic ribosome),GO:0048046(apoplast)	GO:0019137(thioglucosidase activity),GO:0008422(beta-glucosidase activity)
BnaC07g42400D	0.0120517	6.37462	0.00457254	0.156885	-	-	-
BnaC06g39250D	0.00609462	7.35825	0.0047023	0.159497	-	GO:0009505(plant-type cell wall),GO:0005794(Golgi apparatus),GO:0009506(plasmodesma),GO:0005886(plasma membrane),GO:0005829(cytosol),GO:0048046(apoplast)	GO:0030246(carbohydrate binding)
BnaC04g56560D	0.0134636	6.2148	0.00471413	0.15983	GO:0009738(abscisic acid mediated signaling pathway)	GO:0005634(nucleus)	GO:0004872(receptor activity),GO:0005515(protein binding)
BnaC06g38480D	0.003375	8.2109	0.00471653	0.159842	GO:0008272(sulfate transport),GO:0055085(transmembrane transport)	GO:0016021(integral to membrane)	GO:0008271(secondary active sulfate transmembrane transporter activity)
BnaC09g06820D	0.00432811	7.85205	0.0047657	0.160954	GO:0009862(systemic acquired resistance, salicylic acid mediated signaling pathway),GO:0009061(anaerobic respiration),GO:0010310(regulation of hydrogen peroxide metabolic process),GO:0001666(response to hypoxia)	-	-
BnaA10g04120D	0.00789404	6.98502	0.0048756	0.163236	GO:0009753(response to jasmonic acid stimulus),GO:0009739(response to gibberellin stimulus),GO:0009651(response to salt stress),GO:0006355(regulation of transcription, DNA-dependent),GO:0009751(response to salicylic acid stimulus)	GO:0005634(nucleus)	GO:0003677(DNA binding),GO:0003700(sequence-specific DNA binding transcription factor activity)
BnaA03g30430D	0.0057664	7.43811	0.00498756	0.165536	-	-	-
BnaA03g30420D	0.00801502	6.96308	0.00510158	0.168256	-	-	-
BnaA07g20740D	0.00755105	7.04911	0.00516449	0.169691	-	-	-
BnaA04g10820D	0.0143263	6.12519	0.00521851	0.170808	GO:0044238(primary metabolic process),GO:0071704(organic substance metabolic process)	-	GO:0008081(phosphoric diester hydrolase activity)
BnaC01g21800D	0.00758146	7.04331	0.00522707	0.170962	-	-	-
BnaA07g32570D	0.0151193	6.04746	0.00535389	0.173524	-	-	-
BnaC01g15510D	0.00521395	7.58341	0.00542346	0.175274	GO:0016132(brassinosteroid biosynthetic process),GO:0006952(defense response),GO:0006084(acetyl-CoA metabolic process),GO:0009807(lignan biosynthetic process),GO:0050790(regulation of catalytic activity),GO:0009736(cytokinin mediated signaling pathway),GO:0016126(sterol biosynthetic process)	GO:0005576(extracellular region)	GO:0042349(guiding stereospecific synthesis activity)
BnaA09g45300D	0.0141028	6.14787	0.00544888	0.175879	-	-	GO:0004180(carboxypeptidase activity)
BnaC03g13350D	0.0148384	6.07452	0.00562654	0.178755	-	GO:0005886(plasma membrane)	GO:0004672(protein kinase activity)
BnaC05g41450D	0.00878287	6.83109	0.00565402	0.179411	GO:0010304(PSII associated light-harvesting complex II catabolic process),GO:0006760(folic acid-containing compound metabolic process)	GO:0009507(chloroplast),GO:0005829(cytosol)	GO:0004150(dihydroneopterin aldolase activity)
BnaA07g09120D	0.0140341	6.15492	0.00566141	0.179428	GO:0043161(proteasomal ubiquitin-dependent protein catabolic process),GO:0051788(response to misfolded protein),GO:0080129(proteasome core complex assembly),GO:0006749(glutathione metabolic process),GO:0019375(galactolipid biosynthetic process),GO:0042631(cellular response to water deprivation),GO:0006635(fatty acid beta-oxidation),GO:0007568(aging),GO:0010583(response to cyclopentenone),GO:00094…	GO:0005737(cytoplasm)	GO:0004364(glutathione transferase activity)
BnaCnng59460D	0.0162135	5.94666	0.00583274	0.182942	-	-	-
BnaC09g12090D	0.011864	6.39727	0.00585565	0.183443	-	-	-
BnaC06g35620D	0.0155632	6.00572	0.0059294	0.184848	GO:0005975(carbohydrate metabolic process)	-	GO:0016901(oxidoreductase activity, acting on the CH-OH group of donors, quinone or similar compound as acceptor),GO:0048038(quinone binding)
BnaC02g04000D	0.0153215	6.0283	0.00596458	0.185453	-	-	-
BnaCnng42580D	0.0111075	6.49232	0.0060245	0.186726	GO:0006857(oligopeptide transport),GO:0016051(carbohydrate biosynthetic process),GO:0007020(microtubule nucleation)	GO:0005794(Golgi apparatus),GO:0005886(plasma membrane)	GO:0030158(protein xylosyltransferase activity),GO:0008375(acetylglucosaminyltransferase activity)
BnaC02g00870D	0.00902397	6.79202	0.00612015	0.188075	GO:0010200(response to chitin)	GO:0031225(anchored to membrane),GO:0005886(plasma membrane)	-
BnaC05g02150D	0.0144134	6.11645	0.00618476	0.189161	GO:0016132(brassinosteroid biosynthetic process),GO:0010054(trichoblast differentiation)	GO:0009506(plasmodesma),GO:0009505(plant-type cell wall),GO:0046658(anchored to plasma membrane),GO:0005794(Golgi apparatus)	-
BnaAnng40300D	0.0062239	7.32797	0.00627291	0.190242	-	-	GO:0003676(nucleic acid binding),GO:0005524(ATP binding),GO:0008026(ATP-dependent helicase activity)
BnaA06g39660D	0.00972431	6.68419	0.00631023	0.191142	-	-	-
BnaC03g05940D	0.0172648	5.85602	0.00640673	0.193248	GO:0006810(transport)	GO:0016020(membrane)	GO:0015116(sulfate transmembrane transporter activity)
BnaCnng77490D	0.0130875	6.25567	0.00642511	0.193407	-	-	-
BnaC09g24020D	0.00627576	7.31599	0.00642676	0.193407	-	-	-
BnaA06g12720D	0.017806	5.8115	0.00677194	0.200121	GO:0009684(indoleacetic acid biosynthetic process),GO:0042742(defense response to bacterium),GO:0006569(tryptophan catabolic process),GO:0019761(glucosinolate biosynthetic process),GO:0019344(cysteine biosynthetic process)	GO:0005737(cytoplasm)	GO:0080067(4-methylthiobutyl-desulfoglucosinolate sulfotransferase activity),GO:0080069(7-methylthioheptyl-desulfoglucosinolate sulfotransferase activity),GO:0080068(5-methylthiopentyl-desulfoglucosinolate sulfotransferase activity),GO:0080066(3-methylthiopropyl-desulfoglucosinolate sulfotransferase activity),GO:0080071(indol-3-yl-methyl-desulfoglucosinolate sulfotransferase activity),GO:0080070(…
BnaA04g13220D	0.0123458	6.33984	0.00678641	0.20028	-	-	-
BnaA08g31650D	0.0166693	5.90666	0.00678817	0.20028	GO:0032259(methylation),GO:0055114(oxidation-reduction process)	GO:0005886(plasma membrane),GO:0005783(endoplasmic reticulum)	GO:0009055(electron carrier activity),GO:0004497(monooxygenase activity),GO:0005506(iron ion binding),GO:0020037(heme binding),GO:0016705(oxidoreductase activity, acting on paired donors, with incorporation or reduction of molecular oxygen),GO:0008168(methyltransferase activity)
BnaC02g00320D	0.0163078	5.93829	0.00697952	0.203583	GO:0010162(seed dormancy process),GO:0009845(seed germination),GO:0048364(root development),GO:0009737(response to abscisic acid stimulus),GO:0048366(leaf development),GO:0046686(response to cadmium ion),GO:0061062(regulation of nematode larval development),GO:0009624(response to nematode),GO:0009793(embryo development ending in seed dormancy)	GO:0005829(cytosol),GO:0009506(plasmodesma),GO:0009570(chloroplast stroma),GO:0005773(vacuole),GO:0005794(Golgi apparatus),GO:0005634(nucleus),GO:0005886(plasma membrane),GO:0048046(apoplast)	GO:0045309(protein phosphorylated amino acid binding),GO:0005524(ATP binding),GO:0016818(hydrolase activity, acting on acid anhydrides, in phosphorus-containing anhydrides),GO:0019904(protein domain specific binding)
BnaA02g15170D	0.00505091	7.62924	0.00726561	0.209905	-	-	-
BnaA02g35860D	0.018807	5.73258	0.0072973	0.210512	-	-	-
BnaA10g27940D	0.0123624	6.33789	0.00741816	0.213062	GO:0045454(cell redox homeostasis),GO:0048653(anther development)	GO:0005737(cytoplasm)	GO:0009055(electron carrier activity),GO:0015035(protein disulfide oxidoreductase activity)
BnaC03g58370D	0.0183937	5.76464	0.00753388	0.215442	GO:0044237(cellular metabolic process)	-	-
BnaA02g16170D	0.0189622	5.72073	0.00757219	0.215905	GO:0009088(threonine biosynthetic process)	GO:0009507(chloroplast)	GO:0030170(pyridoxal phosphate binding),GO:0004795(threonine synthase activity)
BnaC03g64610D	0.0187736	5.73515	0.00770424	0.218639	GO:0000304(response to singlet oxygen),GO:0055114(oxidation-reduction process)	GO:0005829(cytosol),GO:0009507(chloroplast)	GO:0008113(peptide-methionine (S)-S-oxide reductase activity)
BnaAnng33740D	0.0188353	5.73042	0.00771794	0.218877	GO:0006857(oligopeptide transport),GO:0048544(recognition of pollen)	GO:0005768(endosome),GO:0005794(Golgi apparatus),GO:0005886(plasma membrane),GO:0005802(trans-Golgi network)	GO:0030246(carbohydrate binding)
BnaA03g25580D	0.0194572	5.68355	0.00772583	0.218943	-	-	-
BnaCnng10850D	0.0158212	5.98199	0.00773956	0.219253	-	-	-
BnaAnng22230D	0.0114668	6.44639	0.007746	0.219357	-	-	-
BnaC02g06080D	0.016631	5.90998	0.00788967	0.22175	GO:0055114(oxidation-reduction process)	-	GO:0051287(NAD binding),GO:0003979(UDP-glucose 6-dehydrogenase activity)
BnaC07g37780D	0.0197542	5.6617	0.00800506	0.223588	GO:0072334(UDP-galactose transmembrane transport)	GO:0005886(plasma membrane),GO:0030173(integral to Golgi membrane)	GO:0005459(UDP-galactose transmembrane transporter activity)
BnaA02g18450D	0.0197515	5.66189	0.00809682	0.225081	GO:0009693(ethylene biosynthetic process),GO:0009835(fruit ripening),GO:0055114(oxidation-reduction process)	-	GO:0046872(metal ion binding),GO:0031418(L-ascorbic acid binding),GO:0009815(1-aminocyclopropane-1-carboxylate oxidase activity),GO:0016706(oxidoreductase activity, acting on paired donors, with incorporation or reduction of molecular oxygen, 2-oxoglutarate as one donor, and incorporation of one atom each of oxygen into both donors)
BnaC06g15450D	0.0189901	5.71861	0.00823443	0.227813	GO:0009269(response to desiccation),GO:0006970(response to osmotic stress),GO:0080170(hydrogen peroxide transmembrane transport),GO:0009737(response to abscisic acid stimulus)	GO:0005773(vacuole),GO:0005886(plasma membrane),GO:0016021(integral to membrane),GO:0009507(chloroplast)	GO:0005215(transporter activity)
BnaA04g24700D	0.0174934	5.83704	0.00831195	0.229346	GO:0016049(cell growth),GO:0010075(regulation of meristem growth),GO:0042325(regulation of phosphorylation),GO:0000902(cell morphogenesis),GO:0048193(Golgi vesicle transport),GO:0046686(response to cadmium ion)	GO:0005829(cytosol),GO:0005576(extracellular region),GO:0005634(nucleus),GO:0005886(plasma membrane)	GO:0008601(protein phosphatase type 2A regulator activity)
BnaC03g27680D	0.0146273	6.09519	0.00837811	0.230121	-	-	-
BnaC08g36040D	0.0187941	5.73358	0.00858654	0.233562	-	-	-
BnaC06g26730D	0.013676	6.19221	0.00900699	0.24058	-	GO:0009507(chloroplast)	-
BnaA03g06520D	0.0192497	5.69902	0.00911408	0.242077	GO:0006536(glutamate metabolic process)	-	GO:0030170(pyridoxal phosphate binding),GO:0005516(calmodulin binding),GO:0004351(glutamate decarboxylase activity)
BnaA09g37270D	0.0197065	5.66518	0.00926088	0.244491	GO:0009410(response to xenobiotic stimulus),GO:0030968(endoplasmic reticulum unfolded protein response),GO:0045893(positive regulation of transcription, DNA-dependent)	GO:0005634(nucleus)	GO:0003677(DNA binding)
BnaC09g15460D	0.0193988	5.68789	0.00929737	0.245092	GO:0009684(indoleacetic acid biosynthetic process),GO:0019761(glucosinolate biosynthetic process),GO:0019344(cysteine biosynthetic process)	GO:0005737(cytoplasm)	GO:0080067(4-methylthiobutyl-desulfoglucosinolate sulfotransferase activity),GO:0080069(7-methylthioheptyl-desulfoglucosinolate sulfotransferase activity),GO:0080068(5-methylthiopentyl-desulfoglucosinolate sulfotransferase activity),GO:0080066(3-methylthiopropyl-desulfoglucosinolate sulfotransferase activity),GO:0080071(indol-3-yl-methyl-desulfoglucosinolate sulfotransferase activity),GO:0080070(…
BnaC08g39620D	0.00988309	6.66082	0.00940813	0.24656	-	-	-
BnaCnng14850D	0.0207654	5.58968	0.00948413	0.247727	GO:0006260(DNA replication)	-	GO:0003677(DNA binding),GO:0005524(ATP binding),GO:0017111(nucleoside-triphosphatase activity)
BnaC09g11200D	0.0221497	5.49657	0.00949293	0.247874	GO:0009086(methionine biosynthetic process),GO:0006468(protein phosphorylation),GO:0007169(transmembrane receptor protein tyrosine kinase signaling pathway),GO:0000394(RNA splicing, via endonucleolytic cleavage and ligation)	GO:0005886(plasma membrane)	GO:0004674(protein serine/threonine kinase activity),GO:0016491(oxidoreductase activity),GO:0004713(protein tyrosine kinase activity),GO:0005524(ATP binding)
BnaC06g39280D	0.0042721	7.87084	0.00958842	0.249629	-	GO:0009505(plant-type cell wall),GO:0005886(plasma membrane)	GO:0030246(carbohydrate binding)
BnaA05g15450D	0.0212581	5.55584	0.00982238	0.253118	-	-	GO:0016746(transferase activity, transferring acyl groups)
BnaC02g01280D	0.0174506	5.84058	0.00991197	0.25476	-	-	-
BnaA02g14850D	0.0161486	5.95245	0.00994596	0.255353	GO:0015706(nitrate transport),GO:0019243(methylglyoxal catabolic process to D-lactate),GO:0010119(regulation of stomatal movement),GO:0010037(response to carbon dioxide),GO:0010167(response to nitrate),GO:0015976(carbon utilization)	GO:0005829(cytosol),GO:0009941(chloroplast envelope),GO:0005886(plasma membrane)	GO:0004089(carbonate dehydratase activity),GO:0008270(zinc ion binding)
BnaCnng39930D	0.0183502	5.76806	0.00995125	0.255353	-	-	-
BnaC07g35250D	0.0231666	5.43181	0.0100139	0.256292	GO:0055114(oxidation-reduction process)	GO:0005773(vacuole),GO:0005777(peroxisome),GO:0009570(chloroplast stroma),GO:0005634(nucleus),GO:0048046(apoplast)	GO:0008891(glycolate oxidase activity),GO:0010181(FMN binding),GO:0005198(structural molecule activity)
BnaA07g34440D	0.0050754	7.62226	0.0102372	0.25956	-	GO:0009505(plant-type cell wall),GO:0005886(plasma membrane)	GO:0030246(carbohydrate binding)
BnaC09g07970D	0.0108203	6.53012	0.0103194	0.261056	-	GO:0005576(extracellular region)	-
BnaC03g51800D	0.016754	5.89935	0.0103641	0.261569	-	-	-
BnaA01g06420D	0.0102881	6.60288	0.0105231	0.264046	-	-	-
BnaA01g13580D	0.0122158	6.35511	0.0105517	0.264544	GO:0009725(response to hormone stimulus),GO:0006355(regulation of transcription, DNA-dependent)	GO:0005634(nucleus)	GO:0005515(protein binding),GO:0003700(sequence-specific DNA binding transcription factor activity)
BnaC09g11480D	0.0140564	6.15263	0.0105817	0.265051	-	-	-
BnaA09g00770D	0.0208461	5.58408	0.0106808	0.266177	GO:0000398(mRNA splicing, via spliceosome)	-	-
BnaC03g51590D	0.0232752	5.42506	0.0108713	0.268967	GO:0005975(carbohydrate metabolic process)	GO:0046658(anchored to plasma membrane)	GO:0016901(oxidoreductase activity, acting on the CH-OH group of donors, quinone or similar compound as acceptor),GO:0048038(quinone binding)
BnaC08g25360D	0.0125148	6.32022	0.0109441	0.270515	GO:0006487(protein N-linked glycosylation)	GO:0005739(mitochondrion)	-
BnaA01g36630D	0.024593	5.34561	0.0109635	0.270617	-	-	-
BnaC09g49910D	0.023417	5.4163	0.0109863	0.270623	GO:0009738(abscisic acid mediated signaling pathway)	GO:0005634(nucleus)	GO:0004872(receptor activity),GO:0005515(protein binding)
BnaC02g00250D	0.0197273	5.66366	0.0110814	0.272061	GO:0019243(methylglyoxal catabolic process to D-lactate),GO:0006508(proteolysis)	GO:0009570(chloroplast stroma),GO:0005829(cytosol),GO:0005739(mitochondrion)	GO:0046872(metal ion binding),GO:0004222(metalloendopeptidase activity)
BnaA10g24990D	0.0217546	5.52254	0.0111122	0.272228	-	-	-
BnaC02g08760D	0.0183502	5.76806	0.0111388	0.272748	-	-	-
BnaC04g34970D	0.0234898	5.41182	0.0111481	0.272748	-	-	-
BnaC02g04160D	0.0216592	5.52887	0.0111546	0.272748	-	GO:0009506(plasmodesma)	-
BnaCnng22370D	0.0221352	5.49752	0.0112579	0.274309	-	-	-
BnaC09g11300D	0.025221	5.30923	0.0114343	0.277661	-	-	-
BnaC01g08120D	0.0254004	5.299	0.0115179	0.278568	GO:0006073(cellular glucan metabolic process),GO:0010089(xylem development)	GO:0005794(Golgi apparatus),GO:0005618(cell wall),GO:0048046(apoplast)	GO:0004553(hydrolase activity, hydrolyzing O-glycosyl compounds),GO:0016762(xyloglucan:xyloglucosyl transferase activity)
BnaA03g30720D	0.0125709	6.31377	0.0118749	0.283497	-	-	-
BnaA06g07180D	0.0258823	5.27189	0.0118944	0.283708	-	-	-
BnaC02g20830D	0.0260819	5.26081	0.0120123	0.285532	GO:0009915(phloem sucrose loading),GO:0048316(seed development)	GO:0009506(plasmodesma),GO:0005886(plasma membrane),GO:0016021(integral to membrane)	GO:0008506(sucrose:hydrogen symporter activity)
BnaC09g07620D	0.0126292	6.30709	0.0120267	0.285701	-	-	-
BnaA08g20060D	0.01882	5.73159	0.0126478	0.295287	-	GO:0005634(nucleus)	-
BnaC09g16260D	0.0173016	5.85295	0.0127184	0.296233	GO:0046777(protein autophosphorylation),GO:0009736(cytokinin mediated signaling pathway)	GO:0009507(chloroplast),GO:0005634(nucleus)	GO:0080118(brassinosteroid sulfotransferase activity)
BnaCnng65700D	0.0243166	5.36191	0.0127223	0.296237	GO:0051567(histone H3-K9 methylation),GO:0006342(chromatin silencing)	GO:0005737(cytoplasm),GO:0005886(plasma membrane)	GO:0003824(catalytic activity)
BnaC05g50060D	0.0150902	6.05024	0.0128311	0.297979	-	-	-
BnaC09g10420D	0.0222808	5.48805	0.0131403	0.302569	-	-	-
BnaC05g16350D	0.0206936	5.59467	0.0132673	0.304547	-	GO:0005634(nucleus),GO:0005829(cytosol)	GO:0046983(protein dimerization activity),GO:0008171(O-methyltransferase activity)
BnaC09g31950D	0.0248811	5.32881	0.0132785	0.304547	GO:0010363(regulation of plant-type hypersensitive response),GO:0002831(regulation of response to biotic stimulus),GO:0009862(systemic acquired resistance, salicylic acid mediated signaling pathway),GO:0031348(negative regulation of defense response),GO:0009867(jasmonic acid mediated signaling pathway),GO:0042742(defense response to bacterium),GO:0009595(detection of biotic stimulus),GO:0043900(r…	-	-
BnaA09g33160D	0.00537922	7.53839	0.0133734	0.306164	-	-	-
BnaA09g27910D	0.0275219	5.18328	0.0134442	0.307231	GO:0006508(proteolysis),GO:0006412(translation)	GO:0015934(large ribosomal subunit)	GO:0008233(peptidase activity),GO:0003735(structural constituent of ribosome)
BnaC08g36840D	0.0228563	5.45127	0.0134692	0.307712	GO:0009908(flower development),GO:0031348(negative regulation of defense response),GO:0009611(response to wounding),GO:0009605(response to external stimulus),GO:0009867(jasmonic acid mediated signaling pathway),GO:0009862(systemic acquired resistance, salicylic acid mediated signaling pathway),GO:0009414(response to water deprivation),GO:0010363(regulation of plant-type hypersensitive response),G…	GO:0005634(nucleus)	GO:0005515(protein binding),GO:0016787(hydrolase activity)
BnaA05g02310D	0.0253933	5.29941	0.0135504	0.30912	-	-	-
BnaA01g18400D	0.0282947	5.14333	0.0135947	0.309459	-	-	-
BnaC04g24800D	0.0271482	5.203	0.013909	0.313484	GO:0009414(response to water deprivation),GO:0010337(regulation of salicylic acid metabolic process),GO:0009651(response to salt stress)	GO:0005634(nucleus)	GO:0005516(calmodulin binding)
BnaC01g01400D	0.0278387	5.16676	0.0140773	0.315384	GO:0010054(trichoblast differentiation),GO:0006979(response to oxidative stress),GO:0009651(response to salt stress),GO:0055114(oxidation-reduction process)	GO:0005576(extracellular region)	GO:0046872(metal ion binding),GO:0005515(protein binding),GO:0020037(heme binding),GO:0004601(peroxidase activity)
BnaA03g58070D	0.0268687	5.21793	0.0140774	0.315384	-	-	-
BnaC06g05990D	0.0210832	5.56776	0.0141188	0.31613	GO:0009750(response to fructose stimulus),GO:0009744(response to sucrose stimulus)	GO:0009507(chloroplast)	-
BnaA01g04550D	0.0223899	5.48101	0.014154	0.316716	-	GO:0005576(extracellular region),GO:0009505(plant-type cell wall)	-
BnaA02g22030D	0.0223361	5.48448	0.0142231	0.31717	GO:0015700(arsenite transport),GO:0055085(transmembrane transport),GO:0015706(nitrate transport),GO:0071702(organic substance transport),GO:0010106(cellular response to iron ion starvation),GO:0006826(iron ion transport),GO:0010167(response to nitrate),GO:0046685(response to arsenic-containing substance),GO:0080029(cellular response to boron-containing substance levels),GO:0046713(borate transpor…	GO:0016328(lateral plasma membrane)	GO:0015105(arsenite transmembrane transporter activity),GO:0015250(water channel activity),GO:0080138(borate uptake transmembrane transporter activity)
BnaCnng44400D	0.0259017	5.27081	0.0143343	0.31869	GO:0009845(seed germination),GO:0009639(response to red or far red light)	GO:0005634(nucleus)	GO:0003677(DNA binding),GO:0003700(sequence-specific DNA binding transcription factor activity)
BnaA04g05980D	0.0288485	5.11536	0.0143415	0.318761	GO:0006486(protein glycosylation),GO:0046685(response to arsenic-containing substance)	GO:0009570(chloroplast stroma)	-
BnaA07g33860D	0.0110192	6.50384	0.0145831	0.322089	GO:0008272(sulfate transport),GO:0055085(transmembrane transport)	GO:0016021(integral to membrane)	GO:0008271(secondary active sulfate transmembrane transporter activity)
BnaA09g15430D	0.0259192	5.26983	0.0145854	0.322089	GO:0005975(carbohydrate metabolic process),GO:0009057(macromolecule catabolic process),GO:0009873(ethylene mediated signaling pathway)	GO:0005576(extracellular region)	GO:0004568(chitinase activity)
BnaAnng38500D	0.0274136	5.18896	0.014639	0.322637	-	-	-
BnaA03g45680D	0.0249368	5.32558	0.0147208	0.323492	GO:0072334(UDP-galactose transmembrane transport)	GO:0005886(plasma membrane),GO:0030173(integral to Golgi membrane)	GO:0005459(UDP-galactose transmembrane transporter activity)
BnaAnng28500D	0.0168231	5.89341	0.0149777	0.326501	GO:0009750(response to fructose stimulus),GO:0042744(hydrogen peroxide catabolic process),GO:0006833(water transport),GO:0051410(detoxification of nitrogen compound),GO:0080147(root hair cell development),GO:0019288(isopentenyl diphosphate biosynthetic process, mevalonate-independent pathway),GO:0009651(response to salt stress),GO:0006972(hyperosmotic response),GO:0007030(Golgi organization),GO:0…	GO:0009507(chloroplast),GO:0005739(mitochondrion)	GO:0004124(cysteine synthase activity),GO:0050017(L-3-cyanoalanine synthase activity),GO:0030170(pyridoxal phosphate binding),GO:0005507(copper ion binding)
BnaA09g44300D	0.0298499	5.06613	0.0151281	0.328817	GO:0009908(flower development),GO:0031348(negative regulation of defense response),GO:0009611(response to wounding),GO:0009605(response to external stimulus),GO:0009867(jasmonic acid mediated signaling pathway),GO:0009862(systemic acquired resistance, salicylic acid mediated signaling pathway),GO:0009414(response to water deprivation),GO:0010363(regulation of plant-type hypersensitive response),G…	GO:0005829(cytosol),GO:0005634(nucleus)	GO:0005515(protein binding),GO:0016787(hydrolase activity)
BnaC07g34020D	0.0261727	5.25579	0.0151629	0.329076	-	-	-
BnaA09g08560D	0.0275116	5.18382	0.0152103	0.329716	-	-	-
BnaA09g08580D	0.0275116	5.18382	0.0152103	0.329716	-	-	-
BnaC02g00070D	0.0301237	5.05296	0.0152145	0.329716	GO:0002679(respiratory burst involved in defense response),GO:0032259(methylation),GO:0010200(response to chitin),GO:0030968(endoplasmic reticulum unfolded protein response),GO:0046482(para-aminobenzoic acid metabolic process)	GO:0005829(cytosol),GO:0005634(nucleus)	GO:0008168(methyltransferase activity)
BnaA05g15300D	0.0268335	5.21982	0.0152341	0.329716	-	-	-
BnaC04g47290D	0.0254177	5.29802	0.0153878	0.331805	-	-	-
BnaA08g14220D	0.0230279	5.44047	0.0154845	0.332978	-	-	-
BnaC08g13660D	0.0261291	5.2582	0.0155091	0.333313	GO:0055114(oxidation-reduction process),GO:0015706(nitrate transport),GO:0034976(response to endoplasmic reticulum stress),GO:0009409(response to cold),GO:0043090(amino acid import),GO:0009627(systemic acquired resistance),GO:0006499(N-terminal protein myristoylation),GO:0010167(response to nitrate),GO:0006888(ER to Golgi vesicle-mediated transport)	GO:0005618(cell wall),GO:0005634(nucleus),GO:0048046(apoplast)	GO:0045735(nutrient reservoir activity),GO:0030145(manganese ion binding),GO:0004784(superoxide dismutase activity)
BnaC05g15740D	0.0270167	5.21	0.0157115	0.33609	GO:0006508(proteolysis)	-	GO:0070008(serine-type exopeptidase activity),GO:0004252(serine-type endopeptidase activity)
BnaAnng01660D	0.00987198	6.66244	0.0157973	0.337309	-	-	-
BnaC04g44540D	0.0157633	5.98729	0.0158035	0.337338	GO:0016310(phosphorylation)	GO:0016020(membrane)	GO:0004672(protein kinase activity),GO:0000166(nucleotide binding)
BnaA02g21750D	0.00777093	7.0077	0.0158087	0.337338	GO:0042744(hydrogen peroxide catabolic process),GO:0009414(response to water deprivation),GO:0009651(response to salt stress),GO:0009266(response to temperature stimulus),GO:0015996(chlorophyll catabolic process),GO:0006508(proteolysis),GO:0052546(cell wall pectin metabolic process),GO:0006972(hyperosmotic response),GO:0006833(water transport),GO:0007030(Golgi organization),GO:0006096(glycolysis)…	GO:0005829(cytosol),GO:0009506(plasmodesma),GO:0009507(chloroplast),GO:0005773(vacuole),GO:0005783(endoplasmic reticulum),GO:0048046(apoplast)	GO:0008234(cysteine-type peptidase activity),GO:0005515(protein binding)
BnaA05g26280D	0.0262484	5.25163	0.0158691	0.338291	-	GO:0043231(intracellular membrane-bounded organelle)	-
BnaC09g09310D	0.0314838	4.98925	0.0159314	0.339435	-	-	-
BnaC08g10380D	0.0315101	4.98804	0.0159655	0.339609	-	GO:0005829(cytosol),GO:0005634(nucleus)	GO:0046983(protein dimerization activity),GO:0008171(O-methyltransferase activity)
BnaA03g05470D	0.0179307	5.80142	0.015979	0.339609	-	-	-
BnaAnng40650D	0.027432	5.188	0.0159826	0.339609	-	-	-
BnaC05g39660D	0.0308606	5.01809	0.0161496	0.341896	GO:0042398(cellular modified amino acid biosynthetic process),GO:0006952(defense response),GO:0006598(polyamine catabolic process),GO:0009807(lignan biosynthetic process)	GO:0005576(extracellular region)	-
BnaC04g40520D	0.0262763	5.25009	0.0162546	0.343624	-	-	-
BnaC08g34050D	0.0159892	5.96676	0.0164029	0.345646	-	-	-
BnaA03g26140D	0.0281746	5.14946	0.0164249	0.345925	-	-	-
BnaA08g10840D	0.0231353	5.43376	0.0165202	0.347467	-	GO:0005829(cytosol),GO:0005634(nucleus)	GO:0046983(protein dimerization activity),GO:0008171(O-methyltransferase activity)
BnaA06g22110D	0.0301892	5.04982	0.016562	0.347785	GO:0005975(carbohydrate metabolic process)	GO:0046658(anchored to plasma membrane)	GO:0016901(oxidoreductase activity, acting on the CH-OH group of donors, quinone or similar compound as acceptor),GO:0048038(quinone binding)
BnaA01g26170D	0.0284764	5.13409	0.0165653	0.347785	GO:0006508(proteolysis),GO:0000041(transition metal ion transport)	GO:0005576(extracellular region)	GO:0016491(oxidoreductase activity),GO:0008234(cysteine-type peptidase activity)
BnaA07g13690D	0.0149677	6.062	0.0168237	0.351595	-	-	-
BnaA03g21360D	0.0317126	4.9788	0.0169502	0.352455	GO:0031348(negative regulation of defense response),GO:0009861(jasmonic acid and ethylene-dependent systemic resistance),GO:0010119(regulation of stomatal movement),GO:0009864(induced systemic resistance, jasmonic acid mediated signaling pathway),GO:0009585(red, far-red light phototransduction),GO:0010046(response to mycotoxin),GO:2000377(regulation of reactive oxygen species metabolic process),G…	GO:0005773(vacuole),GO:0005634(nucleus)	GO:0070566(adenylyltransferase activity),GO:0080123(jasmonate-amino synthetase activity),GO:0019899(enzyme binding),GO:0005524(ATP binding)
BnaC09g42630D	0.0234608	5.4136	0.0170824	0.354276	-	-	-
BnaC08g13830D	0.0323864	4.94847	0.0171576	0.355366	-	GO:0009505(plant-type cell wall),GO:0048046(apoplast)	-
BnaCnng54610D	0.0199093	5.65041	0.0172433	0.356766	-	-	GO:0003824(catalytic activity)
BnaC05g09770D	0.0327601	4.93192	0.0173716	0.358204	-	GO:0005576(extracellular region),GO:0016021(integral to membrane)	-
BnaC07g28870D	0.0243995	5.357	0.0174812	0.359797	GO:0000041(transition metal ion transport)	GO:0005576(extracellular region),GO:0016020(membrane),GO:0009506(plasmodesma),GO:0009507(chloroplast)	-
BnaA09g19200D	0.027176	5.20152	0.0175847	0.361173	-	-	-
BnaCnng67880D	0.0309113	5.01572	0.0175848	0.361173	GO:0006101(citrate metabolic process),GO:0071732(cellular response to nitric oxide),GO:0006833(water transport),GO:0009693(ethylene biosynthetic process),GO:0006102(isocitrate metabolic process),GO:0009651(response to salt stress),GO:0015979(photosynthesis),GO:0007033(vacuole organization),GO:0006972(hyperosmotic response),GO:0007030(Golgi organization),GO:0006096(glycolysis),GO:0055072(iron ion …	GO:0048046(apoplast),GO:0005773(vacuole),GO:0005829(cytosol),GO:0009506(plasmodesma),GO:0005886(plasma membrane),GO:0005739(mitochondrion)	GO:0048027(mRNA 5'-UTR binding),GO:0051539(4 iron, 4 sulfur cluster binding),GO:0016706(oxidoreductase activity, acting on paired donors, with incorporation or reduction of molecular oxygen, 2-oxoglutarate as one donor, and incorporation of one atom each of oxygen into both donors),GO:0003994(aconitate hydratase activity),GO:0009815(1-aminocyclopropane-1-carboxylate oxidase activity),GO:0005507(c…
BnaC09g43200D	0.0244697	5.35286	0.0176411	0.362047	GO:0007275(multicellular organismal development),GO:0006355(regulation of transcription, DNA-dependent)	GO:0005634(nucleus)	GO:0003700(sequence-specific DNA binding transcription factor activity),GO:0003677(DNA binding)
BnaC09g51720D	0.0126527	6.30441	0.0176742	0.362349	GO:0009056(catabolic process),GO:0043170(macromolecule metabolic process),GO:0009873(ethylene mediated signaling pathway)	GO:0005576(extracellular region)	GO:0004568(chitinase activity)
BnaC02g05520D	0.0332392	4.91097	0.0176943	0.362369	-	-	-
BnaC01g29200D	0.0241939	5.36921	0.017773	0.362863	-	-	-
BnaA06g37900D	0.0216406	5.53012	0.0181153	0.367563	-	-	GO:0016787(hydrolase activity)
BnaC09g07890D	0.0343344	4.8642	0.0183483	0.370763	-	-	-
BnaA01g11870D	0.0268229	5.22039	0.018453	0.371938	GO:0009825(multidimensional cell growth),GO:0055114(oxidation-reduction process),GO:0048767(root hair elongation),GO:0000271(polysaccharide biosynthetic process),GO:0009932(cell tip growth),GO:0010075(regulation of meristem growth),GO:0071555(cell wall organization),GO:0043481(anthocyanin accumulation in tissues in response to UV light),GO:0010817(regulation of hormone levels),GO:0048653(anther d…	GO:0009506(plasmodesma),GO:0009505(plant-type cell wall),GO:0005576(extracellular region),GO:0016020(membrane)	GO:0005507(copper ion binding),GO:0016491(oxidoreductase activity)
BnaA09g24320D	0.0278779	5.16474	0.0186719	0.373923	GO:0010200(response to chitin)	-	-
BnaC06g38600D	0.0344656	4.8587	0.0186805	0.373923	GO:0008152(metabolic process)	-	GO:0016787(hydrolase activity)
BnaA07g09270D	0.034045	4.87641	0.0187187	0.374436	-	GO:0005634(nucleus)	-
BnaC02g00040D	0.0239592	5.38328	0.0187204	0.374436	GO:0008152(metabolic process)	-	GO:0003824(catalytic activity)
BnaC05g36200D	0.00869219	6.84606	0.018743	0.374698	-	-	-
BnaC03g49010D	0.0191043	5.70996	0.018839	0.375948	GO:0009835(fruit ripening),GO:0006855(drug transmembrane transport)	GO:0005886(plasma membrane)	GO:0015238(drug transmembrane transporter activity),GO:0015297(antiporter activity)
BnaA10g24680D	0.0123323	6.34142	0.0189195	0.377173	GO:0048316(seed development),GO:1900000(regulation of anthocyanin catabolic process),GO:0046685(response to arsenic-containing substance),GO:0009690(cytokinin metabolic process)	GO:0005634(nucleus)	GO:0047807(cytokinin 7-beta-glucosyltransferase activity),GO:0080062(cytokinin 9-beta-glucosyltransferase activity)
BnaA06g19370D	0.0353817	4.82085	0.0189908	0.378211	GO:0006412(translation),GO:0006355(regulation of transcription, DNA-dependent),GO:0007165(signal transduction)	GO:0015934(large ribosomal subunit),GO:0009507(chloroplast)	GO:0019843(rRNA binding),GO:0003735(structural constituent of ribosome)
BnaC02g45120D	0.0256303	5.28601	0.0191169	0.379762	-	-	-
BnaC09g09270D	0.0346983	4.84899	0.0192282	0.381301	GO:0006468(protein phosphorylation),GO:0048767(root hair elongation),GO:0009737(response to abscisic acid stimulus)	GO:0005829(cytosol),GO:0005634(nucleus),GO:0005886(plasma membrane)	GO:0005509(calcium ion binding),GO:0005524(ATP binding),GO:0004683(calmodulin-dependent protein kinase activity)
BnaA08g06970D	0.0287879	5.11839	0.0192377	0.381343	GO:0005975(carbohydrate metabolic process)	-	GO:0016787(hydrolase activity),GO:0016757(transferase activity, transferring glycosyl groups)
BnaA04g23960D	0.035646	4.81011	0.0193228	0.381891	GO:0055114(oxidation-reduction process),GO:0006979(response to oxidative stress)	-	GO:0020037(heme binding),GO:0046872(metal ion binding),GO:0004601(peroxidase activity)
BnaA10g17050D	0.0228056	5.45447	0.0196853	0.386567	-	-	-
BnaA04g00520D	0.0317186	4.97852	0.0197563	0.387768	GO:0009845(seed germination),GO:0009639(response to red or far red light)	GO:0005634(nucleus)	GO:0003677(DNA binding),GO:0003700(sequence-specific DNA binding transcription factor activity)
BnaC09g08440D	0.0252869	5.30546	0.0198333	0.388795	-	GO:0009941(chloroplast envelope)	-
BnaA04g27110D	0.0348535	4.84255	0.0199499	0.390011	GO:0042742(defense response to bacterium),GO:0019745(pentacyclic triterpenoid biosynthetic process),GO:0016126(sterol biosynthetic process)	GO:0005789(endoplasmic reticulum membrane)	GO:0020037(heme binding)
BnaCnng58640D	0.0357706	4.80508	0.0199607	0.390125	GO:0046855(inositol phosphate dephosphorylation),GO:0052542(defense response by callose deposition),GO:0009753(response to jasmonic acid stimulus),GO:0009845(seed germination),GO:0009414(response to water deprivation),GO:0009611(response to wounding),GO:0042538(hyperosmotic salinity response),GO:0009733(response to auxin stimulus),GO:0046854(phosphatidylinositol phosphorylation),GO:0009738(abscis…	GO:0005737(cytoplasm)	GO:0004445(inositol-polyphosphate 5-phosphatase activity)
BnaC02g04550D	0.0196118	5.67214	0.0201414	0.392294	-	-	-
BnaC09g18430D	0.0196424	5.66988	0.0202213	0.393461	GO:0006979(response to oxidative stress),GO:0015706(nitrate transport),GO:0006865(amino acid transport),GO:0010167(response to nitrate)	GO:0005737(cytoplasm),GO:0009506(plasmodesma),GO:0005618(cell wall)	GO:0009055(electron carrier activity),GO:0016614(oxidoreductase activity, acting on CH-OH group of donors)
BnaC03g02130D	0.0291896	5.0984	0.0203266	0.394119	-	-	-
BnaAnng10050D	0.0371288	4.75132	0.0204573	0.3959	GO:0006865(amino acid transport),GO:0007155(cell adhesion),GO:0009793(embryo development ending in seed dormancy),GO:0045010(actin nucleation),GO:0015706(nitrate transport),GO:0010197(polar nucleus fusion),GO:0010090(trichome morphogenesis),GO:0048765(root hair cell differentiation),GO:0010167(response to nitrate),GO:0055114(oxidation-reduction process),GO:0006979(response to oxidative stress),GO…	GO:0005618(cell wall),GO:0005737(cytoplasm),GO:0009506(plasmodesma)	GO:0050660(flavin adenine dinucleotide binding),GO:0009055(electron carrier activity),GO:0008762(UDP-N-acetylmuramate dehydrogenase activity)
BnaC03g67710D	0.024451	5.35396	0.0205061	0.395961	-	-	-
BnaA05g01310D	0.0363695	4.78113	0.0205438	0.39633	GO:0007155(cell adhesion),GO:0045010(actin nucleation),GO:0006355(regulation of transcription, DNA-dependent),GO:0010090(trichome morphogenesis),GO:0048527(lateral root development),GO:0010583(response to cyclopentenone),GO:0048765(root hair cell differentiation),GO:0048366(leaf development),GO:0009741(response to brassinosteroid stimulus),GO:0009723(response to ethylene stimulus),GO:0009733(resp…	GO:0009506(plasmodesma),GO:0005634(nucleus)	GO:0046983(protein dimerization activity),GO:0003677(DNA binding),GO:0003700(sequence-specific DNA binding transcription factor activity)
BnaCnng64490D	0.0372997	4.74469	0.0208292	0.399114	-	-	-
BnaA06g19380D	0.0349186	4.83986	0.0209894	0.401279	GO:0006412(translation)	GO:0005840(ribosome),GO:0009536(plastid)	GO:0003735(structural constituent of ribosome),GO:0003723(RNA binding)
BnaC05g14810D	0.0301656	5.05095	0.0209913	0.401279	GO:0009908(flower development),GO:0031348(negative regulation of defense response),GO:0009611(response to wounding),GO:0009605(response to external stimulus),GO:0009867(jasmonic acid mediated signaling pathway),GO:0009862(systemic acquired resistance, salicylic acid mediated signaling pathway),GO:0009414(response to water deprivation),GO:0010363(regulation of plant-type hypersensitive response),G…	GO:0005634(nucleus)	GO:0005515(protein binding)
BnaC02g41150D	0.0349828	4.83721	0.0210258	0.401279	GO:0006412(translation)	GO:0005840(ribosome),GO:0009536(plastid)	GO:0003735(structural constituent of ribosome),GO:0003723(RNA binding)
BnaC03g48550D	0.0176471	5.82442	0.0210275	0.401279	-	-	-
BnaA08g27390D	0.0225422	5.47123	0.0211402	0.402682	GO:0009651(response to salt stress)	GO:0009505(plant-type cell wall),GO:0005794(Golgi apparatus),GO:0005886(plasma membrane),GO:0005576(extracellular region)	-
BnaA05g16360D	0.0247727	5.3351	0.0211788	0.40304	GO:0006073(cellular glucan metabolic process)	GO:0048046(apoplast),GO:0005618(cell wall)	GO:0004553(hydrolase activity, hydrolyzing O-glycosyl compounds),GO:0016762(xyloglucan:xyloglucosyl transferase activity)
BnaA08g17060D	0.0378275	4.72442	0.0212509	0.404001	-	-	-
BnaA10g14600D	0.0111594	6.4856	0.0214474	0.405797	GO:0009688(abscisic acid biosynthetic process)	GO:0005829(cytosol),GO:0009507(chloroplast)	GO:0051536(iron-sulfur cluster binding),GO:0004031(aldehyde oxidase activity),GO:0046872(metal ion binding)
BnaA03g04410D	0.0348058	4.84453	0.0216535	0.40792	GO:0006810(transport)	GO:0016020(membrane)	GO:0015116(sulfate transmembrane transporter activity)
BnaCnng43430D	0.021804	5.51926	0.0217354	0.409005	-	GO:0005576(extracellular region)	-
BnaC09g43860D	0.0237652	5.39501	0.0218187	0.409367	-	-	-
BnaA05g15250D	0.0342723	4.86681	0.0218778	0.410084	GO:0055114(oxidation-reduction process)	GO:0005634(nucleus)	GO:0004733(pyridoxamine-phosphate oxidase activity),GO:0010181(FMN binding)
BnaA05g15540D	0.034303	4.86552	0.0219191	0.410322	GO:0048193(Golgi vesicle transport),GO:0045454(cell redox homeostasis),GO:0030244(cellulose biosynthetic process)	-	GO:0003756(protein disulfide isomerase activity)
BnaC08g46350D	0.0334942	4.89994	0.0219218	0.410322	-	GO:0005634(nucleus)	-
BnaA08g11390D	0.0391426	4.67512	0.0221156	0.412403	GO:0009407(toxin catabolic process),GO:0010583(response to cyclopentenone),GO:0051707(response to other organism),GO:0009723(response to ethylene stimulus),GO:0051555(flavonol biosynthetic process)	GO:0009507(chloroplast)	GO:0047893(flavonol 3-O-glucosyltransferase activity),GO:0010294(abscisic acid glucosyltransferase activity),GO:0080043(quercetin 3-O-glucosyltransferase activity),GO:0080044(quercetin 7-O-glucosyltransferase activity)
BnaC03g31130D	0.0376371	4.7317	0.0221168	0.412403	GO:0006412(translation)	GO:0015935(small ribosomal subunit),GO:0009507(chloroplast)	GO:0003735(structural constituent of ribosome),GO:0019843(rRNA binding)
BnaA06g19350D	0.0376633	4.7307	0.0221342	0.412532	GO:0006412(translation)	GO:0015935(small ribosomal subunit),GO:0009507(chloroplast)	GO:0003735(structural constituent of ribosome),GO:0019843(rRNA binding)
BnaA01g34120D	0.0381013	4.71402	0.022518	0.417216	GO:0006412(translation)	GO:0015935(small ribosomal subunit),GO:0009507(chloroplast)	GO:0003735(structural constituent of ribosome),GO:0019843(rRNA binding)
BnaC01g04790D	0.0358926	4.80017	0.0225655	0.417703	-	-	GO:0016491(oxidoreductase activity),GO:0005488(binding)
BnaA05g15010D	0.0337926	4.88715	0.0226761	0.418663	-	-	-
BnaA02g29380D	0.0399544	4.6455	0.0228077	0.419425	GO:0055114(oxidation-reduction process)	GO:0005783(endoplasmic reticulum),GO:0005739(mitochondrion)	GO:0020037(heme binding),GO:0016705(oxidoreductase activity, acting on paired donors, with incorporation or reduction of molecular oxygen),GO:0005506(iron ion binding),GO:0009055(electron carrier activity),GO:0019825(oxygen binding)
BnaC04g50950D	0.0394532	4.66371	0.0229421	0.420913	GO:0042742(defense response to bacterium),GO:0019745(pentacyclic triterpenoid biosynthetic process),GO:0016126(sterol biosynthetic process)	GO:0005789(endoplasmic reticulum membrane)	GO:0020037(heme binding)
BnaC06g36860D	0.0377384	4.72782	0.0230697	0.421769	GO:0055114(oxidation-reduction process)	GO:0005576(extracellular region)	GO:0016491(oxidoreductase activity),GO:0005507(copper ion binding)
BnaCnng34350D	0.0393709	4.66673	0.0230964	0.421769	GO:0006468(protein phosphorylation),GO:0000041(transition metal ion transport)	GO:0009506(plasmodesma),GO:0005886(plasma membrane)	GO:0004713(protein tyrosine kinase activity),GO:0005524(ATP binding),GO:0004674(protein serine/threonine kinase activity)
BnaC08g48560D	0.0143939	6.11839	0.0232861	0.4228	-	-	-
BnaAnng07910D	0.00219888	8.82902	0.0235973	0.426959	-	-	-
BnaC03g47500D	0.0402888	4.63348	0.0236414	0.427467	-	-	-
BnaC02g03740D	0.0410913	4.60502	0.023751	0.428385	-	-	GO:0016747(transferase activity, transferring acyl groups other than amino-acyl groups)
BnaA09g51550D	0.0385225	4.69815	0.0238435	0.429543	GO:0016070(RNA metabolic process)	-	-
BnaA09g55570D	0.0410538	4.60634	0.0238821	0.429747	GO:0009845(seed germination),GO:0009639(response to red or far red light)	GO:0005634(nucleus)	GO:0003677(DNA binding),GO:0003700(sequence-specific DNA binding transcription factor activity)
BnaA03g18870D	0.0361401	4.79025	0.0239065	0.42999	-	-	-
BnaC09g08370D	0.038114	4.71353	0.0242583	0.434134	-	-	-
BnaC04g23540D	0.0409203	4.61104	0.0242709	0.434192	GO:0006869(lipid transport)	GO:0031225(anchored to membrane),GO:0005886(plasma membrane)	GO:0008289(lipid binding)
BnaC03g19040D	0.0129731	6.26833	0.0242824	0.434192	GO:0035556(intracellular signal transduction),GO:0009693(ethylene biosynthetic process),GO:0009620(response to fungus),GO:0009414(response to water deprivation),GO:0009867(jasmonic acid mediated signaling pathway),GO:0009611(response to wounding),GO:0009695(jasmonic acid biosynthetic process),GO:0042538(hyperosmotic salinity response),GO:0002679(respiratory burst involved in defense response),GO:…	-	GO:0005515(protein binding)
BnaA10g15920D	0.0290981	5.10293	0.0244065	0.434811	GO:0006508(proteolysis)	GO:0005576(extracellular region)	GO:0004190(aspartic-type endopeptidase activity)
BnaA10g10790D	0.0409701	4.60929	0.024478	0.434904	-	-	-
BnaC05g50350D	0.0417175	4.5832	0.0245919	0.43627	GO:0048767(root hair elongation),GO:0009651(response to salt stress),GO:0009266(response to temperature stimulus),GO:0009860(pollen tube growth),GO:0006972(hyperosmotic response),GO:0006833(water transport),GO:0007030(Golgi organization),GO:0006096(glycolysis),GO:0046686(response to cadmium ion)	GO:0005829(cytosol),GO:0009506(plasmodesma),GO:0009507(chloroplast),GO:0005773(vacuole),GO:0005794(Golgi apparatus),GO:0005634(nucleus),GO:0005886(plasma membrane),GO:0048046(apoplast)	GO:0002020(protease binding),GO:0005215(transporter activity)
BnaC03g57500D	0.0162655	5.94204	0.0246217	0.43627	-	-	-
BnaA09g39620D	0.0421067	4.56981	0.02463	0.43627	-	-	-
BnaA05g34970D	0.0397384	4.65332	0.0248636	0.439104	GO:0035556(intracellular signal transduction),GO:0009693(ethylene biosynthetic process),GO:0002679(respiratory burst involved in defense response),GO:0010200(response to chitin),GO:0009738(abscisic acid mediated signaling pathway),GO:0050832(defense response to fungus),GO:0009873(ethylene mediated signaling pathway)	GO:0005737(cytoplasm)	GO:0008080(N-acetyltransferase activity)
BnaC02g41160D	0.0423607	4.56113	0.0248974	0.43952	GO:0006412(translation),GO:0006355(regulation of transcription, DNA-dependent),GO:0007165(signal transduction)	GO:0015934(large ribosomal subunit),GO:0009507(chloroplast)	GO:0019843(rRNA binding),GO:0003735(structural constituent of ribosome)
BnaC02g06500D	0.0297355	5.07167	0.0249358	0.439982	GO:0010498(proteasomal protein catabolic process),GO:0006551(leucine metabolic process),GO:0007010(cytoskeleton organization),GO:0006573(valine metabolic process),GO:0006094(gluconeogenesis),GO:0009082(branched-chain amino acid biosynthetic process)	GO:0005829(cytosol),GO:0009507(chloroplast)	GO:0003984(acetolactate synthase activity),GO:0016597(amino acid binding)
BnaA01g34140D	0.0424982	4.55645	0.0250133	0.440536	GO:0006412(translation),GO:0006355(regulation of transcription, DNA-dependent),GO:0007165(signal transduction)	GO:0015934(large ribosomal subunit),GO:0009507(chloroplast)	GO:0019843(rRNA binding),GO:0003735(structural constituent of ribosome)
BnaC02g41140D	0.0341074	4.87377	0.0251373	0.442012	GO:0006351(transcription, DNA-dependent),GO:0006412(translation)	GO:0005840(ribosome),GO:0009507(chloroplast)	GO:0003899(DNA-directed RNA polymerase activity),GO:0003677(DNA binding),GO:0003735(structural constituent of ribosome),GO:0046983(protein dimerization activity)
BnaC05g45930D	0.0414908	4.59107	0.0252596	0.442893	-	-	-
BnaC08g49670D	0.0397582	4.6526	0.0252894	0.443217	-	-	-
BnaA07g35280D	0.0306508	5.02793	0.0253012	0.443297	GO:0048481(ovule development),GO:0010363(regulation of plant-type hypersensitive response),GO:0048653(anther development),GO:0009651(response to salt stress),GO:0009737(response to abscisic acid stimulus),GO:0009062(fatty acid catabolic process),GO:0009555(pollen development),GO:0010043(response to zinc ion),GO:0006623(protein targeting to vacuole),GO:0031062(positive regulation of histone methyl…	GO:0005777(peroxisome),GO:0005829(cytosol),GO:0009506(plasmodesma),GO:0005618(cell wall),GO:0005886(plasma membrane),GO:0005794(Golgi apparatus),GO:0048046(apoplast),GO:0005730(nucleolus),GO:0009507(chloroplast)	GO:0004674(protein serine/threonine kinase activity),GO:0042803(protein homodimerization activity),GO:0016621(cinnamoyl-CoA reductase activity),GO:0042800(histone methyltransferase activity (H3-K4 specific)),GO:0046975(histone methyltransferase activity (H3-K36 specific)),GO:0050662(coenzyme binding),GO:0008270(zinc ion binding),GO:0005524(ATP binding),GO:0003723(RNA binding)
BnaAnng04700D	0.0149779	6.06102	0.0253052	0.443297	GO:0009862(systemic acquired resistance, salicylic acid mediated signaling pathway),GO:0009061(anaerobic respiration),GO:0010310(regulation of hydrogen peroxide metabolic process),GO:0001666(response to hypoxia)	-	-
BnaA10g26290D	0.0367744	4.76515	0.0254317	0.444927	GO:0006412(translation)	GO:0005840(ribosome)	GO:0003735(structural constituent of ribosome)
BnaC02g06920D	0.0356433	4.81023	0.0255209	0.446149	-	GO:0005794(Golgi apparatus),GO:0016020(membrane)	GO:0003824(catalytic activity)
BnaC09g09440D	0.0404416	4.62802	0.0255527	0.446182	GO:0006564(L-serine biosynthetic process)	-	GO:0030170(pyridoxal phosphate binding),GO:0004648(O-phospho-L-serine:2-oxoglutarate aminotransferase activity)
BnaA08g12600D	0.0263002	5.24878	0.0255775	0.446182	-	-	-
BnaA10g22080D	0.0211043	5.56632	0.0257885	0.449165	-	-	-
BnaCnng27240D	0.0344194	4.86063	0.0259218	0.450092	GO:0009414(response to water deprivation),GO:0006334(nucleosome assembly)	GO:0000786(nucleosome),GO:0005634(nucleus)	GO:0031492(nucleosomal DNA binding)
BnaA10g01300D	0.0200165	5.64267	0.0261469	0.452803	-	-	-
BnaC04g52240D	0.0181156	5.78662	0.0261674	0.452848	-	-	-
BnaC03g30880D	0.040024	4.64299	0.0263046	0.454135	-	-	-
BnaC02g39910D	0.0200919	5.63724	0.0263683	0.454534	GO:0051258(protein polymerization),GO:0006184(GTP catabolic process),GO:0007018(microtubule-based movement)	GO:0005874(microtubule),GO:0005737(cytoplasm)	GO:0003924(GTPase activity),GO:0005198(structural molecule activity),GO:0005525(GTP binding)
BnaC02g29210D	0.0387103	4.69114	0.0264108	0.454871	GO:0015700(arsenite transport),GO:0055085(transmembrane transport),GO:0015706(nitrate transport),GO:0071702(organic substance transport),GO:0010106(cellular response to iron ion starvation),GO:0006826(iron ion transport),GO:0010167(response to nitrate),GO:0046685(response to arsenic-containing substance),GO:0080029(cellular response to boron-containing substance levels),GO:0046713(borate transpor…	GO:0016328(lateral plasma membrane)	GO:0015105(arsenite transmembrane transporter activity),GO:0015250(water channel activity),GO:0080138(borate uptake transmembrane transporter activity)
BnaC05g04250D	0.0329917	4.92175	0.0264828	0.455725	GO:0009753(response to jasmonic acid stimulus),GO:0009739(response to gibberellin stimulus),GO:0009651(response to salt stress),GO:0006355(regulation of transcription, DNA-dependent),GO:0009751(response to salicylic acid stimulus)	GO:0005634(nucleus)	GO:0003677(DNA binding),GO:0003700(sequence-specific DNA binding transcription factor activity)
BnaA05g34850D	0.038982	4.68105	0.0266334	0.456997	-	-	-
BnaA05g33480D	0.031688	4.97992	0.0266387	0.456997	GO:0006633(fatty acid biosynthetic process),GO:0055114(oxidation-reduction process),GO:0016126(sterol biosynthetic process)	GO:0016021(integral to membrane),GO:0005789(endoplasmic reticulum membrane)	GO:0050046(lathosterol oxidase activity),GO:0005506(iron ion binding)
BnaC02g04400D	0.0202444	5.62633	0.0268167	0.458667	-	GO:0005634(nucleus)	GO:0005515(protein binding)
BnaC02g04950D	0.0373557	4.74253	0.0270991	0.461162	GO:0006694(steroid biosynthetic process),GO:0032259(methylation)	-	GO:0003838(sterol 24-C-methyltransferase activity)
BnaC03g31110D	0.034786	4.84535	0.0273135	0.463323	GO:0006412(translation),GO:0006355(regulation of transcription, DNA-dependent),GO:0007165(signal transduction)	GO:0015934(large ribosomal subunit),GO:0009507(chloroplast)	GO:0019843(rRNA binding),GO:0003735(structural constituent of ribosome)
BnaA09g43600D	0.0185355	5.75357	0.0273469	0.46349	-	-	-
BnaA09g21520D	0.0266244	5.2311	0.0275321	0.465326	-	-	-
BnaAnng03660D	0.0454814	4.45858	0.0277253	0.467489	-	GO:0005634(nucleus)	-
BnaAnng34810D	0.042539	4.55507	0.027772	0.467975	GO:0016310(phosphorylation)	GO:0009505(plant-type cell wall)	GO:0016301(kinase activity)
BnaCnng70010D	0.0456856	4.45212	0.0279386	0.469676	GO:0000041(transition metal ion transport),GO:0010439(regulation of glucosinolate biosynthetic process),GO:0009691(cytokinin biosynthetic process)	GO:0009506(plasmodesma),GO:0005737(cytoplasm)	GO:0009815(1-aminocyclopropane-1-carboxylate oxidase activity)
BnaA06g40840D	0.0248136	5.33273	0.0282094	0.472747	GO:0009407(toxin catabolic process),GO:0010583(response to cyclopentenone),GO:0045087(innate immune response),GO:0009617(response to bacterium),GO:0050832(defense response to fungus)	GO:0005739(mitochondrion)	GO:0004497(monooxygenase activity)
BnaCnng18010D	0.0433919	4.52643	0.0282516	0.47322	-	-	-
BnaCnng11120D	0.045605	4.45466	0.0282664	0.473367	GO:0009684(indoleacetic acid biosynthetic process),GO:0034976(response to endoplasmic reticulum stress),GO:0031348(negative regulation of defense response),GO:0042742(defense response to bacterium),GO:0009627(systemic acquired resistance),GO:0009737(response to abscisic acid stimulus),GO:0006569(tryptophan catabolic process),GO:0009723(response to ethylene stimulus),GO:0019761(glucosinolate biosy…	GO:0005737(cytoplasm)	-
BnaC09g21700D	0.0330847	4.91769	0.0283144	0.473868	-	-	GO:0016746(transferase activity, transferring acyl groups)
BnaC09g08180D	0.0444907	4.49035	0.0285709	0.476945	GO:0006468(protein phosphorylation),GO:0010200(response to chitin),GO:0007165(signal transduction)	GO:0009507(chloroplast),GO:0005886(plasma membrane)	GO:0005509(calcium ion binding),GO:0005524(ATP binding),GO:0004713(protein tyrosine kinase activity),GO:0004683(calmodulin-dependent protein kinase activity)
BnaC02g04910D	0.042272	4.56416	0.0286471	0.477812	GO:0006629(lipid metabolic process)	-	GO:0008374(O-acyltransferase activity),GO:0046027(phospholipid:diacylglycerol acyltransferase activity)
BnaA03g24410D	0.0442768	4.4973	0.0289394	0.480347	-	-	-
BnaC06g28950D	0.047023	4.41049	0.0290312	0.481363	GO:0031348(negative regulation of defense response),GO:0045087(innate immune response),GO:0006499(N-terminal protein myristoylation),GO:0009863(salicylic acid mediated signaling pathway),GO:0009697(salicylic acid biosynthetic process)	GO:0005886(plasma membrane)	GO:0008270(zinc ion binding)
BnaC01g08820D	0.0470255	4.41041	0.0291188	0.482047	GO:0009086(methionine biosynthetic process),GO:0009117(nucleotide metabolic process),GO:0000394(RNA splicing, via endonucleolytic cleavage and ligation)	GO:0005576(extracellular region),GO:0005773(vacuole),GO:0005634(nucleus)	GO:0016787(hydrolase activity)
BnaAnng26280D	0.0470543	4.40953	0.0292061	0.48294	GO:0009744(response to sucrose stimulus),GO:0009750(response to fructose stimulus)	-	-
BnaA07g30980D	0.0388531	4.68583	0.029511	0.4865	GO:0051707(response to other organism)	GO:0005576(extracellular region),GO:0009506(plasmodesma),GO:0016020(membrane)	-
BnaC03g02240D	0.0468448	4.41597	0.0297188	0.487864	GO:0009414(response to water deprivation),GO:0009697(salicylic acid biosynthetic process),GO:0009738(abscisic acid mediated signaling pathway),GO:0006567(threonine catabolic process),GO:0010363(regulation of plant-type hypersensitive response),GO:0019761(glucosinolate biosynthetic process),GO:0010200(response to chitin),GO:0000103(sulfate assimilation),GO:0009684(indoleacetic acid biosynthetic pr…	GO:0009570(chloroplast stroma),GO:0005829(cytosol),GO:0009506(plasmodesma),GO:0005950(anthranilate synthase complex),GO:0016020(membrane)	GO:0004049(anthranilate synthase activity),GO:0004842(ubiquitin-protein ligase activity),GO:0008270(zinc ion binding),GO:0004781(sulfate adenylyltransferase (ATP) activity)
BnaC02g35140D	0.0400987	4.6403	0.0298852	0.489644	GO:0046777(protein autophosphorylation),GO:0009736(cytokinin mediated signaling pathway)	GO:0009507(chloroplast),GO:0005634(nucleus)	GO:0080118(brassinosteroid sulfotransferase activity)
BnaA03g07130D	0.0465123	4.42624	0.0299071	0.489784	GO:0080167(response to karrikin)	GO:0009505(plant-type cell wall),GO:0005886(plasma membrane)	GO:0016740(transferase activity),GO:0030246(carbohydrate binding)
BnaA01g30040D	0.0475168	4.39542	0.0300549	0.490282	-	-	GO:0017111(nucleoside-triphosphatase activity)
BnaA05g07840D	0.0459202	4.44473	0.0300791	0.490473	GO:0009888(tissue development),GO:0030154(cell differentiation)	-	-
BnaA03g35040D	0.0194382	5.68496	0.0301974	0.49169	GO:0043085(positive regulation of catalytic activity),GO:0019252(starch biosynthetic process),GO:0010363(regulation of plant-type hypersensitive response),GO:0030003(cellular cation homeostasis),GO:0000023(maltose metabolic process),GO:0006612(protein targeting to membrane),GO:0070838(divalent metal ion transport),GO:0055114(oxidation-reduction process),GO:0009963(positive regulation of flavonoid…	GO:0005737(cytoplasm)	GO:0045431(flavonol synthase activity),GO:0005506(iron ion binding)
BnaA08g26860D	0.0332932	4.90863	0.0307348	0.49664	-	-	-
BnaA05g30230D	0.0409428	4.61025	0.0308594	0.497327	-	-	-
BnaC02g11130D	0.0367398	4.76651	0.0310974	0.499733	-	-	-
BnaA03g35030D	0.019744	5.66244	0.0311554	0.50018	GO:0043085(positive regulation of catalytic activity),GO:0019252(starch biosynthetic process),GO:0010363(regulation of plant-type hypersensitive response),GO:0030003(cellular cation homeostasis),GO:0000023(maltose metabolic process),GO:0006612(protein targeting to membrane),GO:0070838(divalent metal ion transport),GO:0055114(oxidation-reduction process),GO:0009963(positive regulation of flavonoid…	GO:0005737(cytoplasm)	GO:0045431(flavonol synthase activity),GO:0005506(iron ion binding)
BnaA03g00870D	0.0309016	5.01618	0.0312356	0.50103	GO:0030001(metal ion transport),GO:0010200(response to chitin)	GO:0005886(plasma membrane)	GO:0046872(metal ion binding)
BnaC09g47000D	0.0391361	4.67535	0.0314658	0.503013	GO:0006508(proteolysis)	GO:0005576(extracellular region)	GO:0004185(serine-type carboxypeptidase activity)
BnaC03g40740D	0.0276872	5.17464	0.0315963	0.503737	GO:0043085(positive regulation of catalytic activity),GO:0019252(starch biosynthetic process),GO:0010363(regulation of plant-type hypersensitive response),GO:0030003(cellular cation homeostasis),GO:0000023(maltose metabolic process),GO:0006612(protein targeting to membrane),GO:0070838(divalent metal ion transport),GO:0055114(oxidation-reduction process),GO:0009963(positive regulation of flavonoid…	GO:0005737(cytoplasm)	GO:0045431(flavonol synthase activity),GO:0005506(iron ion binding)
BnaA09g51480D	0.0487827	4.35749	0.0317449	0.505185	GO:0006796(phosphate-containing compound metabolic process)	GO:0005737(cytoplasm)	GO:0004427(inorganic diphosphatase activity),GO:0000287(magnesium ion binding)
BnaC09g02020D	0.0184581	5.7596	0.0318704	0.506976	GO:0016049(cell growth),GO:0006623(protein targeting to vacuole),GO:0009651(response to salt stress),GO:0000902(cell morphogenesis),GO:0006896(Golgi to vacuole transport),GO:0016197(endosomal transport),GO:0006944(cellular membrane fusion),GO:0006816(calcium ion transport),GO:0007030(Golgi organization),GO:0007033(vacuole organization),GO:0009630(gravitropism)	GO:0005829(cytosol),GO:0000325(plant-type vacuole),GO:0005774(vacuolar membrane),GO:0005770(late endosome),GO:0005802(trans-Golgi network),GO:0030140(trans-Golgi network transport vesicle)	GO:0004872(receptor activity),GO:0005515(protein binding)
BnaC05g38910D	0.047093	4.40834	0.0319557	0.507691	GO:0000041(transition metal ion transport),GO:0055114(oxidation-reduction process)	GO:0005783(endoplasmic reticulum)	GO:0009055(electron carrier activity),GO:0005506(iron ion binding),GO:0020037(heme binding),GO:0016705(oxidoreductase activity, acting on paired donors, with incorporation or reduction of molecular oxygen),GO:0019825(oxygen binding)
BnaA06g30330D	0.0331221	4.91606	0.0321422	0.509962	-	-	-
BnaC01g08310D	0.0284339	5.13625	0.0321821	0.510491	-	GO:0043231(intracellular membrane-bounded organelle)	-
BnaC02g06430D	0.0359757	4.79683	0.0323789	0.512414	-	-	-
BnaC09g07230D	0.0333817	4.9048	0.0326771	0.515539	GO:0055085(transmembrane transport),GO:0044070(regulation of anion transport),GO:0009617(response to bacterium),GO:0009060(aerobic respiration),GO:0006096(glycolysis),GO:0046686(response to cadmium ion)	GO:0005618(cell wall),GO:0009941(chloroplast envelope),GO:0005741(mitochondrial outer membrane),GO:0005774(vacuolar membrane)	GO:0008308(voltage-gated anion channel activity)
BnaA05g10930D	0.0482751	4.37258	0.0327663	0.516693	GO:0035556(intracellular signal transduction),GO:0009693(ethylene biosynthetic process),GO:0002679(respiratory burst involved in defense response),GO:0010200(response to chitin),GO:0009738(abscisic acid mediated signaling pathway),GO:0050832(defense response to fungus),GO:0009873(ethylene mediated signaling pathway)	GO:0005737(cytoplasm)	GO:0008080(N-acetyltransferase activity)
BnaC02g03800D	0.0247727	5.3351	0.0329036	0.51797	-	GO:0005576(extracellular region),GO:0009505(plant-type cell wall)	-
BnaA08g08460D	0.0509444	4.29493	0.0330662	0.519699	-	-	-
BnaA03g26490D	0.0432811	4.53012	0.0330946	0.519833	-	-	-
BnaC05g46300D	0.0344349	4.85998	0.0332228	0.520394	GO:0006598(polyamine catabolic process),GO:0048767(root hair elongation),GO:0009698(phenylpropanoid metabolic process),GO:0042398(cellular modified amino acid biosynthetic process)	GO:0009506(plasmodesma),GO:0005576(extracellular region)	GO:0004871(signal transducer activity)
BnaC09g05960D	0.0410499	4.60648	0.0333388	0.521589	-	-	-
BnaA06g19390D	0.04099	4.60858	0.0333958	0.521858	GO:0006351(transcription, DNA-dependent),GO:0006412(translation)	GO:0005840(ribosome),GO:0009507(chloroplast)	GO:0003899(DNA-directed RNA polymerase activity),GO:0003677(DNA binding),GO:0003735(structural constituent of ribosome),GO:0046983(protein dimerization activity)
BnaC07g25510D	0.0267054	5.22673	0.0334213	0.522152	-	GO:0005739(mitochondrion)	-
BnaC03g31140D	0.0507419	4.30068	0.0334475	0.522355	GO:0006412(translation)	GO:0015934(large ribosomal subunit),GO:0009507(chloroplast)	GO:0003735(structural constituent of ribosome),GO:0019843(rRNA binding)
BnaC04g39920D	0.0417472	4.58218	0.0335705	0.523386	-	GO:0005576(extracellular region),GO:0005739(mitochondrion)	-
BnaC02g31500D	0.0332178	4.9119	0.0335953	0.523386	GO:0007010(cytoskeleton organization),GO:0016126(sterol biosynthetic process)	GO:0009505(plant-type cell wall),GO:0009506(plasmodesma),GO:0005886(plasma membrane),GO:0005576(extracellular region),GO:0005829(cytosol),GO:0015629(actin cytoskeleton)	GO:0004091(carboxylesterase activity),GO:0003779(actin binding)
BnaC07g38580D	0.0171939	5.86196	0.0338044	0.524724	-	-	-
BnaC03g31080D	0.0432359	4.53163	0.0338405	0.524795	GO:0006457(protein folding)	GO:0005634(nucleus)	-
BnaC02g00280D	0.025151	5.31324	0.033993	0.526798	GO:0009944(polarity specification of adaxial/abaxial axis),GO:0048364(root development),GO:0006355(regulation of transcription, DNA-dependent),GO:0010014(meristem initiation),GO:0060771(phyllotactic patterning),GO:0035265(organ growth),GO:0009887(organ morphogenesis),GO:0010080(regulation of floral meristem growth),GO:0010089(xylem development),GO:0010492(maintenance of shoot apical meristem iden…	GO:0005634(nucleus)	GO:0003677(DNA binding),GO:0003700(sequence-specific DNA binding transcription factor activity)
BnaA08g20020D	0.0172411	5.858	0.0340001	0.526804	GO:0009416(response to light stimulus)	GO:0005634(nucleus)	GO:0046983(protein dimerization activity)
BnaC03g47560D	0.0488624	4.35513	0.0340229	0.527053	GO:0006468(protein phosphorylation),GO:0048767(root hair elongation),GO:0009737(response to abscisic acid stimulus)	GO:0005829(cytosol),GO:0005634(nucleus),GO:0005886(plasma membrane)	GO:0005509(calcium ion binding),GO:0005524(ATP binding),GO:0004683(calmodulin-dependent protein kinase activity)
BnaA08g26170D	0.0512695	4.28576	0.0340946	0.527342	GO:0006508(proteolysis)	GO:0009505(plant-type cell wall),GO:0048046(apoplast)	GO:0004190(aspartic-type endopeptidase activity)
BnaC09g09260D	0.0344725	4.85841	0.0342496	0.528693	GO:0009088(threonine biosynthetic process),GO:0009086(methionine biosynthetic process),GO:0009620(response to fungus),GO:0009617(response to bacterium),GO:0000394(RNA splicing, via endonucleolytic cleavage and ligation),GO:0019344(cysteine biosynthetic process)	GO:0009570(chloroplast stroma)	GO:0004413(homoserine kinase activity),GO:0005524(ATP binding)
BnaA01g15650D	0.052073	4.26332	0.0343781	0.53026	GO:0010103(stomatal complex morphogenesis),GO:0048653(anther development),GO:0016126(sterol biosynthetic process),GO:0010075(regulation of meristem growth),GO:0007169(transmembrane receptor protein tyrosine kinase signaling pathway),GO:0006084(acetyl-CoA metabolic process),GO:0006468(protein phosphorylation),GO:0002237(response to molecule of bacterial origin),GO:0016132(brassinosteroid biosynthe…	GO:0005886(plasma membrane)	GO:0016491(oxidoreductase activity),GO:0004674(protein serine/threonine kinase activity),GO:0005524(ATP binding)
BnaCnng15810D	0.0526398	4.2477	0.0343972	0.530451	-	-	-
BnaA06g00690D	0.0292869	5.0936	0.0344538	0.531087	GO:0015706(nitrate transport),GO:0042545(cell wall modification),GO:0010167(response to nitrate)	GO:0009506(plasmodesma),GO:0005768(endosome),GO:0009505(plant-type cell wall),GO:0005774(vacuolar membrane),GO:0005802(trans-Golgi network),GO:0005576(extracellular region),GO:0005794(Golgi apparatus),GO:0005634(nucleus),GO:0005886(plasma membrane)	GO:0046910(pectinesterase inhibitor activity),GO:0030599(pectinesterase activity)
BnaC09g12230D	0.042254	4.56477	0.0344745	0.531087	GO:0005975(carbohydrate metabolic process)	GO:0005576(extracellular region)	GO:0030246(carbohydrate binding),GO:0004553(hydrolase activity, hydrolyzing O-glycosyl compounds)
BnaA09g02240D	0.0528091	4.24307	0.0345509	0.53126	-	GO:0005576(extracellular region)	GO:0004601(peroxidase activity),GO:0005488(binding)
BnaC09g06840D	0.0495403	4.33525	0.0346765	0.53236	GO:0009862(systemic acquired resistance, salicylic acid mediated signaling pathway),GO:0015706(nitrate transport),GO:0042742(defense response to bacterium),GO:0006355(regulation of transcription, DNA-dependent),GO:0009410(response to xenobiotic stimulus),GO:0030968(endoplasmic reticulum unfolded protein response),GO:0010167(response to nitrate),GO:0010043(response to zinc ion),GO:0010260(organ se…	GO:0005634(nucleus)	GO:0005516(calmodulin binding),GO:0043565(sequence-specific DNA binding),GO:0003700(sequence-specific DNA binding transcription factor activity)
BnaC02g04120D	0.0260996	5.25983	0.0350044	0.535514	-	-	-
BnaCnng37050D	0.053354	4.22826	0.0350265	0.535644	GO:0006817(phosphate ion transport),GO:0055085(transmembrane transport)	GO:0016021(integral to membrane)	GO:0005315(inorganic phosphate transmembrane transporter activity)
BnaA09g21650D	0.0397975	4.65118	0.0351196	0.536546	GO:0009845(seed germination),GO:0009639(response to red or far red light)	GO:0005634(nucleus)	GO:0003677(DNA binding),GO:0003700(sequence-specific DNA binding transcription factor activity)
BnaA01g35080D	0.0395141	4.66149	0.0352359	0.537697	-	GO:0005634(nucleus)	-
BnaC03g40750D	0.0255905	5.28825	0.0352594	0.537765	GO:0043085(positive regulation of catalytic activity),GO:0019252(starch biosynthetic process),GO:0010363(regulation of plant-type hypersensitive response),GO:0030003(cellular cation homeostasis),GO:0000023(maltose metabolic process),GO:0006612(protein targeting to membrane),GO:0070838(divalent metal ion transport),GO:0055114(oxidation-reduction process),GO:0009963(positive regulation of flavonoid…	GO:0005737(cytoplasm)	GO:0045431(flavonol synthase activity),GO:0005506(iron ion binding)
BnaC09g49740D	0.0450601	4.47201	0.0356468	0.541129	GO:0009414(response to water deprivation),GO:0009697(salicylic acid biosynthetic process),GO:0009738(abscisic acid mediated signaling pathway),GO:0006567(threonine catabolic process),GO:0010363(regulation of plant-type hypersensitive response),GO:0019761(glucosinolate biosynthetic process),GO:0010200(response to chitin),GO:0000103(sulfate assimilation),GO:0009684(indoleacetic acid biosynthetic pr…	GO:0009570(chloroplast stroma),GO:0005829(cytosol),GO:0009506(plasmodesma),GO:0005950(anthranilate synthase complex),GO:0016020(membrane)	GO:0004049(anthranilate synthase activity),GO:0004842(ubiquitin-protein ligase activity),GO:0008270(zinc ion binding),GO:0004781(sulfate adenylyltransferase (ATP) activity)
BnaA06g13060D	0.0341978	4.86995	0.035667	0.541129	GO:0031348(negative regulation of defense response),GO:0019684(photosynthesis, light reaction),GO:0009595(detection of biotic stimulus),GO:0009867(jasmonic acid mediated signaling pathway),GO:0009697(salicylic acid biosynthetic process),GO:0009862(systemic acquired resistance, salicylic acid mediated signaling pathway),GO:0006944(cellular membrane fusion),GO:0010363(regulation of plant-type hyper…	GO:0009507(chloroplast)	GO:0008909(isochorismate synthase activity)
BnaC01g37010D	0.0302778	5.0456	0.0359879	0.54338	GO:0009684(indoleacetic acid biosynthetic process),GO:0042545(cell wall modification),GO:0006546(glycine catabolic process),GO:0043086(negative regulation of catalytic activity),GO:0045490(pectin catabolic process),GO:0006569(tryptophan catabolic process),GO:0009624(response to nematode)	GO:0009505(plant-type cell wall),GO:0005737(cytoplasm),GO:0005886(plasma membrane),GO:0048046(apoplast)	GO:0045330(aspartyl esterase activity),GO:0030599(pectinesterase activity),GO:0004857(enzyme inhibitor activity)
BnaC08g42660D	0.0525765	4.24944	0.0360108	0.543622	GO:0009630(gravitropism),GO:0017148(negative regulation of translation),GO:0010203(response to very low fluence red light stimulus),GO:0017006(protein-tetrapyrrole linkage),GO:0018106(peptidyl-histidine phosphorylation),GO:0023014(signal transduction by phosphorylation),GO:0009585(red, far-red light phototransduction),GO:0006355(regulation of transcription, DNA-dependent),GO:0009638(phototropism)…	GO:0016020(membrane),GO:0005737(cytoplasm),GO:0016604(nuclear body)	GO:0031516(far-red light photoreceptor activity),GO:0008020(G-protein coupled photoreceptor activity),GO:0000155(phosphorelay sensor kinase activity),GO:0042803(protein homodimerization activity),GO:0005524(ATP binding)
BnaA05g02190D	0.0189133	5.72446	0.0368994	0.552081	-	-	-
BnaC03g49020D	0.027944	5.16132	0.0369148	0.552081	GO:0009835(fruit ripening),GO:0006855(drug transmembrane transport)	GO:0005886(plasma membrane)	GO:0015238(drug transmembrane transporter activity),GO:0015297(antiporter activity)
BnaC03g02860D	0.047539	4.39475	0.0372378	0.555855	GO:0006412(translation)	GO:0005730(nucleolus),GO:0022626(cytosolic ribosome),GO:0005886(plasma membrane),GO:0009507(chloroplast)	GO:0003735(structural constituent of ribosome),GO:0019843(rRNA binding)
BnaA07g30760D	0.0390677	4.67788	0.0373168	0.55619	GO:0042742(defense response to bacterium),GO:0015706(nitrate transport),GO:0009751(response to salicylic acid stimulus),GO:0010167(response to nitrate),GO:0042542(response to hydrogen peroxide),GO:0012501(programmed cell death),GO:0009651(response to salt stress)	GO:0005576(extracellular region),GO:0005739(mitochondrion)	GO:0004866(endopeptidase inhibitor activity)
BnaC02g07020D	0.0281004	5.15326	0.0373583	0.55619	-	-	-
BnaA04g05160D	0.0344927	4.85756	0.0375184	0.557824	-	-	-
BnaA02g19730D	0.0469704	4.41211	0.0376225	0.558861	-	-	-
BnaA06g34780D	0.0463811	4.43032	0.0377824	0.560373	GO:0006355(regulation of transcription, DNA-dependent),GO:0006334(nucleosome assembly),GO:0001708(cell fate specification),GO:0008283(cell proliferation)	GO:0000786(nucleosome),GO:0009507(chloroplast),GO:0005634(nucleus)	GO:0003677(DNA binding)
BnaA09g39170D	0.0146596	6.09201	0.0379184	0.560975	-	-	-
BnaC03g50550D	0.0556278	4.16805	0.0379335	0.560975	GO:0008152(metabolic process)	-	GO:0004553(hydrolase activity, hydrolyzing O-glycosyl compounds)
BnaC07g22870D	0.0233517	5.42033	0.0380808	0.562256	GO:0010363(regulation of plant-type hypersensitive response),GO:0009910(negative regulation of flower development),GO:0009691(cytokinin biosynthetic process),GO:0010200(response to chitin),GO:0015706(nitrate transport),GO:0006612(protein targeting to membrane),GO:0045892(negative regulation of transcription, DNA-dependent),GO:0048527(lateral root development),GO:0010167(response to nitrate),GO:00…	GO:0005634(nucleus)	GO:0003677(DNA binding),GO:0003700(sequence-specific DNA binding transcription factor activity)
BnaC08g42670D	0.0506667	4.30282	0.0381271	0.562412	GO:0055114(oxidation-reduction process),GO:0015706(nitrate transport),GO:0034976(response to endoplasmic reticulum stress),GO:0009409(response to cold),GO:0043090(amino acid import),GO:0009627(systemic acquired resistance),GO:0006499(N-terminal protein myristoylation),GO:0010167(response to nitrate),GO:0006888(ER to Golgi vesicle-mediated transport)	GO:0005618(cell wall),GO:0005634(nucleus),GO:0048046(apoplast)	GO:0045735(nutrient reservoir activity),GO:0030145(manganese ion binding),GO:0004784(superoxide dismutase activity)
BnaA01g14640D	0.0259866	5.26609	0.0381478	0.562612	GO:0009641(shade avoidance)	-	GO:0030599(pectinesterase activity),GO:0046910(pectinesterase inhibitor activity)
BnaA09g47340D	0.0473642	4.40006	0.0382937	0.564236	GO:0050832(defense response to fungus),GO:0055114(oxidation-reduction process)	GO:0031227(intrinsic to endoplasmic reticulum membrane),GO:0005634(nucleus)	GO:0050660(flavin adenine dinucleotide binding),GO:0050661(NADP binding),GO:0009055(electron carrier activity),GO:0070026(nitric oxide binding),GO:0004383(guanylate cyclase activity),GO:0004499(N,N-dimethylaniline monooxygenase activity),GO:0019825(oxygen binding)
BnaCnng50100D	0.0463357	4.43173	0.0383084	0.564322	-	-	-
BnaC09g07900D	0.0545918	4.19517	0.0383582	0.564322	-	GO:0005634(nucleus)	-
BnaCnng29110D	0.0513005	4.28488	0.0385471	0.565219	GO:0010260(organ senescence),GO:0009594(detection of nutrient),GO:0003006(developmental process involved in reproduction),GO:0006007(glucose catabolic process),GO:0010050(vegetative phase change),GO:0010182(sugar mediated signaling pathway),GO:0006468(protein phosphorylation),GO:0006486(protein glycosylation),GO:0080022(primary root development),GO:0009738(abscisic acid mediated signaling pathway…	GO:0000152(nuclear ubiquitin ligase complex)	GO:0005515(protein binding),GO:0004683(calmodulin-dependent protein kinase activity),GO:0005524(ATP binding)
BnaC09g49610D	0.031433	4.99158	0.0388095	0.567586	GO:0048316(seed development),GO:1900000(regulation of anthocyanin catabolic process),GO:0046685(response to arsenic-containing substance),GO:0009690(cytokinin metabolic process)	GO:0005634(nucleus)	GO:0047807(cytokinin 7-beta-glucosyltransferase activity),GO:0080062(cytokinin 9-beta-glucosyltransferase activity)
BnaA09g30590D	0.0485239	4.36516	0.0390175	0.569136	GO:0048767(root hair elongation),GO:0009651(response to salt stress),GO:0009266(response to temperature stimulus),GO:0009860(pollen tube growth),GO:0006972(hyperosmotic response),GO:0006833(water transport),GO:0007030(Golgi organization),GO:0006096(glycolysis),GO:0046686(response to cadmium ion)	GO:0005829(cytosol),GO:0009506(plasmodesma),GO:0009507(chloroplast),GO:0005773(vacuole),GO:0005794(Golgi apparatus),GO:0005634(nucleus),GO:0005886(plasma membrane),GO:0048046(apoplast)	GO:0002020(protease binding),GO:0005215(transporter activity)
BnaA09g24140D	0.0418535	4.57851	0.039203	0.570585	-	-	-
BnaC04g35320D	0.0550672	4.18266	0.0392527	0.5708	-	-	-
BnaCnng15820D	0.0556831	4.16662	0.0393913	0.5708	GO:0046939(nucleotide phosphorylation)	GO:0005739(mitochondrion),GO:0005774(vacuolar membrane),GO:0005794(Golgi apparatus)	GO:0005507(copper ion binding),GO:0004017(adenylate kinase activity),GO:0005524(ATP binding)
BnaC02g06160D	0.0503086	4.31305	0.0394204	0.5708	GO:0009651(response to salt stress),GO:0030244(cellulose biosynthetic process),GO:0046686(response to cadmium ion)	GO:0000138(Golgi trans cisterna),GO:0022626(cytosolic ribosome),GO:0005886(plasma membrane)	GO:0016866(intramolecular transferase activity)
BnaA08g11360D	0.0571939	4.128	0.0394378	0.5708	-	-	-
BnaCnng39070D	0.0573632	4.12373	0.0394546	0.5708	GO:0046686(response to cadmium ion),GO:0002229(defense response to oomycetes),GO:0034635(glutathione transport)	GO:0009507(chloroplast)	-
BnaA03g53930D	0.0564063	4.148	0.0398114	0.573923	GO:0055114(oxidation-reduction process)	GO:0005783(endoplasmic reticulum)	GO:0020037(heme binding),GO:0016705(oxidoreductase activity, acting on paired donors, with incorporation or reduction of molecular oxygen),GO:0005506(iron ion binding),GO:0009055(electron carrier activity),GO:0019825(oxygen binding)
BnaC08g29410D	0.0518074	4.2707	0.0398436	0.574282	GO:0006355(regulation of transcription, DNA-dependent)	-	GO:0003700(sequence-specific DNA binding transcription factor activity),GO:0043565(sequence-specific DNA binding)
BnaC08g28250D	0.035122	4.83148	0.0398762	0.574647	GO:0009651(response to salt stress),GO:0009624(response to nematode),GO:0042742(defense response to bacterium),GO:0043069(negative regulation of programmed cell death),GO:0006730(one-carbon metabolic process),GO:0006754(ATP biosynthetic process),GO:0006882(cellular zinc ion homeostasis),GO:0055081(anion homeostasis),GO:0070588(calcium ion transmembrane transport)	GO:0009705(plant-type vacuole membrane),GO:0009535(chloroplast thylakoid membrane)	GO:0008270(zinc ion binding),GO:0004089(carbonate dehydratase activity),GO:0005388(calcium-transporting ATPase activity),GO:0005516(calmodulin binding),GO:0005524(ATP binding)
BnaA03g11660D	0.0496133	4.33313	0.040051	0.575702	-	-	-
BnaC04g29400D	0.0474395	4.39777	0.0400592	0.575702	-	-	-
BnaC09g07340D	0.0302166	5.04851	0.0400751	0.57581	-	-	-
BnaC09g43510D	0.045358	4.4625	0.0402791	0.577178	GO:0006200(ATP catabolic process),GO:0009624(response to nematode)	GO:0044464(cell part),GO:0016020(membrane)	GO:0042626(ATPase activity, coupled to transmembrane movement of substances),GO:0005524(ATP binding)
BnaA03g31300D	0.0379508	4.71973	0.0403616	0.577918	-	-	-
BnaA05g30090D	0.0400951	4.64043	0.0404226	0.578496	GO:0003002(regionalization),GO:0048507(meristem development),GO:0009653(anatomical structure morphogenesis)	GO:0005886(plasma membrane)	-
BnaA09g39840D	0.0331994	4.9127	0.0406864	0.579847	-	-	-
BnaA08g23110D	0.0582863	4.1007	0.0407141	0.5801	-	-	-
BnaA01g10690D	0.0286963	5.12299	0.0407276	0.5801	GO:0010091(trichome branching)	-	GO:0005509(calcium ion binding),GO:0005515(protein binding)
BnaC04g38040D	0.0574238	4.12221	0.0407336	0.5801	GO:0006810(transport),GO:0009736(cytokinin mediated signaling pathway)	GO:0009705(plant-type vacuole membrane),GO:0042807(central vacuole)	GO:0015250(water channel activity)
BnaC05g44980D	0.0562893	4.151	0.0410282	0.582399	GO:0007389(pattern specification process),GO:0008361(regulation of cell size),GO:0009926(auxin polar transport),GO:0010015(root morphogenesis),GO:0040007(growth)	GO:0005576(extracellular region)	GO:0030570(pectate lyase activity)
BnaC02g45130D	0.06	4.05889	0.0415435	0.587238	GO:0044237(cellular metabolic process)	-	GO:0008446(GDP-mannose 4,6-dehydratase activity),GO:0050662(coenzyme binding),GO:0000166(nucleotide binding)
BnaCnng40150D	0.0515554	4.27773	0.041752	0.588725	-	-	-
BnaC04g08340D	0.0252815	5.30577	0.0419302	0.590625	GO:0009753(response to jasmonic acid stimulus),GO:0009785(blue light signaling pathway),GO:0009739(response to gibberellin stimulus),GO:0006355(regulation of transcription, DNA-dependent),GO:0009751(response to salicylic acid stimulus),GO:0009737(response to abscisic acid stimulus)	GO:0005634(nucleus)	GO:0003677(DNA binding),GO:0005515(protein binding),GO:0003700(sequence-specific DNA binding transcription factor activity),GO:0003682(chromatin binding)
BnaC09g12080D	0.0603439	4.05065	0.0420033	0.591498	GO:0003333(amino acid transmembrane transport)	GO:0016021(integral to membrane)	GO:0015171(amino acid transmembrane transporter activity)
BnaC02g38230D	0.00832966	6.90753	0.0421515	0.593104	-	-	-
BnaCnng35910D	0.05143	4.28125	0.0423238	0.594149	GO:0006073(cellular glucan metabolic process)	GO:0048046(apoplast),GO:0005618(cell wall)	GO:0004553(hydrolase activity, hydrolyzing O-glycosyl compounds),GO:0016762(xyloglucan:xyloglucosyl transferase activity)
BnaCnng75490D	0.0347841	4.84543	0.042365	0.594366	GO:0019762(glucosinolate catabolic process),GO:0046686(response to cadmium ion),GO:0009970(cellular response to sulfate starvation),GO:0006807(nitrogen compound metabolic process)	GO:0005886(plasma membrane)	GO:0080109(indole-3-acetonitrile nitrile hydratase activity),GO:0080061(indole-3-acetonitrile nitrilase activity)
BnaCnng24090D	0.0349241	4.83963	0.0424865	0.595476	-	-	-
BnaC02g04460D	0.0608969	4.03749	0.0425114	0.595508	-	-	-
BnaAnng29910D	0.0603587	4.05029	0.0425806	0.596265	GO:0010363(regulation of plant-type hypersensitive response),GO:0002831(regulation of response to biotic stimulus),GO:0009862(systemic acquired resistance, salicylic acid mediated signaling pathway),GO:0031348(negative regulation of defense response),GO:0009867(jasmonic acid mediated signaling pathway),GO:0042742(defense response to bacterium),GO:0009595(detection of biotic stimulus),GO:0043900(r…	-	-
BnaA10g23060D	0.0610679	4.03344	0.0426636	0.597008	GO:0009749(response to glucose stimulus),GO:0006511(ubiquitin-dependent protein catabolic process),GO:0009744(response to sucrose stimulus),GO:0034976(response to endoplasmic reticulum stress),GO:0009750(response to fructose stimulus),GO:0009651(response to salt stress),GO:0051788(response to misfolded protein),GO:0080129(proteasome core complex assembly),GO:0009627(systemic acquired resistance),…	GO:0005829(cytosol),GO:0005618(cell wall),GO:0005739(mitochondrion)	GO:0005507(copper ion binding),GO:0003878(ATP citrate synthase activity),GO:0004775(succinate-CoA ligase (ADP-forming) activity),GO:0000166(nucleotide binding),GO:0004776(succinate-CoA ligase (GDP-forming) activity),GO:0048037(cofactor binding)
BnaC04g09360D	0.0384426	4.70115	0.042664	0.597008	-	-	GO:0016757(transferase activity, transferring glycosyl groups)
BnaC02g02550D	0.061145	4.03162	0.0427472	0.597641	GO:0006412(translation)	GO:0005840(ribosome)	GO:0003735(structural constituent of ribosome)
BnaA04g07770D	0.0608402	4.03883	0.0427808	0.598004	-	-	-
BnaA10g06640D	0.0606948	4.04228	0.0431017	0.60004	GO:0016132(brassinosteroid biosynthetic process),GO:0010054(trichoblast differentiation),GO:0015706(nitrate transport),GO:0010106(cellular response to iron ion starvation),GO:0006826(iron ion transport),GO:0010167(response to nitrate)	GO:0031225(anchored to membrane),GO:0005886(plasma membrane)	-
BnaA01g34130D	0.026755	5.22405	0.0431704	0.60089	GO:0006412(translation)	GO:0005840(ribosome),GO:0009507(chloroplast),GO:0005739(mitochondrion)	GO:0003735(structural constituent of ribosome),GO:0019843(rRNA binding)
BnaC02g04310D	0.029128	5.10145	0.0436568	0.60332	-	-	-
BnaC07g11310D	0.0234295	5.41553	0.0437263	0.603823	-	-	-
BnaC05g05050D	0.0594746	4.07158	0.0437821	0.604239	GO:0009873(ethylene mediated signaling pathway),GO:0008152(metabolic process)	-	GO:0080043(quercetin 3-O-glucosyltransferase activity)
BnaA09g45370D	0.025103	5.31599	0.0437871	0.604239	-	-	-
BnaC02g02720D	0.025166	5.31238	0.0439988	0.606311	-	-	-
BnaA09g40390D	0.0360432	4.79413	0.0440814	0.60713	-	-	-
BnaCnng59530D	0.0628642	3.99162	0.0446724	0.61291	GO:0031348(negative regulation of defense response),GO:0009861(jasmonic acid and ethylene-dependent systemic resistance),GO:0010119(regulation of stomatal movement),GO:0009864(induced systemic resistance, jasmonic acid mediated signaling pathway),GO:0009585(red, far-red light phototransduction),GO:0010046(response to mycotoxin),GO:2000377(regulation of reactive oxygen species metabolic process),G…	GO:0005773(vacuole),GO:0005634(nucleus)	GO:0070566(adenylyltransferase activity),GO:0080123(jasmonate-amino synthetase activity),GO:0019899(enzyme binding),GO:0005524(ATP binding)
BnaC09g33950D	0.053978	4.21148	0.0450608	0.615451	GO:0042127(regulation of cell proliferation),GO:0009658(chloroplast organization)	GO:0005576(extracellular region)	-
BnaC05g24990D	0.0262778	5.25001	0.0451403	0.616215	-	-	-
BnaC02g06010D	0.0520666	4.2635	0.0452365	0.617071	GO:0016567(protein ubiquitination),GO:0006511(ubiquitin-dependent protein catabolic process)	GO:0000151(ubiquitin ligase complex)	GO:0034450(ubiquitin-ubiquitin ligase activity)
BnaC02g06980D	0.063715	3.97222	0.0453433	0.617203	GO:0055085(transmembrane transport),GO:0006886(intracellular protein transport)	GO:0005643(nuclear pore)	GO:0022891(substrate-specific transmembrane transporter activity),GO:0008565(protein transporter activity)
BnaA06g23140D	0.060607	4.04437	0.0453437	0.617203	GO:0043161(proteasomal ubiquitin-dependent protein catabolic process),GO:0043248(proteasome assembly),GO:0048767(root hair elongation),GO:0034976(response to endoplasmic reticulum stress),GO:0009735(response to cytokinin stimulus),GO:0051788(response to misfolded protein),GO:0006790(sulfur compound metabolic process),GO:0009627(systemic acquired resistance),GO:0046854(phosphatidylinositol phospho…	GO:0005739(mitochondrion)	GO:0008441(3'(2'),5'-bisphosphate nucleotidase activity),GO:0008934(inositol monophosphate 1-phosphatase activity),GO:0016312(inositol bisphosphate phosphatase activity)
BnaCnng31530D	0.0639319	3.96732	0.0455511	0.618179	GO:0045226(extracellular polysaccharide biosynthetic process)	-	GO:0050662(coenzyme binding),GO:0000166(nucleotide binding),GO:0008460(dTDP-glucose 4,6-dehydratase activity),GO:0008831(dTDP-4-dehydrorhamnose reductase activity)
BnaA05g31730D	0.0614903	4.0235	0.0456919	0.619374	GO:0006598(polyamine catabolic process),GO:0048767(root hair elongation),GO:0009698(phenylpropanoid metabolic process),GO:0042398(cellular modified amino acid biosynthetic process)	GO:0009506(plasmodesma),GO:0005576(extracellular region)	GO:0004871(signal transducer activity)
BnaA02g03310D	0.0637722	3.97093	0.0456943	0.619374	-	GO:0016020(membrane)	GO:0016757(transferase activity, transferring glycosyl groups)
BnaC08g20280D	0.0187647	5.73583	0.0458197	0.620493	-	GO:0005634(nucleus)	-
BnaCnng58650D	0.0392235	4.67214	0.0458241	0.620493	GO:0009407(toxin catabolic process),GO:0010583(response to cyclopentenone)	GO:0005886(plasma membrane)	GO:0016887(ATPase activity),GO:0005524(ATP binding)
BnaA05g15350D	0.0607	4.04216	0.046253	0.622832	-	-	-
BnaC02g03560D	0.0615271	4.02263	0.0462552	0.622832	-	-	-
BnaA08g16350D	0.0641236	3.963	0.0463127	0.623029	-	-	-
BnaC03g46230D	0.062531	3.99928	0.0463208	0.623029	GO:0006810(transport),GO:0009908(flower development)	GO:0005794(Golgi apparatus)	GO:0008526(phosphatidylinositol transporter activity)
BnaAnng24030D	0.055757	4.1647	0.0464346	0.624037	-	-	GO:0005507(copper ion binding),GO:0009055(electron carrier activity)
BnaC09g48700D	0.0553935	4.17414	0.0466847	0.626436	GO:0031348(negative regulation of defense response),GO:0009867(jasmonic acid mediated signaling pathway),GO:0035304(regulation of protein dephosphorylation),GO:0009862(systemic acquired resistance, salicylic acid mediated signaling pathway),GO:0010363(regulation of plant-type hypersensitive response),GO:0010310(regulation of hydrogen peroxide metabolic process),GO:0006355(regulation of transcript…	GO:0009505(plant-type cell wall),GO:0005576(extracellular region),GO:0005829(cytosol),GO:0009506(plasmodesma)	GO:0090353(polygalacturonase inhibitor activity)
BnaC02g40320D	0.0495863	4.33392	0.0467522	0.626598	GO:0000041(transition metal ion transport)	GO:0005576(extracellular region),GO:0016020(membrane),GO:0009506(plasmodesma),GO:0009507(chloroplast)	-
BnaA03g51980D	0.0201793	5.63098	0.0469458	0.627472	-	-	-
BnaA03g13640D	0.0574972	4.12036	0.0469532	0.627472	-	-	-
BnaA03g04290D	0.0349949	4.83671	0.0470993	0.628409	-	-	-
BnaAnng05520D	0.0290544	5.1051	0.0471562	0.628797	GO:0055114(oxidation-reduction process),GO:0009687(abscisic acid metabolic process),GO:0048838(release of seed from dormancy),GO:0050832(defense response to fungus),GO:0009639(response to red or far red light)	GO:0005576(extracellular region)	GO:0010295((+)-abscisic acid 8'-hydroxylase activity),GO:0009055(electron carrier activity),GO:0019825(oxygen binding),GO:0020037(heme binding),GO:0005506(iron ion binding)
BnaA05g19130D	0.0614848	4.02363	0.0473527	0.63035	-	-	-
BnaC02g06410D	0.0581089	4.1051	0.0476187	0.632287	-	GO:0009506(plasmodesma),GO:0005737(cytoplasm)	GO:0016787(hydrolase activity)
BnaA06g15800D	0.0457058	4.45148	0.0476499	0.632495	GO:0009658(chloroplast organization),GO:0031347(regulation of defense response),GO:0045893(positive regulation of transcription, DNA-dependent)	-	-
BnaC05g24590D	0.0658765	3.92409	0.0476796	0.632716	GO:0010200(response to chitin)	-	-
BnaA01g34240D	0.0458987	4.4454	0.0480851	0.635065	-	-	-
BnaC03g03640D	0.0629086	3.9906	0.0482285	0.635598	-	-	-
BnaC07g21950D	0.0459633	4.44337	0.0482314	0.635598	-	-	-
BnaC09g16460D	0.0459633	4.44337	0.0482314	0.635598	-	-	-
BnaA01g18640D	0.0272163	5.19938	0.0482615	0.635838	GO:0009684(indoleacetic acid biosynthetic process),GO:0006569(tryptophan catabolic process)	-	GO:0019825(oxygen binding)
BnaA07g37130D	0.0307498	5.02328	0.0483144	0.63616	GO:0080167(response to karrikin)	GO:0016020(membrane),GO:0009507(chloroplast)	-
BnaA06g25630D	0.0654367	3.93376	0.048684	0.639529	GO:0009749(response to glucose stimulus),GO:0055114(oxidation-reduction process),GO:0009744(response to sucrose stimulus),GO:0034976(response to endoplasmic reticulum stress),GO:0009750(response to fructose stimulus),GO:0043090(amino acid import),GO:0002679(respiratory burst involved in defense response),GO:0009627(systemic acquired resistance),GO:0080147(root hair cell development),GO:0010200(re…	GO:0005783(endoplasmic reticulum)	GO:0016706(oxidoreductase activity, acting on paired donors, with incorporation or reduction of molecular oxygen, 2-oxoglutarate as one donor, and incorporation of one atom each of oxygen into both donors),GO:0031418(L-ascorbic acid binding),GO:0005506(iron ion binding)
BnaA07g30990D	0.0547263	4.19162	0.0491393	0.641655	-	GO:0005773(vacuole),GO:0005634(nucleus),GO:0005886(plasma membrane)	GO:0005509(calcium ion binding)
BnaC08g32190D	0.0672893	3.89348	0.0491502	0.641691	-	-	-
BnaCnng60210D	0.0328918	4.92613	0.0492295	0.642377	GO:0008643(carbohydrate transport)	GO:0016020(membrane),GO:0005634(nucleus)	GO:0008430(selenium binding),GO:0045735(nutrient reservoir activity)
BnaC09g16450D	0.0508416	4.29785	0.0493134	0.642756	GO:0006810(transport),GO:0055114(oxidation-reduction process),GO:0019684(photosynthesis, light reaction)	GO:0009535(chloroplast thylakoid membrane),GO:0070118(organellar chromatophore thylakoid membrane)	GO:0048038(quinone binding),GO:0051287(NAD binding),GO:0008137(NADH dehydrogenase (ubiquinone) activity),GO:0046872(metal ion binding),GO:0051539(4 iron, 4 sulfur cluster binding)
BnaA01g20430D	0.0117855	6.40685	0.0494939	0.64415	-	-	-
BnaA05g30530D	0.0668234	3.9035	0.0495767	0.644791	GO:0007389(pattern specification process),GO:0008361(regulation of cell size),GO:0009926(auxin polar transport),GO:0010015(root morphogenesis),GO:0040007(growth)	GO:0005576(extracellular region)	GO:0030570(pectate lyase activity)
BnaA01g34250D	0.0510354	4.29236	0.0497135	0.644791	GO:0006810(transport),GO:0055114(oxidation-reduction process),GO:0019684(photosynthesis, light reaction)	GO:0009535(chloroplast thylakoid membrane),GO:0070118(organellar chromatophore thylakoid membrane)	GO:0048038(quinone binding),GO:0051287(NAD binding),GO:0008137(NADH dehydrogenase (ubiquinone) activity),GO:0046872(metal ion binding),GO:0051539(4 iron, 4 sulfur cluster binding)
BnaC09g11180D	0.0318637	4.97194	0.0497235	0.644791	-	GO:0005634(nucleus)	-
BnaC05g50780D	0.0670371	3.8989	0.0499553	0.647137	-	-	GO:0016757(transferase activity, transferring glycosyl groups)
BnaC02g31320D	0.0630014	3.98847	0.049963	0.647137	GO:0045492(xylan biosynthetic process),GO:0010413(glucuronoxylan metabolic process)	GO:0005634(nucleus)	GO:0016740(transferase activity)
BnaC08g49160D	0.0490558	4.34943	0.0499977	0.647137	-	-	-
BnaA03g21770D	1777.3	-10.7955	8.71574e-05	0.0134866	GO:0009744(response to sucrose stimulus),GO:0018316(peptide cross-linking via L-cystine),GO:0010114(response to red light),GO:0080153(negative regulation of reductive pentose-phosphate cycle),GO:0009637(response to blue light),GO:0010155(regulation of proton transport),GO:0070417(cellular response to cold),GO:0071454(cellular response to anoxia),GO:0034605(cellular response to heat),GO:0010218(re…	GO:0043234(protein complex),GO:0009570(chloroplast stroma)	GO:0005515(protein binding)
BnaC04g16690D	1633.27	-10.6735	8.8353e-05	0.0134866	-	-	-
BnaA02g28200D	2047.47	-10.9996	8.89232e-05	0.0134866	-	-	-
BnaA02g02910D	2056.57	-11.006	8.90456e-05	0.0134866	GO:0009414(response to water deprivation),GO:0006970(response to osmotic stress),GO:0009737(response to abscisic acid stimulus)	GO:0009507(chloroplast),GO:0005634(nucleus),GO:0005886(plasma membrane)	GO:0016301(kinase activity)
BnaA06g04820D	1505.56	-10.5561	9.16392e-05	0.0135508	-	-	-
BnaA09g40450D	1389.14	-10.44	9.70493e-05	0.0138361	-	-	-
BnaC08g34630D	1288.73	-10.3317	0.000104199	0.0145854	GO:0008152(metabolic process)	GO:0005737(cytoplasm)	GO:0016491(oxidoreductase activity),GO:0000166(nucleotide binding)
BnaC08g07970D	2666.57	-11.3808	0.000104306	0.0145854	-	GO:0009535(chloroplast thylakoid membrane)	-
BnaA03g56650D	1271.47	-10.3123	0.000105718	0.0146786	GO:0061077(chaperone-mediated protein folding),GO:0031348(negative regulation of defense response),GO:0009631(cold acclimation),GO:0050826(response to freezing),GO:0009867(jasmonic acid mediated signaling pathway),GO:0035304(regulation of protein dephosphorylation),GO:0009862(systemic acquired resistance, salicylic acid mediated signaling pathway),GO:0010363(regulation of plant-type hypersensitiv…	GO:0009941(chloroplast envelope),GO:0009570(chloroplast stroma)	-
BnaCnng03650D	1242.29	-10.2788	0.000108514	0.0149091	-	-	-
BnaC03g26040D	1177.02	-10.2009	0.000115947	0.0153413	GO:0009744(response to sucrose stimulus),GO:0018316(peptide cross-linking via L-cystine),GO:0010114(response to red light),GO:0080153(negative regulation of reductive pentose-phosphate cycle),GO:0009637(response to blue light),GO:0010155(regulation of proton transport),GO:0070417(cellular response to cold),GO:0071454(cellular response to anoxia),GO:0034605(cellular response to heat),GO:0010218(re…	GO:0043234(protein complex),GO:0009570(chloroplast stroma)	GO:0005515(protein binding)
BnaA05g23550D	1313.94	-10.3597	0.000132017	0.0166558	-	GO:0009507(chloroplast),GO:0009522(photosystem I)	-
BnaC05g06070D	1741.73	-10.7663	0.000150431	0.0178356	-	-	-
BnaC01g08560D	951.092	-9.89344	0.000161491	0.0186461	-	-	-
BnaA08g28710D	859.936	-9.74809	0.00018277	0.0202363	GO:0010155(regulation of proton transport),GO:0031348(negative regulation of defense response),GO:0010218(response to far red light),GO:0009595(detection of biotic stimulus),GO:0009744(response to sucrose stimulus),GO:0009867(jasmonic acid mediated signaling pathway),GO:0009697(salicylic acid biosynthetic process),GO:0009862(systemic acquired resistance, salicylic acid mediated signaling pathway)…	GO:0009941(chloroplast envelope),GO:0048046(apoplast),GO:0030095(chloroplast photosystem II),GO:0009570(chloroplast stroma),GO:0009654(oxygen evolving complex),GO:0019898(extrinsic to membrane),GO:0009543(chloroplast thylakoid lumen)	GO:0016491(oxidoreductase activity),GO:0005509(calcium ion binding),GO:0008266(poly(U) RNA binding)
BnaA05g13640D	811.927	-9.66521	0.000186174	0.0204418	GO:0009773(photosynthetic electron transport in photosystem I),GO:0050821(protein stabilization),GO:0042550(photosystem I stabilization),GO:0030003(cellular cation homeostasis),GO:0070838(divalent metal ion transport),GO:0019344(cysteine biosynthetic process),GO:0009780(photosynthetic NADP+ reduction)	GO:0016021(integral to membrane),GO:0009941(chloroplast envelope),GO:0030093(chloroplast photosystem I)	GO:0016168(chlorophyll binding)
BnaC06g26560D	749.169	-9.54915	0.000194484	0.0210895	GO:0006364(rRNA processing),GO:0009657(plastid organization),GO:0010207(photosystem II assembly),GO:0019344(cysteine biosynthetic process),GO:0035304(regulation of protein dephosphorylation)	GO:0009533(chloroplast stromal thylakoid),GO:0009535(chloroplast thylakoid membrane),GO:0009523(photosystem II)	-
BnaC03g50210D	1388.83	-10.4397	0.000212832	0.022222	-	-	-
BnaC05g23270D	1605.34	-10.6487	0.0002444	0.0240808	GO:0015979(photosynthesis)	GO:0016021(integral to membrane),GO:0009522(photosystem I),GO:0009535(chloroplast thylakoid membrane)	-
BnaA09g50030D	1211.85	-10.243	0.000249332	0.0242919	-	-	-
BnaC06g39450D	1691.63	-10.7242	0.000260427	0.0249117	-	GO:0009523(photosystem II),GO:0042651(thylakoid membrane),GO:0009507(chloroplast)	-
BnaC08g38660D	1695.55	-10.7275	0.000261202	0.0249316	GO:0010196(nonphotochemical quenching),GO:0018298(protein-chromophore linkage),GO:0009765(photosynthesis, light harvesting)	GO:0016021(integral to membrane),GO:0009941(chloroplast envelope),GO:0009535(chloroplast thylakoid membrane),GO:0009523(photosystem II),GO:0010287(plastoglobule)	GO:0016168(chlorophyll binding)
BnaC04g51320D	736.461	-9.52446	0.000272207	0.0254813	GO:0009744(response to sucrose stimulus),GO:0018316(peptide cross-linking via L-cystine),GO:0010114(response to red light),GO:0080153(negative regulation of reductive pentose-phosphate cycle),GO:0009637(response to blue light),GO:0010155(regulation of proton transport),GO:0070417(cellular response to cold),GO:0071454(cellular response to anoxia),GO:0034605(cellular response to heat),GO:0010218(re…	GO:0043234(protein complex),GO:0009570(chloroplast stroma)	GO:0005515(protein binding)
BnaC02g25420D	1808.2	-10.8203	0.000285046	0.0263078	-	GO:0009523(photosystem II),GO:0042651(thylakoid membrane),GO:0009507(chloroplast)	-
BnaAnng27100D	519.759	-9.0217	0.000289947	0.0266042	-	GO:0009523(photosystem II),GO:0042651(thylakoid membrane),GO:0009507(chloroplast)	-
BnaC08g32890D	515.993	-9.01121	0.000292261	0.0266611	-	-	-
BnaA03g24090D	582.809	-9.18688	0.000298646	0.0270866	GO:0006811(ion transport)	GO:0009536(plastid),GO:0016020(membrane)	-
BnaAnng40550D	1877.39	-10.8745	0.000301074	0.0271613	-	GO:0009523(photosystem II),GO:0042651(thylakoid membrane),GO:0009507(chloroplast)	-
BnaA02g20750D	500.429	-8.96702	0.000302651	0.0272615	GO:0032880(regulation of protein localization),GO:0009741(response to brassinosteroid stimulus)	GO:0005634(nucleus)	-
BnaA06g23190D	483.987	-8.91882	0.000315231	0.028169	-	-	-
BnaC01g36930D	1337.24	-10.385	0.000323555	0.0286527	GO:0055114(oxidation-reduction process)	GO:0005773(vacuole),GO:0005777(peroxisome),GO:0009570(chloroplast stroma),GO:0005634(nucleus),GO:0048046(apoplast)	GO:0008891(glycolate oxidase activity),GO:0010181(FMN binding),GO:0005198(structural molecule activity)
BnaC04g54950D	1386.69	-10.4374	0.000338285	0.0296568	GO:0006950(response to stress),GO:0002238(response to molecule of fungal origin)	GO:0005773(vacuole),GO:0005634(nucleus)	-
BnaC08g09180D	457.921	-8.83896	0.000346021	0.0300677	GO:0015979(photosynthesis)	GO:0009543(chloroplast thylakoid lumen),GO:0009538(photosystem I reaction center)	-
BnaCnng28520D	538.281	-9.07222	0.000358808	0.0308716	-	-	-
BnaC02g05070D	435.119	-8.76527	0.000364526	0.0311522	GO:0009813(flavonoid biosynthetic process)	-	GO:0016210(naringenin-chalcone synthase activity)
BnaA02g29010D	491.93	-8.94231	0.000365586	0.0311522	GO:0010114(response to red light),GO:0018298(protein-chromophore linkage),GO:0009637(response to blue light),GO:0010218(response to far red light),GO:0009765(photosynthesis, light harvesting)	GO:0009522(photosystem I),GO:0016021(integral to membrane),GO:0009941(chloroplast envelope),GO:0009535(chloroplast thylakoid membrane),GO:0009523(photosystem II),GO:0010287(plastoglobule),GO:0005886(plasma membrane)	GO:0016168(chlorophyll binding),GO:0046872(metal ion binding)
BnaA07g19320D	650.169	-9.34467	0.00036563	0.0311522	GO:0009744(response to sucrose stimulus),GO:0018316(peptide cross-linking via L-cystine),GO:0010114(response to red light),GO:0080153(negative regulation of reductive pentose-phosphate cycle),GO:0009637(response to blue light),GO:0010155(regulation of proton transport),GO:0070417(cellular response to cold),GO:0071454(cellular response to anoxia),GO:0034605(cellular response to heat),GO:0010218(re…	GO:0043234(protein complex),GO:0009570(chloroplast stroma)	GO:0005515(protein binding)
BnaC02g37040D	1504.93	-10.5555	0.000377732	0.0318386	GO:0010114(response to red light),GO:0018298(protein-chromophore linkage),GO:0009637(response to blue light),GO:0010218(response to far red light),GO:0009765(photosynthesis, light harvesting)	GO:0009522(photosystem I),GO:0016021(integral to membrane),GO:0009941(chloroplast envelope),GO:0009535(chloroplast thylakoid membrane),GO:0009523(photosystem II),GO:0010287(plastoglobule),GO:0005886(plasma membrane)	GO:0016168(chlorophyll binding),GO:0046872(metal ion binding)
BnaC02g42890D	419.744	-8.71337	0.000379636	0.0318967	-	-	-
BnaC01g32320D	443.226	-8.7919	0.000392904	0.0323893	GO:0009611(response to wounding),GO:0010224(response to UV-B),GO:0010193(response to ozone)	GO:0009535(chloroplast thylakoid membrane)	-
BnaA07g07570D	3515.26	-11.7794	0.000397306	0.0326557	GO:0018298(protein-chromophore linkage),GO:0009769(photosynthesis, light harvesting in photosystem II)	GO:0009522(photosystem I),GO:0030076(light-harvesting complex),GO:0016021(integral to membrane),GO:0009941(chloroplast envelope),GO:0009535(chloroplast thylakoid membrane),GO:0009523(photosystem II),GO:0010287(plastoglobule),GO:0005794(Golgi apparatus)	GO:0016168(chlorophyll binding),GO:0046872(metal ion binding)
BnaA10g08550D	1173.15	-10.1962	0.000418727	0.0338447	-	-	-
BnaC02g24980D	594.942	-9.21661	0.000435943	0.0349491	GO:0009407(toxin catabolic process),GO:0010583(response to cyclopentenone)	GO:0005737(cytoplasm)	GO:0004364(glutathione transferase activity)
BnaCnng32150D	389.646	-8.60602	0.000457669	0.0361462	-	GO:0009536(plastid)	-
BnaA09g46780D	349.455	-8.44896	0.000488833	0.0381406	GO:0019253(reductive pentose-phosphate cycle),GO:0006006(glucose metabolic process),GO:0055114(oxidation-reduction process)	GO:0009507(chloroplast)	GO:0051287(NAD binding),GO:0050661(NADP binding),GO:0047100(glyceraldehyde-3-phosphate dehydrogenase (NADP+) (phosphorylating) activity)
BnaA04g12120D	999.639	-9.96526	0.000492108	0.0382833	-	-	-
BnaA09g05500D	363.618	-8.50628	0.000493484	0.0383174	GO:0006355(regulation of transcription, DNA-dependent),GO:0010154(fruit development),GO:0010077(maintenance of inflorescence meristem identity),GO:0009911(positive regulation of flower development),GO:0048481(ovule development),GO:0031540(regulation of anthocyanin biosynthetic process)	GO:0005634(nucleus)	GO:0003677(DNA binding),GO:0046983(protein dimerization activity),GO:0003700(sequence-specific DNA binding transcription factor activity)
BnaC01g00070D	454.365	-8.82771	0.000494506	0.0383174	-	-	-
BnaC01g09730D	346.736	-8.43769	0.000502562	0.0387509	GO:0070838(divalent metal ion transport),GO:0030003(cellular cation homeostasis),GO:0019684(photosynthesis, light reaction)	GO:0010287(plastoglobule),GO:0009941(chloroplast envelope),GO:0009522(photosystem I),GO:0009535(chloroplast thylakoid membrane)	-
BnaC08g38140D	392.863	-8.61788	0.000505459	0.0388222	GO:0009651(response to salt stress)	GO:0005783(endoplasmic reticulum)	-
BnaA05g07240D	386.168	-8.59309	0.000508204	0.0389191	GO:0019684(photosynthesis, light reaction),GO:0042742(defense response to bacterium),GO:0009409(response to cold),GO:0009737(response to abscisic acid stimulus),GO:0009814(defense response, incompatible interaction),GO:0009697(salicylic acid biosynthetic process)	GO:0009941(chloroplast envelope),GO:0009535(chloroplast thylakoid membrane),GO:0009570(chloroplast stroma),GO:0010319(stromule)	GO:0008266(poly(U) RNA binding)
BnaCnng02670D	340.068	-8.40968	0.000512224	0.0391508	-	GO:0009506(plasmodesma),GO:0005634(nucleus),GO:0009507(chloroplast),GO:0005886(plasma membrane)	-
BnaC01g14340D	329.164	-8.36266	0.000529969	0.0400407	-	-	-
BnaA05g32330D	344.79	-8.42958	0.000545732	0.0408224	GO:0006979(response to oxidative stress),GO:0055114(oxidation-reduction process),GO:0030036(actin cytoskeleton organization),GO:0009860(pollen tube growth),GO:0030048(actin filament-based movement),GO:0009827(plant-type cell wall modification)	GO:0009506(plasmodesma),GO:0005737(cytoplasm)	GO:0008270(zinc ion binding),GO:0016491(oxidoreductase activity),GO:0000166(nucleotide binding)
BnaC05g13240D	375.918	-8.55427	0.000550042	0.040964	-	-	-
BnaAnng37640D	339.895	-8.40895	0.000561162	0.0414609	GO:0019464(glycine decarboxylation via glycine cleavage system)	GO:0005960(glycine cleavage complex),GO:0005739(mitochondrion)	-
BnaCnng49000D	393.804	-8.62133	0.000569453	0.0418979	-	-	-
BnaAnng09620D	458.068	-8.83942	0.000573126	0.0419755	-	-	-
BnaA04g17660D	460.076	-8.84573	0.000573616	0.0419755	-	-	-
BnaA07g31590D	371.149	-8.53585	0.000575035	0.0419755	-	-	-
BnaC09g50050D	304.374	-8.2497	0.000581081	0.0419755	GO:0009744(response to sucrose stimulus),GO:0010224(response to UV-B),GO:0009718(anthocyanin-containing compound biosynthetic process),GO:0080167(response to karrikin)	GO:0009507(chloroplast)	GO:0016872(intramolecular lyase activity)
BnaA10g19550D	332.364	-8.37662	0.000586616	0.0419755	-	-	-
BnaAnng16430D	420.267	-8.71516	0.000597173	0.0423649	-	-	-
BnaA07g12480D	916.967	-9.84073	0.000603758	0.0426325	GO:0042549(photosystem II stabilization)	GO:0019898(extrinsic to membrane),GO:0009535(chloroplast thylakoid membrane),GO:0009654(oxygen evolving complex)	GO:0005509(calcium ion binding)
BnaA01g32320D	308.454	-8.26891	0.000603806	0.0426325	GO:0051788(response to misfolded protein),GO:0006635(fatty acid beta-oxidation),GO:0043161(proteasomal ubiquitin-dependent protein catabolic process),GO:0006944(cellular membrane fusion),GO:0016558(protein import into peroxisome matrix),GO:0051510(regulation of unidimensional cell growth),GO:0048193(Golgi vesicle transport),GO:0042023(DNA endoreduplication),GO:0006301(postreplication repair),GO:0…	GO:0005737(cytoplasm),GO:0005886(plasma membrane)	GO:0004842(ubiquitin-protein ligase activity),GO:0005524(ATP binding)
BnaA01g19750D	724.083	-9.50001	0.000607815	0.0428004	GO:0042549(photosystem II stabilization)	GO:0019898(extrinsic to membrane),GO:0009535(chloroplast thylakoid membrane),GO:0009654(oxygen evolving complex)	GO:0005509(calcium ion binding)
BnaA01g08150D	304.897	-8.25218	0.000616657	0.0431221	GO:0070838(divalent metal ion transport),GO:0030003(cellular cation homeostasis),GO:0019684(photosynthesis, light reaction)	GO:0010287(plastoglobule),GO:0009941(chloroplast envelope),GO:0009538(photosystem I reaction center),GO:0009535(chloroplast thylakoid membrane)	-
BnaC08g01880D	572.287	-9.16059	0.000626184	0.0436643	GO:0010155(regulation of proton transport),GO:0031348(negative regulation of defense response),GO:0010218(response to far red light),GO:0009595(detection of biotic stimulus),GO:0009744(response to sucrose stimulus),GO:0009867(jasmonic acid mediated signaling pathway),GO:0009697(salicylic acid biosynthetic process),GO:0009862(systemic acquired resistance, salicylic acid mediated signaling pathway)…	GO:0009941(chloroplast envelope),GO:0048046(apoplast),GO:0030095(chloroplast photosystem II),GO:0009570(chloroplast stroma),GO:0009654(oxygen evolving complex),GO:0019898(extrinsic to membrane),GO:0009543(chloroplast thylakoid lumen)	GO:0016491(oxidoreductase activity),GO:0005509(calcium ion binding),GO:0008266(poly(U) RNA binding)
BnaA09g52250D	299.605	-8.22692	0.00063825	0.0441839	-	-	-
BnaCnng13010D	346.422	-8.43639	0.000660164	0.0449586	-	-	-
BnaC07g03030D	269.073	-8.07186	0.000690145	0.0463983	-	-	-
BnaA03g11710D	828.819	-9.69491	0.000702429	0.0469037	-	-	-
BnaCnng03900D	685.564	-9.42115	0.000721666	0.0477829	-	-	-
BnaC03g41850D	851.621	-9.73407	0.000725964	0.0479063	GO:0009611(response to wounding),GO:0010224(response to UV-B),GO:0010193(response to ozone)	GO:0030095(chloroplast photosystem II),GO:0009543(chloroplast thylakoid lumen)	-
BnaA07g17040D	399.452	-8.64188	0.000733	0.0482897	GO:0015995(chlorophyll biosynthetic process),GO:0015979(photosynthesis),GO:0055114(oxidation-reduction process)	GO:0031969(chloroplast membrane)	GO:0046914(transition metal ion binding),GO:0048529(magnesium-protoporphyrin IX monomethyl ester (oxidative) cyclase activity)
BnaC07g49690D	257.228	-8.0069	0.000740469	0.0487002	-	-	-
BnaA06g38400D	325.869	-8.34815	0.000761397	0.0495303	-	-	-
BnaC07g29150D	247.823	-7.95317	0.000770085	0.0498504	GO:0009269(response to desiccation),GO:0009409(response to cold),GO:0009737(response to abscisic acid stimulus),GO:0009651(response to salt stress)	GO:0005768(endosome),GO:0005794(Golgi apparatus),GO:0005576(extracellular region),GO:0005802(trans-Golgi network)	GO:0045735(nutrient reservoir activity)
BnaC02g20410D	243.939	-7.93038	0.000789649	0.0505414	GO:0070838(divalent metal ion transport),GO:0050896(response to stimulus),GO:0030003(cellular cation homeostasis)	GO:0009507(chloroplast),GO:0005634(nucleus)	-
BnaA09g42180D	319.485	-8.3196	0.000806106	0.0513028	-	GO:0005737(cytoplasm)	-
BnaC03g33430D	306.064	-8.25769	0.000809935	0.0514217	-	-	GO:0016491(oxidoreductase activity),GO:0005488(binding)
BnaC07g03020D	516.077	-9.01144	0.000822473	0.0518977	-	-	-
BnaAnng19110D	1167.68	-10.1894	0.000826228	0.0520251	GO:0015979(photosynthesis)	GO:0009523(photosystem II),GO:0016021(integral to membrane),GO:0009535(chloroplast thylakoid membrane)	-
BnaC01g07920D	238.793	-7.89961	0.000838531	0.052601	-	-	-
BnaC09g54600D	229.065	-7.83961	0.000867598	0.0539331	-	-	-
BnaC04g51970D	323.874	-8.33929	0.000890803	0.0548743	GO:0009744(response to sucrose stimulus),GO:0018316(peptide cross-linking via L-cystine),GO:0010114(response to red light),GO:0080153(negative regulation of reductive pentose-phosphate cycle),GO:0009637(response to blue light),GO:0010155(regulation of proton transport),GO:0070417(cellular response to cold),GO:0071454(cellular response to anoxia),GO:0034605(cellular response to heat),GO:0010218(re…	GO:0043234(protein complex),GO:0009570(chloroplast stroma)	GO:0005515(protein binding)
BnaA07g04280D	577.265	-9.17309	0.000902583	0.0552111	-	GO:0009535(chloroplast thylakoid membrane)	-
BnaC01g29520D	3499.52	-11.7729	0.000945774	0.0570552	GO:0009765(photosynthesis, light harvesting)	GO:0010287(plastoglobule),GO:0009535(chloroplast thylakoid membrane)	-
BnaCnng12880D	245.591	-7.94012	0.000949998	0.0572223	GO:0042773(ATP synthesis coupled electron transport),GO:0015986(ATP synthesis coupled proton transport)	GO:0000276(mitochondrial proton-transporting ATP synthase complex, coupling factor F(o))	GO:0015078(hydrogen ion transmembrane transporter activity),GO:0016651(oxidoreductase activity, acting on NAD(P)H)
BnaC04g21740D	1343.88	-10.3922	0.000995547	0.0591959	GO:0009765(photosynthesis, light harvesting)	GO:0016020(membrane),GO:0009507(chloroplast)	-
BnaA03g59290D	444.189	-8.79503	0.000996472	0.0592062	GO:0006952(defense response),GO:0009807(lignan biosynthetic process)	GO:0009507(chloroplast)	-
BnaC05g37250D	360.438	-8.49361	0.00101458	0.0598752	-	GO:0009507(chloroplast),GO:0009522(photosystem I)	-
BnaC04g33570D	371.316	-8.5365	0.00102643	0.0602619	-	-	-
BnaCnng20460D	228.856	-7.8383	0.00103387	0.0603799	GO:0015995(chlorophyll biosynthetic process),GO:0015979(photosynthesis),GO:0055114(oxidation-reduction process)	GO:0031969(chloroplast membrane)	GO:0046914(transition metal ion binding),GO:0048529(magnesium-protoporphyrin IX monomethyl ester (oxidative) cyclase activity)
BnaCnng24730D	236.073	-7.88309	0.0010356	0.0604361	GO:0042546(cell wall biogenesis),GO:0006073(cellular glucan metabolic process)	GO:0005618(cell wall),GO:0048046(apoplast)	GO:0016762(xyloglucan:xyloglucosyl transferase activity),GO:0004553(hydrolase activity, hydrolyzing O-glycosyl compounds)
BnaC07g09630D	456.875	-8.83566	0.00104835	0.0608645	-	-	-
BnaC09g21870D	3646.53	-11.8323	0.00105838	0.0612989	GO:0030003(cellular cation homeostasis),GO:0015979(photosynthesis),GO:0070838(divalent metal ion transport),GO:0009853(photorespiration)	GO:0030095(chloroplast photosystem II),GO:0019898(extrinsic to membrane),GO:0009570(chloroplast stroma),GO:0009654(oxygen evolving complex),GO:0009543(chloroplast thylakoid lumen),GO:0048046(apoplast)	GO:0005509(calcium ion binding)
BnaC05g49110D	278.016	-8.11903	0.00106524	0.0614376	GO:0009627(systemic acquired resistance),GO:0006857(oligopeptide transport),GO:0034976(response to endoplasmic reticulum stress),GO:0071577(zinc ion transmembrane transport)	GO:0005886(plasma membrane),GO:0016021(integral to membrane)	GO:0005385(zinc ion transmembrane transporter activity)
BnaAnng13110D	342.238	-8.41886	0.00106841	0.06153	GO:0042254(ribosome biogenesis),GO:0006412(translation)	GO:0005794(Golgi apparatus),GO:0009506(plasmodesma),GO:0005886(plasma membrane),GO:0005774(vacuolar membrane),GO:0022625(cytosolic large ribosomal subunit)	GO:0003735(structural constituent of ribosome)
BnaC03g60280D	1414.4	-10.466	0.00107977	0.0619125	-	-	-
BnaA03g38340D	1167.36	-10.189	0.0010818	0.0619836	GO:0008152(metabolic process)	-	GO:0030170(pyridoxal phosphate binding),GO:0008483(transaminase activity)
BnaCnng03870D	193.66	-7.59738	0.00109017	0.0622368	-	-	-
BnaA02g05990D	227.183	-7.82771	0.00110561	0.0628917	GO:0006508(proteolysis)	GO:0005576(extracellular region),GO:0009507(chloroplast)	GO:0008236(serine-type peptidase activity)
BnaA09g31780D	193.149	-7.59357	0.00110563	0.0628917	GO:0009813(flavonoid biosynthetic process),GO:0055114(oxidation-reduction process)	-	GO:0045486(naringenin 3-dioxygenase activity),GO:0046872(metal ion binding),GO:0031418(L-ascorbic acid binding),GO:0016702(oxidoreductase activity, acting on single donors with incorporation of molecular oxygen, incorporation of two atoms of oxygen)
BnaC01g21190D	196.85	-7.62095	0.00112863	0.0637449	GO:0000024(maltose biosynthetic process),GO:0009409(response to cold),GO:0005983(starch catabolic process)	GO:0009570(chloroplast stroma)	GO:0043169(cation binding),GO:0016161(beta-amylase activity)
BnaC09g30520D	279.899	-8.12876	0.00113299	0.0638917	GO:0032259(methylation)	-	GO:0030755(quercetin 3-O-methyltransferase activity),GO:0008171(O-methyltransferase activity),GO:0046983(protein dimerization activity)
BnaC09g30540D	279.742	-8.12795	0.00113479	0.0638917	GO:0032259(methylation)	-	GO:0030755(quercetin 3-O-methyltransferase activity),GO:0008171(O-methyltransferase activity),GO:0046983(protein dimerization activity)
BnaA06g27360D	187.645	-7.55186	0.00114867	0.0645008	-	-	-
BnaC04g10770D	1466.1	-10.5178	0.00115239	0.064623	GO:0018298(protein-chromophore linkage),GO:0009769(photosynthesis, light harvesting in photosystem II)	GO:0009522(photosystem I),GO:0030076(light-harvesting complex),GO:0016021(integral to membrane),GO:0009941(chloroplast envelope),GO:0009535(chloroplast thylakoid membrane),GO:0009523(photosystem II),GO:0010287(plastoglobule),GO:0005794(Golgi apparatus)	GO:0016168(chlorophyll binding),GO:0046872(metal ion binding)
BnaA09g55550D	188.21	-7.5562	0.0011719	0.0652931	GO:0006098(pentose-phosphate shunt),GO:0010207(photosystem II assembly),GO:0019288(isopentenyl diphosphate biosynthetic process, mevalonate-independent pathway),GO:0015995(chlorophyll biosynthetic process),GO:0006364(rRNA processing),GO:0010027(thylakoid membrane organization)	GO:0009706(chloroplast inner membrane),GO:0009534(chloroplast thylakoid),GO:0005739(mitochondrion)	-
BnaA08g30780D	213.745	-7.73975	0.00120437	0.0664337	GO:0070838(divalent metal ion transport),GO:0030003(cellular cation homeostasis),GO:0019684(photosynthesis, light reaction)	GO:0010287(plastoglobule),GO:0009941(chloroplast envelope),GO:0009522(photosystem I),GO:0009535(chloroplast thylakoid membrane)	-
BnaCnng03740D	182.445	-7.51132	0.00120503	0.0664337	GO:0010076(maintenance of floral meristem identity),GO:0006346(methylation-dependent chromatin silencing),GO:0007267(cell-cell signaling),GO:0048645(organ formation),GO:0010154(fruit development),GO:0009944(polarity specification of adaxial/abaxial axis),GO:0048457(floral whorl morphogenesis),GO:0010077(maintenance of inflorescence meristem identity),GO:0009855(determination of bilateral symmetry…	GO:0005829(cytosol),GO:0005634(nucleus)	GO:0005515(protein binding),GO:0043565(sequence-specific DNA binding),GO:0003700(sequence-specific DNA binding transcription factor activity)
BnaC08g38870D	345.462	-8.43238	0.00123193	0.0674489	GO:0006626(protein targeting to mitochondrion)	GO:0009506(plasmodesma),GO:0005634(nucleus)	-
BnaAnng19090D	266.755	-8.05937	0.00125372	0.0683048	-	-	-
BnaA01g15640D	184.233	-7.52539	0.00125891	0.0683487	GO:0001666(response to hypoxia),GO:0016556(mRNA modification),GO:0006098(pentose-phosphate shunt),GO:0009965(leaf morphogenesis),GO:0030154(cell differentiation),GO:0006096(glycolysis),GO:0045893(positive regulation of transcription, DNA-dependent)	GO:0005737(cytoplasm)	GO:0004332(fructose-bisphosphate aldolase activity)
BnaC09g07990D	182.821	-7.51429	0.0012676	0.0686645	GO:0042549(photosystem II stabilization)	GO:0019898(extrinsic to membrane),GO:0009535(chloroplast thylakoid membrane),GO:0009654(oxygen evolving complex)	GO:0005509(calcium ion binding)
BnaA01g09640D	179.361	-7.48672	0.00127728	0.0688773	GO:0010103(stomatal complex morphogenesis),GO:0016556(mRNA modification)	GO:0005773(vacuole),GO:0009570(chloroplast stroma),GO:0005739(mitochondrion)	GO:0000166(nucleotide binding)
BnaC08g07440D	174.968	-7.45095	0.00129004	0.0693808	GO:0019464(glycine decarboxylation via glycine cleavage system)	GO:0005960(glycine cleavage complex),GO:0005739(mitochondrion)	-
BnaA08g04610D	939.481	-9.87572	0.00129566	0.0693808	GO:0019253(reductive pentose-phosphate cycle),GO:0006006(glucose metabolic process),GO:0055114(oxidation-reduction process)	GO:0016021(integral to membrane),GO:0009507(chloroplast),GO:0009522(photosystem I)	GO:0051287(NAD binding),GO:0050661(NADP binding),GO:0047100(glyceraldehyde-3-phosphate dehydrogenase (NADP+) (phosphorylating) activity)
BnaC04g31210D	177.541	-7.47201	0.00130137	0.0694118	-	-	-
BnaA02g27620D	213.271	-7.73655	0.00130471	0.0694489	-	-	-
BnaA09g19870D	1132.71	-10.1456	0.0013415	0.071023	GO:0030003(cellular cation homeostasis),GO:0015979(photosynthesis),GO:0070838(divalent metal ion transport),GO:0009853(photorespiration)	GO:0030095(chloroplast photosystem II),GO:0009570(chloroplast stroma),GO:0009654(oxygen evolving complex),GO:0009543(chloroplast thylakoid lumen),GO:0048046(apoplast)	-
BnaA09g19240D	208.355	-7.7029	0.00137989	0.0727618	-	-	-
BnaCnng12430D	163.508	-7.35321	0.0013929	0.0732028	-	-	-
BnaC04g05260D	363.785	-8.50694	0.00140673	0.0736834	GO:0009765(photosynthesis, light harvesting)	GO:0016020(membrane),GO:0009507(chloroplast)	-
BnaCnng02360D	170.136	-7.41054	0.00140936	0.0737722	-	-	-
BnaC04g30810D	5720.15	-12.4818	0.00143629	0.0747761	GO:0019253(reductive pentose-phosphate cycle),GO:0055114(oxidation-reduction process),GO:0010114(response to red light),GO:0080158(chloroplast ribulose bisphosphate carboxylase complex biogenesis),GO:0009637(response to blue light),GO:0009853(photorespiration),GO:0010218(response to far red light)	GO:0005618(cell wall),GO:0009573(chloroplast ribulose bisphosphate carboxylase complex),GO:0009941(chloroplast envelope),GO:0009579(thylakoid),GO:0022626(cytosolic ribosome),GO:0016020(membrane),GO:0048046(apoplast)	GO:0016984(ribulose-bisphosphate carboxylase activity),GO:0004497(monooxygenase activity)
BnaC06g06830D	211.995	-7.72789	0.00145139	0.0751548	-	-	-
BnaA04g00110D	160.45	-7.32598	0.00145817	0.075375	GO:0044237(cellular metabolic process)	-	GO:0000166(nucleotide binding),GO:0050662(coenzyme binding),GO:0003824(catalytic activity)
BnaC07g33950D	255.58	-7.99763	0.00147737	0.0761673	GO:0044710(single-organism metabolic process)	-	GO:0005488(binding),GO:0016706(oxidoreductase activity, acting on paired donors, with incorporation or reduction of molecular oxygen, 2-oxoglutarate as one donor, and incorporation of one atom each of oxygen into both donors)
BnaCnng13020D	175.878	-7.45843	0.00153127	0.0782291	-	GO:0009507(chloroplast)	-
BnaA06g05360D	155.491	-7.28069	0.00153528	0.0782576	GO:0042546(cell wall biogenesis),GO:0010090(trichome morphogenesis)	GO:0005737(cytoplasm)	-
BnaA06g23870D	161.162	-7.33236	0.0015655	0.0793597	-	-	-
BnaC07g47800D	371.36	-8.53667	0.0015894	0.0801583	-	GO:0009535(chloroplast thylakoid membrane)	-
BnaC02g22320D	248.049	-7.95448	0.00161725	0.0811472	GO:0006629(lipid metabolic process),GO:0009744(response to sucrose stimulus),GO:0010224(response to UV-B),GO:0009813(flavonoid biosynthetic process),GO:0009627(systemic acquired resistance),GO:0031347(regulation of defense response)	GO:0005739(mitochondrion),GO:0016021(integral to membrane),GO:0009506(plasmodesma),GO:0005774(vacuolar membrane),GO:0009507(chloroplast),GO:0005783(endoplasmic reticulum),GO:0005794(Golgi apparatus),GO:0005886(plasma membrane)	GO:0016627(oxidoreductase activity, acting on the CH-CH group of donors)
BnaA03g39520D	160.157	-7.32335	0.0016274	0.0815524	-	-	-
BnaC09g39400D	143.673	-7.16665	0.00167792	0.0836052	GO:0055114(oxidation-reduction process)	GO:0005773(vacuole),GO:0005777(peroxisome),GO:0009570(chloroplast stroma),GO:0005634(nucleus),GO:0048046(apoplast)	GO:0008891(glycolate oxidase activity),GO:0010181(FMN binding),GO:0005198(structural molecule activity)
BnaA08g16820D	308.08	-8.26716	0.00169082	0.0840883	-	-	-
BnaA08g22810D	244.284	-7.93242	0.00169462	0.0841859	GO:0010264(myo-inositol hexakisphosphate biosynthetic process),GO:0006098(pentose-phosphate shunt),GO:0010027(thylakoid membrane organization)	GO:0009507(chloroplast)	-
BnaCnng02630D	159.753	-7.3197	0.0017127	0.0848013	-	-	-
BnaC04g44690D	189.214	-7.56388	0.00176786	0.0862844	GO:0055114(oxidation-reduction process)	-	GO:0052662(zeaxanthin epoxidase activity),GO:0052663(antheraxanthin epoxidase activity),GO:0009540(zeaxanthin epoxidase [overall] activity)
BnaA05g07230D	151.434	-7.24255	0.00177477	0.0863075	GO:0010264(myo-inositol hexakisphosphate biosynthetic process),GO:0055114(oxidation-reduction process)	GO:0005576(extracellular region),GO:0009507(chloroplast)	GO:0016209(antioxidant activity),GO:0016491(oxidoreductase activity)
BnaC08g39710D	239.106	-7.90151	0.00181003	0.0874291	GO:0006412(translation)	GO:0005840(ribosome)	GO:0003735(structural constituent of ribosome)
BnaC05g47720D	136.341	-7.09107	0.0018102	0.0874291	GO:0006661(phosphatidylinositol biosynthetic process)	GO:0005634(nucleus)	-
BnaCnng01930D	145.239	-7.18229	0.00181521	0.0875103	-	-	-
BnaA01g29410D	140.64	-7.13586	0.00182214	0.0876834	GO:0055114(oxidation-reduction process)	GO:0005773(vacuole),GO:0005777(peroxisome),GO:0009570(chloroplast stroma),GO:0005634(nucleus),GO:0048046(apoplast)	GO:0008891(glycolate oxidase activity),GO:0010181(FMN binding),GO:0005198(structural molecule activity)
BnaA01g12540D	144.014	-7.17006	0.00182835	0.0878474	-	-	-
BnaC04g30020D	137.081	-7.09888	0.0018296	0.0878474	GO:0016311(dephosphorylation)	-	GO:0016791(phosphatase activity)
BnaC09g37850D	186.704	-7.54461	0.00183294	0.0878474	-	-	-
BnaC05g37970D	262.518	-8.03627	0.00183329	0.0878474	-	-	-
BnaC09g27600D	262.518	-8.03627	0.00183329	0.0878474	-	-	-
BnaC01g27970D	262.545	-8.03642	0.00183336	0.0878474	-	-	-
BnaA09g01080D	389.223	-8.60445	0.00184186	0.088201	GO:0044238(primary metabolic process),GO:0019684(photosynthesis, light reaction),GO:0044260(cellular macromolecule metabolic process),GO:0006807(nitrogen compound metabolic process),GO:0016043(cellular component organization),GO:0044085(cellular component biogenesis)	GO:0009941(chloroplast envelope),GO:0009535(chloroplast thylakoid membrane),GO:0010287(plastoglobule)	GO:0005515(protein binding)
BnaA09g12720D	171.956	-7.42589	0.00184367	0.088234	GO:0009902(chloroplast relocation),GO:0006098(pentose-phosphate shunt),GO:0019288(isopentenyl diphosphate biosynthetic process, mevalonate-independent pathway),GO:0010027(thylakoid membrane organization),GO:0000023(maltose metabolic process),GO:0019252(starch biosynthetic process),GO:0034660(ncRNA metabolic process)	GO:0009570(chloroplast stroma)	-
BnaC02g22900D	351.174	-8.45604	0.00185996	0.0885366	-	-	-
BnaCnng15190D	4388.8	-12.0996	0.0018772	0.0889731	GO:0015979(photosynthesis)	GO:0044434(chloroplast part),GO:0009579(thylakoid),GO:0016020(membrane)	-
BnaA01g23160D	132.384	-7.04858	0.00189857	0.0894698	GO:0006098(pentose-phosphate shunt),GO:0009688(abscisic acid biosynthetic process),GO:0080167(response to karrikin)	GO:0009570(chloroplast stroma)	GO:0051536(iron-sulfur cluster binding)
BnaA08g10870D	159.483	-7.31726	0.00190539	0.0894698	GO:0042744(hydrogen peroxide catabolic process),GO:0055114(oxidation-reduction process)	GO:0005777(peroxisome)	GO:0046872(metal ion binding),GO:0020037(heme binding),GO:0004096(catalase activity)
BnaC04g45760D	131.26	-7.03628	0.00202942	0.0938185	-	-	-
BnaA02g34110D	127.712	-6.99675	0.00202948	0.0938185	-	-	-
BnaAnng13830D	229.379	-7.84159	0.00205903	0.0949059	-	-	-
BnaC03g37820D	126.352	-6.9813	0.00206544	0.0950343	GO:0019253(reductive pentose-phosphate cycle),GO:0016310(phosphorylation),GO:0006096(glycolysis)	GO:0009507(chloroplast)	GO:0004618(phosphoglycerate kinase activity),GO:0005524(ATP binding)
BnaA04g14220D	202.707	-7.66325	0.00207605	0.0951886	GO:0055114(oxidation-reduction process)	-	GO:0016620(oxidoreductase activity, acting on the aldehyde or oxo group of donors, NAD or NADP as acceptor)
BnaC04g41300D	145.221	-7.18211	0.00208928	0.0955173	-	-	-
BnaC07g16640D	497.404	-8.95827	0.00209538	0.0956294	GO:0042549(photosystem II stabilization)	GO:0019898(extrinsic to membrane),GO:0009535(chloroplast thylakoid membrane),GO:0009654(oxygen evolving complex)	GO:0005509(calcium ion binding)
BnaC03g48770D	153.949	-7.26631	0.00212571	0.0966997	GO:0010363(regulation of plant-type hypersensitive response),GO:0044699(single-organism process),GO:0009963(positive regulation of flavonoid biosynthetic process),GO:0006612(protein targeting to membrane),GO:0015824(proline transport),GO:0032502(developmental process)	-	-
BnaC02g48560D	150.111	-7.22989	0.00214411	0.0972893	GO:0009269(response to desiccation),GO:0009409(response to cold),GO:0009737(response to abscisic acid stimulus),GO:0009651(response to salt stress)	GO:0005768(endosome),GO:0005794(Golgi apparatus),GO:0005576(extracellular region),GO:0005802(trans-Golgi network)	GO:0045735(nutrient reservoir activity)
BnaC04g41290D	190.365	-7.57262	0.00217748	0.098202	-	-	-
BnaAnng07610D	225.3	-7.8157	0.00217769	0.098202	-	-	-
BnaCnng66500D	121.69	-6.92707	0.00217999	0.098202	GO:0015986(ATP synthesis coupled proton transport)	GO:0009536(plastid),GO:0016020(membrane)	GO:0046933(proton-transporting ATP synthase activity, rotational mechanism)
BnaC01g44810D	121.75	-6.92778	0.00220333	0.0989498	GO:0006468(protein phosphorylation),GO:0006487(protein N-linked glycosylation)	GO:0005634(nucleus)	GO:0004674(protein serine/threonine kinase activity),GO:0005524(ATP binding)
BnaA08g11440D	126.77	-6.98607	0.00221273	0.0991459	-	-	-
BnaA10g27330D	119.867	-6.90529	0.00222331	0.0993562	-	-	-
BnaCnng03230D	218.257	-7.76988	0.00223609	0.0996254	GO:0007165(signal transduction),GO:0044237(cellular metabolic process)	-	-
BnaA05g29390D	188.049	-7.55496	0.00229215	0.101141	GO:0009765(photosynthesis, light harvesting),GO:0009637(response to blue light),GO:0010218(response to far red light),GO:0010114(response to red light)	GO:0010287(plastoglobule),GO:0009941(chloroplast envelope),GO:0009535(chloroplast thylakoid membrane)	-
BnaA08g01590D	139.88	-7.12804	0.00229774	0.101251	-	GO:0009507(chloroplast),GO:0009522(photosystem I)	-
BnaA01g24440D	444.055	-8.79459	0.00230977	0.10153	GO:0009744(response to sucrose stimulus),GO:0009409(response to cold),GO:0010224(response to UV-B),GO:0009718(anthocyanin-containing compound biosynthetic process),GO:0080167(response to karrikin)	GO:0009507(chloroplast)	GO:0016168(chlorophyll binding)
BnaA10g07250D	209.566	-7.71126	0.00234156	0.102526	GO:0009809(lignin biosynthetic process),GO:0032259(methylation)	-	GO:0047763(caffeate O-methyltransferase activity),GO:0046983(protein dimerization activity)
BnaC08g22640D	138.874	-7.11763	0.00238672	0.104098	GO:0009813(flavonoid biosynthetic process),GO:0055114(oxidation-reduction process)	-	GO:0045486(naringenin 3-dioxygenase activity),GO:0046872(metal ion binding),GO:0031418(L-ascorbic acid binding),GO:0016702(oxidoreductase activity, acting on single donors with incorporation of molecular oxygen, incorporation of two atoms of oxygen)
BnaA10g08750D	128.49	-7.00552	0.00239165	0.104255	GO:0015979(photosynthesis)	GO:0009523(photosystem II),GO:0016021(integral to membrane),GO:0009535(chloroplast thylakoid membrane)	-
BnaA02g02130D	113.702	-6.82911	0.00239731	0.104444	-	-	-
BnaC04g05170D	112.262	-6.81073	0.00244945	0.105837	GO:0006355(regulation of transcription, DNA-dependent)	-	GO:0003700(sequence-specific DNA binding transcription factor activity),GO:0043565(sequence-specific DNA binding)
BnaC03g16100D	167.981	-7.39216	0.00246917	0.106237	GO:0006098(pentose-phosphate shunt),GO:0035304(regulation of protein dephosphorylation),GO:0010207(photosystem II assembly),GO:0009902(chloroplast relocation),GO:0016226(iron-sulfur cluster assembly),GO:0006729(tetrahydrobiopterin biosynthetic process),GO:0009073(aromatic amino acid family biosynthetic process),GO:0042793(transcription from plastid promoter),GO:0006364(rRNA processing),GO:0010027…	GO:0009507(chloroplast)	GO:0008124(4-alpha-hydroxytetrahydrobiopterin dehydratase activity)
BnaA06g29750D	215.415	-7.75098	0.00250628	0.107538	-	-	-
BnaCnng01790D	111.081	-6.79547	0.00252812	0.107973	-	-	-
BnaA02g04800D	281.735	-8.1382	0.00257823	0.10942	GO:0009058(biosynthetic process),GO:0005985(sucrose metabolic process)	-	GO:0016757(transferase activity, transferring glycosyl groups)
BnaC05g22880D	2062.45	-11.0101	0.00258563	0.109556	GO:0018298(protein-chromophore linkage),GO:0009769(photosynthesis, light harvesting in photosystem II)	GO:0009522(photosystem I),GO:0030076(light-harvesting complex),GO:0016021(integral to membrane),GO:0009941(chloroplast envelope),GO:0009535(chloroplast thylakoid membrane),GO:0009523(photosystem II),GO:0010287(plastoglobule),GO:0005794(Golgi apparatus)	GO:0016168(chlorophyll binding),GO:0046872(metal ion binding)
BnaAnng04290D	165.262	-7.36861	0.00258938	0.109598	GO:0006098(pentose-phosphate shunt),GO:0009688(abscisic acid biosynthetic process),GO:0080167(response to karrikin)	GO:0009570(chloroplast stroma)	GO:0051536(iron-sulfur cluster binding)
BnaCnng12940D	112.784	-6.81742	0.00261749	0.11055	-	GO:0044424(intracellular part)	-
BnaC03g21800D	112.429	-6.81287	0.00263786	0.111157	GO:0010413(glucuronoxylan metabolic process),GO:0048767(root hair elongation),GO:0010106(cellular response to iron ion starvation),GO:0009737(response to abscisic acid stimulus),GO:0006826(iron ion transport),GO:0080170(hydrogen peroxide transmembrane transport),GO:0045492(xylan biosynthetic process),GO:0006833(water transport)	GO:0016021(integral to membrane),GO:0009506(plasmodesma),GO:0005886(plasma membrane)	GO:0015250(water channel activity)
BnaA06g29480D	117.461	-6.87604	0.00265338	0.111348	-	GO:0005739(mitochondrion)	-
BnaC02g36290D	112.291	-6.8111	0.00270143	0.112681	-	-	-
BnaA02g30810D	120.038	-6.90735	0.0027074	0.112774	-	-	-
BnaC08g25680D	181.872	-7.50678	0.00271201	0.112787	GO:0009744(response to sucrose stimulus),GO:0010114(response to red light),GO:0006364(rRNA processing),GO:0018298(protein-chromophore linkage),GO:0009637(response to blue light),GO:0010155(regulation of proton transport),GO:0009768(photosynthesis, light harvesting in photosystem I),GO:0010218(response to far red light),GO:0009644(response to high light intensity)	GO:0009522(photosystem I),GO:0030076(light-harvesting complex),GO:0016021(integral to membrane),GO:0009941(chloroplast envelope),GO:0009535(chloroplast thylakoid membrane),GO:0009523(photosystem II),GO:0010287(plastoglobule)	GO:0016168(chlorophyll binding),GO:0046872(metal ion binding)
BnaCnng62780D	342.029	-8.41797	0.00272683	0.113054	-	-	-
BnaA01g04650D	161.248	-7.33314	0.00273934	0.113188	GO:0009965(leaf morphogenesis),GO:0030154(cell differentiation),GO:0045893(positive regulation of transcription, DNA-dependent)	-	-
BnaA06g36790D	101.967	-6.67197	0.00278913	0.11437	GO:0000041(transition metal ion transport)	GO:0009506(plasmodesma),GO:0005886(plasma membrane)	GO:0004672(protein kinase activity)
BnaC08g18900D	112.211	-6.81007	0.00284236	0.115762	GO:0055114(oxidation-reduction process)	-	GO:0020037(heme binding),GO:0016705(oxidoreductase activity, acting on paired donors, with incorporation or reduction of molecular oxygen),GO:0004497(monooxygenase activity),GO:0005506(iron ion binding),GO:0009055(electron carrier activity)
BnaA09g06690D	326.502	-8.35095	0.00291445	0.117844	-	-	-
BnaA09g19220D	157.94	-7.30323	0.00295904	0.11928	-	-	-
BnaCnng40790D	98.2322	-6.61812	0.00299526	0.120186	-	-	-
BnaA06g39340D	286.954	-8.16467	0.00301572	0.120581	GO:0009269(response to desiccation),GO:0009409(response to cold),GO:0009737(response to abscisic acid stimulus),GO:0009651(response to salt stress)	GO:0005768(endosome),GO:0005794(Golgi apparatus),GO:0005576(extracellular region),GO:0005802(trans-Golgi network)	GO:0045735(nutrient reservoir activity)
BnaC09g47360D	156.894	-7.29365	0.00301795	0.120581	GO:0055114(oxidation-reduction process),GO:0009744(response to sucrose stimulus),GO:0010224(response to UV-B),GO:0009718(anthocyanin-containing compound biosynthetic process),GO:0009733(response to auxin stimulus),GO:0016045(detection of bacterium),GO:0080167(response to karrikin)	GO:0005737(cytoplasm)	GO:0045431(flavonol synthase activity),GO:0043167(ion binding)
BnaCnng72830D	102.797	-6.68365	0.00302651	0.120824	GO:0045226(extracellular polysaccharide biosynthetic process)	-	GO:0050662(coenzyme binding),GO:0000166(nucleotide binding),GO:0008460(dTDP-glucose 4,6-dehydratase activity),GO:0008831(dTDP-4-dehydrorhamnose reductase activity)
BnaA10g04210D	724.781	-9.5014	0.00303116	0.120948	-	-	-
BnaC06g17550D	96.7095	-6.59559	0.00304087	0.121059	-	-	-
BnaA06g02960D	867.192	-9.76021	0.00305168	0.12117	GO:0042546(cell wall biogenesis),GO:0016126(sterol biosynthetic process)	GO:0005634(nucleus),GO:0005829(cytosol)	GO:0004091(carboxylesterase activity)
BnaC09g20020D	97.0101	-6.60006	0.00306077	0.121453	-	-	-
BnaA02g02200D	112.964	-6.81972	0.00310278	0.122748	GO:0015706(nitrate transport),GO:0055085(transmembrane transport)	GO:0009705(plant-type vacuole membrane),GO:0005886(plasma membrane),GO:0016021(integral to membrane)	GO:0015112(nitrate transmembrane transporter activity)
BnaC05g48050D	94.382	-6.56044	0.0031165	0.123022	-	-	GO:0003824(catalytic activity)
BnaAnng12640D	107.891	-6.75343	0.00318545	0.125201	-	-	-
BnaA02g23500D	96.4252	-6.59134	0.00321945	0.125937	GO:0006665(sphingolipid metabolic process)	GO:0016020(membrane)	GO:0016798(hydrolase activity, acting on glycosyl bonds)
BnaUnng02400D	152.85	-7.25597	0.00322345	0.125937	GO:0015979(photosynthesis)	GO:0016021(integral to membrane),GO:0009522(photosystem I)	GO:0046872(metal ion binding)
BnaCnng10340D	401.48	-8.64918	0.00322498	0.125937	GO:0006537(glutamate biosynthetic process),GO:0055114(oxidation-reduction process)	-	GO:0015930(glutamate synthase activity)
BnaAnng35880D	92.0255	-6.52396	0.00324984	0.126368	GO:0006457(protein folding)	GO:0005737(cytoplasm),GO:0046658(anchored to plasma membrane),GO:0005618(cell wall)	GO:0005524(ATP binding),GO:0051082(unfolded protein binding)
BnaC01g37340D	91.4571	-6.51502	0.0032868	0.127466	-	-	GO:0003676(nucleic acid binding),GO:0005524(ATP binding),GO:0008026(ATP-dependent helicase activity)
BnaCnng02730D	272.044	-8.0877	0.00329402	0.127558	GO:0006833(water transport),GO:0006623(protein targeting to vacuole),GO:0009651(response to salt stress),GO:0000902(cell morphogenesis),GO:0006904(vesicle docking involved in exocytosis),GO:0048354(mucilage biosynthetic process involved in seed coat development),GO:0048767(root hair elongation),GO:0006972(hyperosmotic response),GO:0007030(Golgi organization),GO:0006096(glycolysis),GO:0048193(Golg…	GO:0009507(chloroplast),GO:0005829(cytosol),GO:0000145(exocyst),GO:0070062(extracellular vesicular exosome),GO:0009506(plasmodesma),GO:0005886(plasma membrane),GO:0005634(nucleus)	-
BnaCnng76920D	152.187	-7.2497	0.00330455	0.127714	-	-	-
BnaA04g19410D	90.6063	-6.50154	0.00331202	0.127877	-	-	-
BnaC09g42060D	109.769	-6.77832	0.00331968	0.128105	GO:0009827(plant-type cell wall modification),GO:0043481(anthocyanin accumulation in tissues in response to UV light),GO:0010114(response to red light),GO:0010155(regulation of proton transport),GO:0048481(ovule development),GO:0010093(specification of floral organ identity),GO:0048443(stamen development),GO:0048441(petal development),GO:0006098(pentose-phosphate shunt),GO:0006364(rRNA processing…	GO:0005634(nucleus),GO:0009535(chloroplast thylakoid membrane)	GO:0003700(sequence-specific DNA binding transcription factor activity),GO:0003677(DNA binding),GO:0016168(chlorophyll binding),GO:0046983(protein dimerization activity)
BnaA02g35690D	151.664	-7.24474	0.00333871	0.128579	-	-	-
BnaA02g13320D	94.5794	-6.56345	0.00334	0.128579	GO:0044238(primary metabolic process),GO:0019684(photosynthesis, light reaction),GO:0044260(cellular macromolecule metabolic process),GO:0006807(nitrogen compound metabolic process),GO:0016043(cellular component organization),GO:0044085(cellular component biogenesis)	GO:0009533(chloroplast stromal thylakoid),GO:0044425(membrane part),GO:0009535(chloroplast thylakoid membrane)	-
BnaCnng06770D	2272.45	-11.15	0.0034438	0.131355	GO:0042546(cell wall biogenesis),GO:0010090(trichome morphogenesis)	GO:0005737(cytoplasm)	-
BnaA03g11410D	317.867	-8.31228	0.00345012	0.131416	GO:0010363(regulation of plant-type hypersensitive response),GO:0002831(regulation of response to biotic stimulus),GO:0009862(systemic acquired resistance, salicylic acid mediated signaling pathway),GO:0031348(negative regulation of defense response),GO:0009867(jasmonic acid mediated signaling pathway),GO:0042742(defense response to bacterium),GO:0009595(detection of biotic stimulus),GO:0006869(l…	GO:0005576(extracellular region)	GO:0008289(lipid binding)
BnaC08g13230D	140.296	-7.13233	0.00345906	0.131593	GO:0070838(divalent metal ion transport),GO:0030003(cellular cation homeostasis),GO:0019684(photosynthesis, light reaction)	GO:0010287(plastoglobule),GO:0009941(chloroplast envelope),GO:0009522(photosystem I),GO:0009535(chloroplast thylakoid membrane)	-
BnaA08g21980D	130.47	-7.02757	0.00346496	0.131715	GO:0055114(oxidation-reduction process)	-	GO:0020037(heme binding),GO:0016705(oxidoreductase activity, acting on paired donors, with incorporation or reduction of molecular oxygen),GO:0004497(monooxygenase activity),GO:0005506(iron ion binding),GO:0009055(electron carrier activity)
BnaC04g36640D	196.571	-7.61891	0.00348906	0.132248	GO:0055114(oxidation-reduction process)	-	GO:0016620(oxidoreductase activity, acting on the aldehyde or oxo group of donors, NAD or NADP as acceptor)
BnaA06g26720D	118.926	-6.89392	0.00351401	0.132987	GO:0019745(pentacyclic triterpenoid biosynthetic process),GO:0016126(sterol biosynthetic process),GO:0055114(oxidation-reduction process)	GO:0016021(integral to membrane)	GO:0050660(flavin adenine dinucleotide binding),GO:0004506(squalene monooxygenase activity)
BnaC05g47910D	89.7764	-6.48826	0.00351479	0.132987	-	-	GO:0004386(helicase activity),GO:0003723(RNA binding),GO:0016891(endoribonuclease activity, producing 5'-phosphomonoesters)
BnaA04g10200D	101.58	-6.66647	0.00353063	0.133374	-	-	-
BnaA09g31930D	94.524	-6.56261	0.00353616	0.133455	-	-	GO:0008270(zinc ion binding),GO:0003676(nucleic acid binding)
BnaA06g36180D	114.747	-6.84232	0.00354607	0.13346	GO:0006810(transport)	GO:0031969(chloroplast membrane),GO:0016021(integral to membrane)	GO:0005215(transporter activity)
BnaC04g45500D	87.892	-6.45766	0.00358809	0.134129	GO:0006869(lipid transport)	GO:0005576(extracellular region),GO:0009506(plasmodesma)	GO:0008289(lipid binding)
BnaA03g24330D	313.788	-8.29365	0.00359313	0.134141	-	-	-
BnaA08g22020D	85.8995	-6.42458	0.00359411	0.134141	GO:0009407(toxin catabolic process),GO:0010583(response to cyclopentenone),GO:0010731(protein glutathionylation)	GO:0005886(plasma membrane),GO:0005829(cytosol)	GO:0045174(glutathione dehydrogenase (ascorbate) activity),GO:0043295(glutathione binding)
BnaCnng12830D	96.5571	-6.59331	0.00359522	0.134141	GO:0006278(RNA-dependent DNA replication),GO:0006397(mRNA processing),GO:0055114(oxidation-reduction process)	GO:0016020(membrane)	GO:0003964(RNA-directed DNA polymerase activity),GO:0003723(RNA binding)
BnaA03g18300D	87.2122	-6.44646	0.00360553	0.134398	GO:0010413(glucuronoxylan metabolic process),GO:0048767(root hair elongation),GO:0010106(cellular response to iron ion starvation),GO:0009737(response to abscisic acid stimulus),GO:0006826(iron ion transport),GO:0080170(hydrogen peroxide transmembrane transport),GO:0045492(xylan biosynthetic process),GO:0006833(water transport)	GO:0016021(integral to membrane),GO:0009506(plasmodesma),GO:0005886(plasma membrane)	GO:0015250(water channel activity)
BnaC08g17700D	101.824	-6.66994	0.00363198	0.135128	GO:0010264(myo-inositol hexakisphosphate biosynthetic process),GO:0006098(pentose-phosphate shunt),GO:0010027(thylakoid membrane organization)	GO:0009507(chloroplast)	-
BnaA08g26490D	212.94	-7.7343	0.00366519	0.136042	GO:0042546(cell wall biogenesis),GO:0010090(trichome morphogenesis)	GO:0005737(cytoplasm)	-
BnaA02g07110D	197.296	-7.62422	0.00367429	0.136252	GO:0042538(hyperosmotic salinity response),GO:0009414(response to water deprivation),GO:0009409(response to cold),GO:0009737(response to abscisic acid stimulus)	GO:0005618(cell wall),GO:0048046(apoplast)	-
BnaC08g32210D	85.6432	-6.42027	0.00368562	0.13656	GO:0009744(response to sucrose stimulus),GO:0018316(peptide cross-linking via L-cystine),GO:0010114(response to red light),GO:0080153(negative regulation of reductive pentose-phosphate cycle),GO:0009637(response to blue light),GO:0010155(regulation of proton transport),GO:0070417(cellular response to cold),GO:0071454(cellular response to anoxia),GO:0034605(cellular response to heat),GO:0010218(re…	GO:0043234(protein complex),GO:0009570(chloroplast stroma)	GO:0005515(protein binding)
BnaA06g37010D	85.2039	-6.41285	0.00370901	0.137007	-	-	-
BnaC05g04410D	108.651	-6.76356	0.00371163	0.137007	GO:0010304(PSII associated light-harvesting complex II catabolic process),GO:0010027(thylakoid membrane organization),GO:0006508(proteolysis),GO:0010205(photoinhibition)	GO:0031977(thylakoid lumen),GO:0009941(chloroplast envelope),GO:0009535(chloroplast thylakoid membrane)	GO:0017111(nucleoside-triphosphatase activity),GO:0004222(metalloendopeptidase activity),GO:0005524(ATP binding)
BnaC05g47480D	109.324	-6.77246	0.00375238	0.137978	GO:0009846(pollen germination)	GO:0005768(endosome),GO:0005794(Golgi apparatus),GO:0009507(chloroplast),GO:0005802(trans-Golgi network)	GO:0016887(ATPase activity),GO:0017110(nucleoside-diphosphatase activity)
BnaA04g12130D	153.725	-7.26421	0.00376885	0.138389	-	-	-
BnaA06g38550D	84.3805	-6.39884	0.00387346	0.141111	-	GO:0009536(plastid)	-
BnaA09g26140D	90.9149	-6.50644	0.00388833	0.141383	GO:0015979(photosynthesis)	GO:0016021(integral to membrane),GO:0009522(photosystem I),GO:0009535(chloroplast thylakoid membrane)	-
BnaC02g10780D	94.9088	-6.56847	0.00396211	0.142929	GO:0055114(oxidation-reduction process),GO:0006364(rRNA processing),GO:0006108(malate metabolic process),GO:0000023(maltose metabolic process),GO:0019252(starch biosynthetic process),GO:0009657(plastid organization),GO:0010207(photosystem II assembly),GO:0019761(glucosinolate biosynthetic process),GO:0043085(positive regulation of catalytic activity)	GO:0005739(mitochondrion),GO:0009941(chloroplast envelope),GO:0009579(thylakoid),GO:0009570(chloroplast stroma),GO:0048046(apoplast)	GO:0046554(malate dehydrogenase (NADP+) activity),GO:0000166(nucleotide binding)
BnaA08g28420D	79.847	-6.31917	0.00400615	0.144079	GO:0009651(response to salt stress),GO:0009640(photomorphogenesis),GO:0009266(response to temperature stimulus),GO:0009737(response to abscisic acid stimulus),GO:0006972(hyperosmotic response),GO:0006833(water transport),GO:0007030(Golgi organization),GO:0006096(glycolysis),GO:0046686(response to cadmium ion),GO:0080167(response to karrikin)	GO:0005634(nucleus)	GO:0008270(zinc ion binding),GO:0003677(DNA binding),GO:0005515(protein binding),GO:0003700(sequence-specific DNA binding transcription factor activity)
BnaCnng06270D	146.808	-7.19779	0.00401813	0.144378	-	-	-
BnaC04g38390D	79.2763	-6.30882	0.00404615	0.145318	-	-	-
BnaAnng29380D	88.9066	-6.47422	0.00407598	0.146056	GO:0010076(maintenance of floral meristem identity),GO:0006346(methylation-dependent chromatin silencing),GO:0007267(cell-cell signaling),GO:0048645(organ formation),GO:0010154(fruit development),GO:0009944(polarity specification of adaxial/abaxial axis),GO:0048457(floral whorl morphogenesis),GO:0010077(maintenance of inflorescence meristem identity),GO:0009855(determination of bilateral symmetry…	GO:0005829(cytosol),GO:0005634(nucleus)	GO:0005515(protein binding),GO:0043565(sequence-specific DNA binding),GO:0003700(sequence-specific DNA binding transcription factor activity)
BnaA09g15890D	182.938	-7.51521	0.00416313	0.1481	-	-	GO:0004519(endonuclease activity),GO:0003676(nucleic acid binding)
BnaC03g66380D	77.8979	-6.28351	0.00421766	0.149436	-	-	-
BnaC08g35470D	77.8587	-6.28279	0.00422024	0.149436	GO:0010048(vernalization response),GO:0009827(plant-type cell wall modification),GO:0006355(regulation of transcription, DNA-dependent),GO:0043481(anthocyanin accumulation in tissues in response to UV light),GO:0009886(post-embryonic morphogenesis),GO:0048507(meristem development),GO:0009765(photosynthesis, light harvesting),GO:0009909(regulation of flower development),GO:0048481(ovule developmen…	GO:0009535(chloroplast thylakoid membrane),GO:0005634(nucleus)	GO:0046983(protein dimerization activity),GO:0016168(chlorophyll binding),GO:0003677(DNA binding),GO:0003700(sequence-specific DNA binding transcription factor activity)
BnaC01g11300D	76.7107	-6.26136	0.00426142	0.150374	GO:0010103(stomatal complex morphogenesis),GO:0016556(mRNA modification)	GO:0005773(vacuole),GO:0009570(chloroplast stroma),GO:0005739(mitochondrion)	GO:0000166(nucleotide binding)
BnaCnng12890D	76.5392	-6.25813	0.00430962	0.151464	GO:0015986(ATP synthesis coupled proton transport),GO:0042773(ATP synthesis coupled electron transport)	GO:0000276(mitochondrial proton-transporting ATP synthase complex, coupling factor F(o))	GO:0015078(hydrogen ion transmembrane transporter activity),GO:0016651(oxidoreductase activity, acting on NAD(P)H)
BnaA09g42190D	84.7385	-6.40495	0.00431958	0.151543	GO:0008152(metabolic process)	GO:0005737(cytoplasm)	GO:0016491(oxidoreductase activity),GO:0000166(nucleotide binding)
BnaCnng43380D	89.8629	-6.48965	0.00434286	0.152143	GO:0009658(chloroplast organization),GO:0045893(positive regulation of transcription, DNA-dependent),GO:0080167(response to karrikin)	GO:0005634(nucleus)	-
BnaC02g11200D	81.9389	-6.35648	0.00435381	0.152272	-	-	-
BnaC01g11550D	105.712	-6.72399	0.00440166	0.153465	-	-	GO:0016702(oxidoreductase activity, acting on single donors with incorporation of molecular oxygen, incorporation of two atoms of oxygen)
BnaC01g28900D	104.945	-6.71349	0.00440814	0.153487	GO:0006098(pentose-phosphate shunt),GO:0009688(abscisic acid biosynthetic process),GO:0080167(response to karrikin)	GO:0009570(chloroplast stroma)	GO:0051536(iron-sulfur cluster binding)
BnaC02g10060D	1660.62	-10.6975	0.00443309	0.154084	GO:0042538(hyperosmotic salinity response),GO:0009414(response to water deprivation),GO:0009409(response to cold),GO:0009737(response to abscisic acid stimulus)	GO:0005618(cell wall),GO:0048046(apoplast)	-
BnaA07g20510D	74.8581	-6.22609	0.00444374	0.154221	-	GO:0009523(photosystem II),GO:0042651(thylakoid membrane),GO:0009507(chloroplast)	-
BnaA07g31700D	178.232	-7.47761	0.00451094	0.155826	-	-	-
BnaC03g17100D	73.811	-6.20576	0.00451306	0.155831	-	-	-
BnaA01g27810D	80.6989	-6.33448	0.00458387	0.157105	GO:0019375(galactolipid biosynthetic process),GO:0045892(negative regulation of transcription, DNA-dependent),GO:0042542(response to hydrogen peroxide),GO:0016036(cellular response to phosphate starvation),GO:0030643(cellular phosphate ion homeostasis)	GO:0009986(cell surface),GO:0005576(extracellular region)	GO:0003993(acid phosphatase activity),GO:0004722(protein serine/threonine phosphatase activity)
BnaA10g26060D	182.902	-7.51493	0.00461514	0.157703	GO:0006537(glutamate biosynthetic process),GO:0055114(oxidation-reduction process)	-	GO:0015930(glutamate synthase activity)
BnaC04g55720D	101.165	-6.66057	0.00461735	0.157703	-	-	-
BnaC02g38180D	114.454	-6.83863	0.00462221	0.157801	GO:0006865(amino acid transport)	GO:0005886(plasma membrane),GO:0005774(vacuolar membrane)	GO:0015171(amino acid transmembrane transporter activity)
BnaCnng57170D	73.2049	-6.19387	0.00462911	0.157908	-	-	GO:0046872(metal ion binding),GO:0016491(oxidoreductase activity)
BnaC02g10050D	523.809	-9.0329	0.00463994	0.158132	GO:0042538(hyperosmotic salinity response),GO:0009414(response to water deprivation),GO:0009409(response to cold),GO:0009737(response to abscisic acid stimulus)	GO:0005618(cell wall),GO:0048046(apoplast)	-
BnaA10g03990D	73.5136	-6.19994	0.00467641	0.159049	GO:0009651(response to salt stress),GO:0009640(photomorphogenesis),GO:0009266(response to temperature stimulus),GO:0009737(response to abscisic acid stimulus),GO:0006972(hyperosmotic response),GO:0006833(water transport),GO:0007030(Golgi organization),GO:0006096(glycolysis),GO:0046686(response to cadmium ion),GO:0080167(response to karrikin)	GO:0005634(nucleus)	GO:0008270(zinc ion binding),GO:0003677(DNA binding),GO:0005515(protein binding),GO:0003700(sequence-specific DNA binding transcription factor activity)
BnaC02g29350D	71.7947	-6.16581	0.00469225	0.159448	GO:0006665(sphingolipid metabolic process)	GO:0016020(membrane)	GO:0016798(hydrolase activity, acting on glycosyl bonds)
BnaCnng03200D	74.9206	-6.22729	0.00473106	0.160266	-	-	-
BnaA08g02720D	341.937	-8.41759	0.00479896	0.161731	-	-	-
BnaC03g71690D	82.8819	-6.37298	0.00483308	0.162602	-	-	-
BnaC04g51610D	173.839	-7.4416	0.00486983	0.163236	-	-	-
BnaA04g26960D	79.8591	-6.31938	0.00488855	0.163282	GO:0010025(wax biosynthetic process),GO:0034976(response to endoplasmic reticulum stress),GO:0010103(stomatal complex morphogenesis),GO:0009627(systemic acquired resistance),GO:0010143(cutin biosynthetic process),GO:0001676(long-chain fatty acid metabolic process)	GO:0005783(endoplasmic reticulum),GO:0005634(nucleus)	GO:0004467(long-chain fatty acid-CoA ligase activity),GO:0031957(very long-chain fatty acid-CoA ligase activity)
BnaCnng14630D	70.2188	-6.13379	0.00490793	0.163791	GO:0008152(metabolic process)	-	GO:0016491(oxidoreductase activity)
BnaC02g46810D	113.001	-6.8202	0.00500686	0.165908	GO:0009639(response to red or far red light),GO:0015979(photosynthesis)	GO:0043234(protein complex),GO:0009570(chloroplast stroma),GO:0044425(membrane part),GO:0009535(chloroplast thylakoid membrane)	-
BnaC09g15080D	68.7777	-6.10387	0.00508239	0.167764	GO:0009407(toxin catabolic process),GO:0010583(response to cyclopentenone)	GO:0005737(cytoplasm)	GO:0004364(glutathione transferase activity),GO:0016829(lyase activity)
BnaC03g25430D	147.857	-7.20806	0.00508731	0.167856	GO:0016559(peroxisome fission)	GO:0005779(integral to peroxisomal membrane)	-
BnaA08g21860D	74.2213	-6.21376	0.00519691	0.170461	-	GO:0009507(chloroplast),GO:0009579(thylakoid),GO:0016020(membrane)	GO:0046872(metal ion binding)
BnaA05g00900D	149.837	-7.22725	0.0052093	0.170736	GO:0018298(protein-chromophore linkage),GO:0015979(photosynthesis),GO:0022900(electron transport chain)	GO:0016021(integral to membrane),GO:0009522(photosystem I),GO:0009535(chloroplast thylakoid membrane)	GO:0046872(metal ion binding),GO:0016491(oxidoreductase activity),GO:0016168(chlorophyll binding),GO:0051539(4 iron, 4 sulfur cluster binding)
BnaC05g32150D	149.991	-7.22873	0.00521188	0.170749	GO:0018298(protein-chromophore linkage),GO:0015979(photosynthesis),GO:0022900(electron transport chain)	GO:0016021(integral to membrane),GO:0009522(photosystem I),GO:0009535(chloroplast thylakoid membrane)	GO:0046872(metal ion binding),GO:0016491(oxidoreductase activity),GO:0016168(chlorophyll binding),GO:0051539(4 iron, 4 sulfur cluster binding)
BnaC06g05870D	68.2449	-6.09265	0.00523949	0.171062	-	-	-
BnaC04g43780D	67.5305	-6.07747	0.0052661	0.17129	-	-	-
BnaA07g07560D	4626.49	-12.1757	0.00530474	0.172202	GO:0018298(protein-chromophore linkage),GO:0009769(photosynthesis, light harvesting in photosystem II)	GO:0009522(photosystem I),GO:0030076(light-harvesting complex),GO:0016021(integral to membrane),GO:0009941(chloroplast envelope),GO:0009535(chloroplast thylakoid membrane),GO:0009523(photosystem II),GO:0010287(plastoglobule),GO:0005794(Golgi apparatus)	GO:0016168(chlorophyll binding),GO:0046872(metal ion binding)
BnaC02g16810D	94.583	-6.56351	0.00534415	0.173351	-	-	-
BnaA02g01870D	108.571	-6.76249	0.00538287	0.17432	-	-	-
BnaC07g34180D	720.714	-9.49328	0.00540009	0.174662	GO:0000024(maltose biosynthetic process),GO:0009409(response to cold),GO:0005983(starch catabolic process)	GO:0009570(chloroplast stroma)	GO:0043169(cation binding),GO:0016161(beta-amylase activity)
BnaC01g37160D	71.8409	-6.16673	0.00542599	0.175284	GO:0006457(protein folding)	-	-
BnaA03g55720D	100.97	-6.65778	0.00545537	0.176016	GO:0015979(photosynthesis)	GO:0009507(chloroplast)	GO:0016730(oxidoreductase activity, acting on iron-sulfur proteins as donors)
BnaCnng11890D	85.4469	-6.41696	0.00549133	0.176904	GO:0006098(pentose-phosphate shunt),GO:0009688(abscisic acid biosynthetic process),GO:0080167(response to karrikin)	GO:0009570(chloroplast stroma)	GO:0051536(iron-sulfur cluster binding)
BnaA06g01790D	90.2569	-6.49596	0.00549187	0.176904	-	-	-
BnaA03g59010D	116.639	-6.86591	0.00550785	0.177056	GO:0009658(chloroplast organization),GO:0006098(pentose-phosphate shunt)	GO:0009507(chloroplast)	-
BnaC01g04200D	70.0839	-6.13101	0.00552348	0.177125	-	-	-
BnaC04g50310D	70.9829	-6.1494	0.00554738	0.177267	GO:0019375(galactolipid biosynthetic process),GO:0042631(cellular response to water deprivation),GO:0016036(cellular response to phosphate starvation)	GO:0005576(extracellular region),GO:0005783(endoplasmic reticulum)	GO:0019825(oxygen binding)
BnaA05g12690D	67.9779	-6.08699	0.00558176	0.177992	GO:0010264(myo-inositol hexakisphosphate biosynthetic process)	-	GO:0016491(oxidoreductase activity),GO:0000166(nucleotide binding)
BnaC07g11630D	141.784	-7.14755	0.00561674	0.178516	-	-	-
BnaC09g20100D	165.68	-7.37226	0.00563557	0.17897	-	-	-
BnaA01g10380D	72.8727	-6.18731	0.0056935	0.180155	-	GO:0005576(extracellular region)	-
BnaA04g01780D	86.0709	-6.42745	0.00570923	0.180581	GO:0042545(cell wall modification),GO:0008152(metabolic process)	GO:0009505(plant-type cell wall),GO:0005576(extracellular region)	GO:0030599(pectinesterase activity),GO:0004857(enzyme inhibitor activity)
BnaC04g11860D	63.4817	-5.98827	0.00573128	0.181012	GO:0005975(carbohydrate metabolic process)	GO:0009507(chloroplast)	GO:0004553(hydrolase activity, hydrolyzing O-glycosyl compounds),GO:0043169(cation binding)
BnaA04g13810D	72.6512	-6.18291	0.00573207	0.181012	-	-	-
BnaC04g01240D	93.3833	-6.54509	0.00575866	0.181633	GO:0048440(carpel development),GO:0048507(meristem development),GO:0010103(stomatal complex morphogenesis),GO:0010093(specification of floral organ identity)	GO:0005634(nucleus)	-
BnaCnng12860D	68.5313	-6.09869	0.00578917	0.18223	GO:0045333(cellular respiration),GO:0009853(photorespiration)	GO:0005747(mitochondrial respiratory chain complex I)	GO:0003954(NADH dehydrogenase activity)
BnaA06g19490D	62.6766	-5.96986	0.00579323	0.182285	GO:0055114(oxidation-reduction process),GO:0006364(rRNA processing),GO:0015995(chlorophyll biosynthetic process),GO:0016117(carotenoid biosynthetic process),GO:0019761(glucosinolate biosynthetic process),GO:0019344(cysteine biosynthetic process)	GO:0009941(chloroplast envelope),GO:0009533(chloroplast stromal thylakoid),GO:0009535(chloroplast thylakoid membrane),GO:0010287(plastoglobule)	GO:0004601(peroxidase activity),GO:0005515(protein binding),GO:0051920(peroxiredoxin activity)
BnaC02g43640D	105.747	-6.72447	0.00580858	0.182646	GO:0006412(translation),GO:0006354(DNA-dependent transcription, elongation),GO:0042254(ribosome biogenesis),GO:0042793(transcription from plastid promoter),GO:0045893(positive regulation of transcription, DNA-dependent)	GO:0005840(ribosome),GO:0009295(nucleoid),GO:0009941(chloroplast envelope),GO:0009570(chloroplast stroma)	GO:0003735(structural constituent of ribosome)
BnaC03g28920D	66.466	-6.05454	0.00583283	0.182942	-	-	-
BnaC01g02610D	67.9191	-6.08575	0.005912	0.18462	-	-	-
BnaC01g20010D	73.2303	-6.19437	0.00594409	0.184962	GO:0010150(leaf senescence),GO:0070988(demethylation),GO:0033310(chlorophyll a catabolic process)	GO:0005737(cytoplasm)	GO:0004091(carboxylesterase activity),GO:0035560(pheophoridase activity),GO:0042803(protein homodimerization activity)
BnaA06g24820D	74.6816	-6.22268	0.00606045	0.187177	GO:0010363(regulation of plant-type hypersensitive response),GO:0044699(single-organism process),GO:0009963(positive regulation of flavonoid biosynthetic process),GO:0006612(protein targeting to membrane),GO:0015824(proline transport),GO:0032502(developmental process)	-	-
BnaA09g03950D	60.3011	-5.91411	0.00610034	0.188075	GO:0008152(metabolic process)	-	GO:0003824(catalytic activity)
BnaAnng02360D	64.0673	-6.00152	0.00612773	0.188075	-	-	GO:0031072(heat shock protein binding)
BnaUnng04590D	90.9661	-6.50726	0.00613938	0.188285	-	-	-
BnaA07g01250D	66.8184	-6.06217	0.00616039	0.18876	GO:0009908(flower development),GO:0006635(fatty acid beta-oxidation),GO:0010114(response to red light),GO:0006869(lipid transport),GO:0006355(regulation of transcription, DNA-dependent),GO:0016558(protein import into peroxisome matrix),GO:0007165(signal transduction),GO:0031146(SCF-dependent proteasomal ubiquitin-dependent protein catabolic process),GO:0043153(entrainment of circadian clock by ph…	GO:0015030(Cajal body),GO:0005829(cytosol),GO:0019005(SCF ubiquitin ligase complex)	GO:0009882(blue light photoreceptor activity),GO:0005515(protein binding),GO:0004842(ubiquitin-protein ligase activity)
BnaC08g47180D	68.7544	-6.10338	0.00618102	0.18912	GO:0046939(nucleotide phosphorylation),GO:0044209(AMP salvage)	GO:0005737(cytoplasm)	GO:0004017(adenylate kinase activity),GO:0005524(ATP binding)
BnaC09g01660D	65.1783	-6.02632	0.00622512	0.189754	-	-	GO:0016740(transferase activity)
BnaA03g39590D	65.8955	-6.04211	0.00622559	0.189754	GO:0006098(pentose-phosphate shunt),GO:0010218(response to far red light),GO:0042744(hydrogen peroxide catabolic process),GO:0016117(carotenoid biosynthetic process),GO:0035304(regulation of protein dephosphorylation),GO:0010114(response to red light),GO:0010207(photosystem II assembly),GO:0009902(chloroplast relocation),GO:0015995(chlorophyll biosynthetic process),GO:0010304(PSII associated ligh…	GO:0009941(chloroplast envelope),GO:0030095(chloroplast photosystem II),GO:0009533(chloroplast stromal thylakoid),GO:0009543(chloroplast thylakoid lumen)	-
BnaA06g26690D	90.6847	-6.50279	0.00625005	0.190124	GO:0010218(response to far red light),GO:0010264(myo-inositol hexakisphosphate biosynthetic process),GO:0010114(response to red light),GO:0010207(photosystem II assembly),GO:0006352(DNA-dependent transcription, initiation),GO:0009658(chloroplast organization),GO:0045893(positive regulation of transcription, DNA-dependent),GO:0071483(cellular response to blue light)	GO:0009507(chloroplast),GO:0005739(mitochondrion)	GO:0003899(DNA-directed RNA polymerase activity),GO:0001053(plastid sigma factor activity),GO:0003677(DNA binding),GO:0003700(sequence-specific DNA binding transcription factor activity)
BnaAnng20940D	82.602	-6.3681	0.00625598	0.190231	-	GO:0016020(membrane)	GO:0016491(oxidoreductase activity)
BnaA08g30590D	62.1941	-5.95871	0.00638436	0.192943	-	-	-
BnaA07g14320D	115.729	-6.85461	0.00638819	0.192984	-	GO:0016020(membrane)	-
BnaCnng64520D	58.4289	-5.86861	0.00641507	0.193351	-	-	-
BnaCnng09200D	459.876	-8.8451	0.00646734	0.194258	GO:0042742(defense response to bacterium),GO:0009414(response to water deprivation),GO:0046185(aldehyde catabolic process),GO:0010025(wax biosynthetic process),GO:0050832(defense response to fungus),GO:0042335(cuticle development),GO:0043447(alkane biosynthetic process),GO:0055114(oxidation-reduction process)	-	GO:0071771(aldehyde decarbonylase activity),GO:0016491(oxidoreductase activity),GO:0005506(iron ion binding)
BnaA03g49250D	75.1298	-6.23131	0.00646737	0.194258	GO:0009620(response to fungus),GO:0009414(response to water deprivation),GO:0009867(jasmonic acid mediated signaling pathway),GO:0009611(response to wounding),GO:0009695(jasmonic acid biosynthetic process),GO:0042538(hyperosmotic salinity response),GO:0009627(systemic acquired resistance),GO:0006520(cellular amino acid metabolic process),GO:0009733(response to auxin stimulus),GO:0009738(abscisic …	GO:0005737(cytoplasm)	GO:0004838(L-tyrosine:2-oxoglutarate aminotransferase activity)
BnaCnng12960D	58.3646	-5.86702	0.00648524	0.194403	GO:0022900(electron transport chain)	GO:0005743(mitochondrial inner membrane),GO:0070469(respiratory chain)	GO:0008137(NADH dehydrogenase (ubiquinone) activity)
BnaA03g50190D	59.122	-5.88562	0.00649211	0.194408	GO:0009813(flavonoid biosynthetic process),GO:0009744(response to sucrose stimulus),GO:0010224(response to UV-B),GO:0009809(lignin biosynthetic process),GO:0055114(oxidation-reduction process),GO:0080167(response to karrikin)	-	GO:0016621(cinnamoyl-CoA reductase activity),GO:0045552(dihydrokaempferol 4-reductase activity),GO:0050662(coenzyme binding),GO:0000166(nucleotide binding)
BnaC08g34620D	82.9342	-6.37389	0.00649719	0.194486	GO:0008152(metabolic process)	GO:0005737(cytoplasm)	GO:0016491(oxidoreductase activity)
BnaC02g39080D	69.1454	-6.11156	0.00650263	0.194575	-	-	GO:0016740(transferase activity)
BnaC09g51620D	60.195	-5.91157	0.0065315	0.19529	-	GO:0005576(extracellular region)	GO:0019825(oxygen binding)
BnaC04g33730D	75.4155	-6.23679	0.0065619	0.195679	-	-	-
BnaA03g14130D	63.3852	-5.98607	0.00658983	0.196437	-	-	-
BnaC06g33320D	65.3934	-6.03107	0.00662974	0.197179	-	GO:0009507(chloroplast)	GO:0004866(endopeptidase inhibitor activity)
BnaC05g35540D	58.8715	-5.8795	0.00680863	0.200571	GO:0009902(chloroplast relocation),GO:0006098(pentose-phosphate shunt),GO:0010027(thylakoid membrane organization),GO:0000023(maltose metabolic process),GO:0019252(starch biosynthetic process),GO:0034660(ncRNA metabolic process),GO:0010207(photosystem II assembly),GO:0043085(positive regulation of catalytic activity)	GO:0009535(chloroplast thylakoid membrane)	-
BnaA09g00150D	85.1511	-6.41195	0.00685499	0.201368	-	-	-
BnaC03g13130D	92.8813	-6.53732	0.00691602	0.202617	GO:0008152(metabolic process)	GO:0009507(chloroplast)	GO:0003824(catalytic activity)
BnaA03g42940D	352.424	-8.46117	0.00693361	0.202996	GO:0000024(maltose biosynthetic process),GO:0009409(response to cold),GO:0005983(starch catabolic process)	GO:0009570(chloroplast stroma)	GO:0043169(cation binding),GO:0016161(beta-amylase activity)
BnaC05g04590D	125.196	-6.96805	0.0069424	0.20314	GO:0010155(regulation of proton transport),GO:0031348(negative regulation of defense response),GO:0010218(response to far red light),GO:0009595(detection of biotic stimulus),GO:0009744(response to sucrose stimulus),GO:0009867(jasmonic acid mediated signaling pathway),GO:0009697(salicylic acid biosynthetic process),GO:0009862(systemic acquired resistance, salicylic acid mediated signaling pathway)…	GO:0009941(chloroplast envelope),GO:0048046(apoplast),GO:0030095(chloroplast photosystem II),GO:0009570(chloroplast stroma),GO:0009654(oxygen evolving complex),GO:0019898(extrinsic to membrane),GO:0009543(chloroplast thylakoid lumen)	GO:0016491(oxidoreductase activity),GO:0005509(calcium ion binding),GO:0008266(poly(U) RNA binding)
BnaC05g00460D	69.8153	-6.12547	0.00700647	0.204217	GO:0006631(fatty acid metabolic process),GO:0055114(oxidation-reduction process)	GO:0005576(extracellular region)	GO:0009055(electron carrier activity),GO:0005506(iron ion binding),GO:0020037(heme binding),GO:0019825(oxygen binding),GO:0018685(alkane 1-monooxygenase activity)
BnaC03g60950D	67.3598	-6.07382	0.00701903	0.204357	GO:0018298(protein-chromophore linkage),GO:0015979(photosynthesis),GO:0022900(electron transport chain)	GO:0016021(integral to membrane),GO:0009522(photosystem I),GO:0009535(chloroplast thylakoid membrane)	GO:0016491(oxidoreductase activity),GO:0009055(electron carrier activity),GO:0000287(magnesium ion binding),GO:0016168(chlorophyll binding),GO:0051539(4 iron, 4 sulfur cluster binding)
BnaCnng10370D	74.8907	-6.22672	0.00705221	0.205095	-	-	-
BnaAnng12670D	54.5991	-5.77081	0.00708718	0.206002	GO:0045454(cell redox homeostasis),GO:0006662(glycerol ether metabolic process),GO:0022900(electron transport chain)	GO:0009507(chloroplast)	GO:0009055(electron carrier activity),GO:0015035(protein disulfide oxidoreductase activity)
BnaCnng60230D	58.0679	-5.85967	0.00726514	0.209905	GO:0010025(wax biosynthetic process),GO:0034976(response to endoplasmic reticulum stress),GO:0010103(stomatal complex morphogenesis),GO:0009627(systemic acquired resistance),GO:0010143(cutin biosynthetic process),GO:0001676(long-chain fatty acid metabolic process)	GO:0005783(endoplasmic reticulum),GO:0005634(nucleus)	GO:0004467(long-chain fatty acid-CoA ligase activity),GO:0031957(very long-chain fatty acid-CoA ligase activity)
BnaA01g31020D	54.5403	-5.76925	0.00728213	0.210152	GO:0006355(regulation of transcription, DNA-dependent)	GO:0005634(nucleus)	GO:0003700(sequence-specific DNA binding transcription factor activity)
BnaC01g09930D	77.6102	-6.27818	0.00730139	0.210553	GO:0048767(root hair elongation),GO:0048825(cotyledon development),GO:0000271(polysaccharide biosynthetic process),GO:0043481(anthocyanin accumulation in tissues in response to UV light),GO:0009825(multidimensional cell growth),GO:0043687(post-translational protein modification),GO:0051301(cell division),GO:0007169(transmembrane receptor protein tyrosine kinase signaling pathway),GO:0048653(anthe…	GO:0005886(plasma membrane),GO:0005634(nucleus)	GO:0003700(sequence-specific DNA binding transcription factor activity),GO:0004674(protein serine/threonine kinase activity),GO:0005524(ATP binding)
BnaA09g05580D	53.4926	-5.74127	0.007316	0.210773	GO:0016558(protein import into peroxisome matrix),GO:0016575(histone deacetylation),GO:0006635(fatty acid beta-oxidation),GO:0006487(protein N-linked glycosylation)	GO:0005737(cytoplasm),GO:0005634(nucleus)	GO:0004407(histone deacetylase activity)
BnaA01g02940D	53.2095	-5.73361	0.00737669	0.21218	-	-	-
BnaA10g20830D	232.265	-7.85963	0.00746048	0.214121	-	-	-
BnaC09g27540D	116.806	-6.86798	0.0074849	0.214414	GO:0018298(protein-chromophore linkage),GO:0015979(photosynthesis),GO:0022900(electron transport chain)	GO:0016021(integral to membrane),GO:0009522(photosystem I),GO:0009535(chloroplast thylakoid membrane)	GO:0046872(metal ion binding),GO:0016491(oxidoreductase activity),GO:0016168(chlorophyll binding),GO:0051539(4 iron, 4 sulfur cluster binding)
BnaA05g01390D	76.8781	-6.2645	0.00749188	0.214475	GO:0048440(carpel development),GO:0048507(meristem development),GO:0010103(stomatal complex morphogenesis),GO:0010093(specification of floral organ identity)	GO:0005634(nucleus)	-
BnaA10g27410D	52.4829	-5.71377	0.00753679	0.215447	GO:0010076(maintenance of floral meristem identity),GO:0006346(methylation-dependent chromatin silencing),GO:0007267(cell-cell signaling),GO:0048645(organ formation),GO:0010154(fruit development),GO:0009944(polarity specification of adaxial/abaxial axis),GO:0048457(floral whorl morphogenesis),GO:0010077(maintenance of inflorescence meristem identity),GO:0009855(determination of bilateral symmetry…	GO:0005829(cytosol),GO:0005634(nucleus)	GO:0005515(protein binding),GO:0043565(sequence-specific DNA binding),GO:0003700(sequence-specific DNA binding transcription factor activity)
BnaC04g15030D	52.5595	-5.71588	0.00756916	0.215902	GO:0031348(negative regulation of defense response),GO:0009595(detection of biotic stimulus),GO:0009867(jasmonic acid mediated signaling pathway),GO:0009697(salicylic acid biosynthetic process),GO:0009862(systemic acquired resistance, salicylic acid mediated signaling pathway),GO:0010363(regulation of plant-type hypersensitive response),GO:0010310(regulation of hydrogen peroxide metabolic process…	GO:0016021(integral to membrane),GO:0009535(chloroplast thylakoid membrane)	GO:0005315(inorganic phosphate transmembrane transporter activity),GO:0005351(sugar:hydrogen symporter activity),GO:0030504(inorganic diphosphate transmembrane transporter activity),GO:0008514(organic anion transmembrane transporter activity)
BnaA07g23850D	56.7681	-5.82701	0.00757474	0.215905	GO:0009825(multidimensional cell growth),GO:0048767(root hair elongation),GO:0005982(starch metabolic process),GO:0000271(polysaccharide biosynthetic process),GO:0009932(cell tip growth),GO:0010075(regulation of meristem growth),GO:0009926(auxin polar transport),GO:0008361(regulation of cell size),GO:0043481(anthocyanin accumulation in tissues in response to UV light),GO:0048653(anther developmen…	GO:0005576(extracellular region)	GO:0004650(polygalacturonase activity)
BnaA04g20700D	89.325	-6.48099	0.007723	0.218942	GO:0055114(oxidation-reduction process)	-	GO:0052662(zeaxanthin epoxidase activity),GO:0052663(antheraxanthin epoxidase activity),GO:0009540(zeaxanthin epoxidase [overall] activity)
BnaC07g49760D	58.3749	-5.86728	0.00777237	0.219945	GO:0006098(pentose-phosphate shunt),GO:0010218(response to far red light),GO:0042744(hydrogen peroxide catabolic process),GO:0016117(carotenoid biosynthetic process),GO:0035304(regulation of protein dephosphorylation),GO:0010114(response to red light),GO:0010207(photosystem II assembly),GO:0009902(chloroplast relocation),GO:0015995(chlorophyll biosynthetic process),GO:0010304(PSII associated ligh…	GO:0009941(chloroplast envelope),GO:0030095(chloroplast photosystem II),GO:0009533(chloroplast stromal thylakoid),GO:0009543(chloroplast thylakoid lumen)	-
BnaC02g27710D	95.3131	-6.5746	0.0078177	0.22091	-	-	-
BnaC05g04430D	1377.49	-10.4278	0.00792973	0.222717	-	-	-
BnaA03g41960D	51.4487	-5.68506	0.00794209	0.222985	-	-	-
BnaA08g28620D	51.2102	-5.67836	0.00794799	0.223071	GO:0010304(PSII associated light-harvesting complex II catabolic process),GO:0010027(thylakoid membrane organization),GO:0006508(proteolysis),GO:0010205(photoinhibition)	GO:0031977(thylakoid lumen),GO:0009941(chloroplast envelope),GO:0009535(chloroplast thylakoid membrane)	GO:0017111(nucleoside-triphosphatase activity),GO:0004222(metalloendopeptidase activity),GO:0005524(ATP binding)
BnaA02g08170D	56.209	-5.81273	0.00796476	0.223282	GO:0030003(cellular cation homeostasis),GO:0070838(divalent metal ion transport)	-	-
BnaA03g15830D	306.16	-8.25814	0.00798112	0.223364	GO:0018298(protein-chromophore linkage),GO:0009769(photosynthesis, light harvesting in photosystem II)	GO:0009522(photosystem I),GO:0030076(light-harvesting complex),GO:0016021(integral to membrane),GO:0009941(chloroplast envelope),GO:0009535(chloroplast thylakoid membrane),GO:0009523(photosystem II),GO:0010287(plastoglobule),GO:0005794(Golgi apparatus)	GO:0016168(chlorophyll binding),GO:0046872(metal ion binding)
BnaC07g30250D	51.6543	-5.69082	0.00799506	0.223588	GO:0019745(pentacyclic triterpenoid biosynthetic process),GO:0016126(sterol biosynthetic process),GO:0055114(oxidation-reduction process)	GO:0016021(integral to membrane)	GO:0050660(flavin adenine dinucleotide binding),GO:0004506(squalene monooxygenase activity)
BnaA07g02920D	50.2207	-5.65021	0.00803664	0.223803	-	-	-
BnaC01g37840D	54.574	-5.77014	0.00804716	0.223938	-	-	-
BnaA03g07690D	82.84	-6.37226	0.00805072	0.223958	GO:0009853(photorespiration),GO:0006511(ubiquitin-dependent protein catabolic process),GO:0080129(proteasome core complex assembly),GO:0051788(response to misfolded protein)	GO:0005634(nucleus),GO:0005829(cytosol)	-
BnaC04g15570D	123.745	-6.95123	0.00806747	0.224345	GO:0018298(protein-chromophore linkage),GO:0015979(photosynthesis),GO:0022900(electron transport chain)	GO:0016021(integral to membrane),GO:0009522(photosystem I),GO:0009535(chloroplast thylakoid membrane)	GO:0046872(metal ion binding),GO:0016491(oxidoreductase activity),GO:0016168(chlorophyll binding),GO:0051539(4 iron, 4 sulfur cluster binding)
BnaC01g11290D	78.3329	-6.29155	0.00810491	0.225227	GO:0010103(stomatal complex morphogenesis),GO:0016556(mRNA modification)	GO:0005773(vacuole),GO:0009570(chloroplast stroma),GO:0005739(mitochondrion)	GO:0000166(nucleotide binding)
BnaCnng02370D	51.0048	-5.67256	0.00812469	0.225617	GO:0055085(transmembrane transport)	GO:0016021(integral to membrane)	-
BnaC05g16660D	50.1552	-5.64833	0.00814404	0.226075	GO:0008643(carbohydrate transport)	GO:0005887(integral to plasma membrane)	GO:0051119(sugar transmembrane transporter activity)
BnaCnng02620D	82.2125	-6.36129	0.00822319	0.22763	-	-	-
BnaC07g33330D	87.3028	-6.44796	0.00823603	0.227813	-	-	-
BnaA08g17660D	6836.5	-12.739	0.00823848	0.227813	GO:0018298(protein-chromophore linkage),GO:0009769(photosynthesis, light harvesting in photosystem II)	GO:0009522(photosystem I),GO:0030076(light-harvesting complex),GO:0016021(integral to membrane),GO:0009941(chloroplast envelope),GO:0009535(chloroplast thylakoid membrane),GO:0009523(photosystem II),GO:0010287(plastoglobule),GO:0005794(Golgi apparatus)	GO:0016168(chlorophyll binding),GO:0046872(metal ion binding)
BnaCnng51500D	56.3922	-5.81742	0.00845595	0.231448	GO:0009750(response to fructose stimulus),GO:0009749(response to glucose stimulus),GO:0009744(response to sucrose stimulus),GO:0016126(sterol biosynthetic process),GO:0009831(plant-type cell wall modification involved in multidimensional cell growth),GO:0009663(plasmodesma organization),GO:0009826(unidimensional cell growth),GO:0006084(acetyl-CoA metabolic process),GO:0030244(cellulose biosynthet…	GO:0005802(trans-Golgi network),GO:0005794(Golgi apparatus),GO:0005768(endosome),GO:0009543(chloroplast thylakoid lumen),GO:0005886(plasma membrane)	GO:0016757(transferase activity, transferring glycosyl groups)
BnaC01g11070D	229.065	-7.83961	0.00845866	0.231448	-	-	-
BnaA08g21340D	124.386	-6.95868	0.00846516	0.231448	GO:0008643(carbohydrate transport)	GO:0005887(integral to plasma membrane)	GO:0051119(sugar transmembrane transporter activity)
BnaA04g11780D	49.3535	-5.62508	0.0084949	0.23189	-	GO:0016020(membrane)	-
BnaC07g19940D	48.5947	-5.60273	0.0085888	0.233562	-	-	-
BnaA04g14640D	61.244	-5.9365	0.0085989	0.233756	GO:0010161(red light signaling pathway),GO:0009744(response to sucrose stimulus),GO:0032880(regulation of protein localization),GO:0010099(regulation of photomorphogenesis),GO:0009637(response to blue light),GO:0010155(regulation of proton transport),GO:0010218(response to far red light),GO:0009644(response to high light intensity)	GO:0005634(nucleus)	GO:0008270(zinc ion binding),GO:0005515(protein binding),GO:0003700(sequence-specific DNA binding transcription factor activity)
BnaA02g26990D	51.8716	-5.69687	0.00871271	0.236035	-	-	GO:0017111(nucleoside-triphosphatase activity),GO:0000166(nucleotide binding)
BnaC09g00040D	48.1368	-5.58907	0.00872838	0.236296	-	-	-
BnaA10g29280D	47.375	-5.56605	0.00877369	0.237116	-	-	-
BnaC03g26820D	47.1966	-5.56061	0.00882544	0.238187	GO:0055114(oxidation-reduction process),GO:0045036(protein targeting to chloroplast)	GO:0016021(integral to membrane),GO:0009706(chloroplast inner membrane)	GO:0051537(2 iron, 2 sulfur cluster binding),GO:0046872(metal ion binding),GO:0010277(chlorophyllide a oxygenase [overall] activity)
BnaC06g11040D	49.2062	-5.62077	0.00885855	0.238672	GO:0009773(photosynthetic electron transport in photosystem I),GO:0050821(protein stabilization),GO:0042550(photosystem I stabilization),GO:0030003(cellular cation homeostasis),GO:0070838(divalent metal ion transport),GO:0019344(cysteine biosynthetic process),GO:0009780(photosynthetic NADP+ reduction)	GO:0016021(integral to membrane),GO:0009941(chloroplast envelope),GO:0030093(chloroplast photosystem I)	GO:0016168(chlorophyll binding)
BnaA03g24920D	47.3389	-5.56496	0.00888296	0.239247	-	-	-
BnaAnng05180D	62.2085	-5.95904	0.00888984	0.239303	GO:0050896(response to stimulus)	-	-
BnaCnng03960D	62.0908	-5.95631	0.00893305	0.239613	GO:0001666(response to hypoxia),GO:0010498(proteasomal protein catabolic process),GO:0007010(cytoskeleton organization),GO:0006094(gluconeogenesis)	GO:0005829(cytosol)	GO:0030976(thiamine pyrophosphate binding),GO:0000287(magnesium ion binding),GO:0004737(pyruvate decarboxylase activity)
BnaCnng27160D	48.5783	-5.60224	0.0089674	0.240207	-	-	-
BnaA09g22540D	1916.57	-10.9043	0.00897529	0.240336	GO:0009416(response to light stimulus)	GO:0034357(photosynthetic membrane),GO:0009534(chloroplast thylakoid)	-
BnaA01g09900D	51.9177	-5.69815	0.0089816	0.240362	-	-	GO:0016702(oxidoreductase activity, acting on single donors with incorporation of molecular oxygen, incorporation of two atoms of oxygen)
BnaCnng68480D	53.0711	-5.72985	0.00898679	0.240362	GO:0009902(chloroplast relocation),GO:0006098(pentose-phosphate shunt),GO:0019288(isopentenyl diphosphate biosynthetic process, mevalonate-independent pathway),GO:0010027(thylakoid membrane organization),GO:0000023(maltose metabolic process),GO:0019252(starch biosynthetic process),GO:0034660(ncRNA metabolic process)	GO:0009570(chloroplast stroma)	-
BnaC01g35840D	108.257	-6.75831	0.00901365	0.24058	-	-	-
BnaC08g22740D	110.445	-6.78718	0.00902529	0.24058	-	-	GO:0008270(zinc ion binding),GO:0003676(nucleic acid binding)
BnaA07g30320D	53.1132	-5.731	0.00902626	0.24058	GO:0006005(L-fucose biosynthetic process),GO:0010103(stomatal complex morphogenesis),GO:0030003(cellular cation homeostasis),GO:0019853(L-ascorbic acid biosynthetic process),GO:0070838(divalent metal ion transport)	GO:0031012(extracellular matrix),GO:0005737(cytoplasm),GO:0048046(apoplast)	GO:0045735(nutrient reservoir activity),GO:0030145(manganese ion binding),GO:0050162(oxalate oxidase activity),GO:0050577(GDP-L-fucose synthase activity),GO:0000166(nucleotide binding),GO:0050662(coenzyme binding)
BnaA01g07810D	61.4188	-5.94061	0.0090821	0.241472	GO:0006355(regulation of transcription, DNA-dependent),GO:0009734(auxin mediated signaling pathway)	GO:0005634(nucleus)	GO:0046983(protein dimerization activity)
BnaA02g34470D	168.609	-7.39754	0.00918824	0.243226	-	-	-
BnaC01g15720D	49.718	-5.6357	0.00928411	0.245022	GO:0046777(protein autophosphorylation),GO:0009637(response to blue light),GO:0010155(regulation of proton transport),GO:0030003(cellular cation homeostasis),GO:0070838(divalent metal ion transport)	GO:0009535(chloroplast thylakoid membrane)	-
BnaAnng40320D	46.5801	-5.54164	0.00930468	0.245092	GO:0000038(very long-chain fatty acid metabolic process),GO:0042335(cuticle development),GO:0009750(response to fructose stimulus),GO:0009651(response to salt stress),GO:0042631(cellular response to water deprivation),GO:0006833(water transport)	GO:0005618(cell wall),GO:0009534(chloroplast thylakoid),GO:0005634(nucleus),GO:0048046(apoplast)	GO:0004091(carboxylesterase activity)
BnaC07g17390D	51.4612	-5.68541	0.00930546	0.245092	-	-	-
BnaC04g15560D	102.319	-6.67694	0.00933333	0.245249	GO:0018298(protein-chromophore linkage),GO:0015979(photosynthesis),GO:0022900(electron transport chain)	GO:0016021(integral to membrane),GO:0009522(photosystem I),GO:0009535(chloroplast thylakoid membrane)	GO:0016491(oxidoreductase activity),GO:0009055(electron carrier activity),GO:0000287(magnesium ion binding),GO:0016168(chlorophyll binding),GO:0051539(4 iron, 4 sulfur cluster binding)
BnaC05g32140D	102.409	-6.6782	0.00933633	0.245249	GO:0018298(protein-chromophore linkage),GO:0015979(photosynthesis),GO:0022900(electron transport chain)	GO:0016021(integral to membrane),GO:0009522(photosystem I),GO:0009535(chloroplast thylakoid membrane)	GO:0016491(oxidoreductase activity),GO:0009055(electron carrier activity),GO:0000287(magnesium ion binding),GO:0016168(chlorophyll binding),GO:0051539(4 iron, 4 sulfur cluster binding)
BnaA03g39650D	45.4672	-5.50676	0.00935071	0.245463	-	-	-
BnaA06g31200D	48.7044	-5.60598	0.00948201	0.247727	GO:0009739(response to gibberellin stimulus)	-	GO:0003677(DNA binding),GO:0005515(protein binding)
BnaA10g11990D	53.3739	-5.73806	0.00958866	0.249629	GO:0055114(oxidation-reduction process),GO:0006364(rRNA processing),GO:0006108(malate metabolic process),GO:0000023(maltose metabolic process),GO:0019252(starch biosynthetic process),GO:0009657(plastid organization),GO:0010207(photosystem II assembly),GO:0019761(glucosinolate biosynthetic process),GO:0043085(positive regulation of catalytic activity)	GO:0005739(mitochondrion),GO:0009941(chloroplast envelope),GO:0009579(thylakoid),GO:0009570(chloroplast stroma),GO:0048046(apoplast)	GO:0046554(malate dehydrogenase (NADP+) activity),GO:0000166(nucleotide binding)
BnaC03g39280D	44.9865	-5.49142	0.0095926	0.249649	-	GO:0005737(cytoplasm)	-
BnaCnng19100D	47.8689	-5.58102	0.0096326	0.250193	-	GO:0016021(integral to membrane)	GO:0016758(transferase activity, transferring hexosyl groups)
BnaA04g00450D	49.0328	-5.61568	0.00968941	0.25142	GO:0006950(response to stress),GO:0002238(response to molecule of fungal origin)	GO:0005773(vacuole),GO:0005634(nucleus)	-
BnaC09g50590D	62.0045	-5.9543	0.00974598	0.252223	-	-	-
BnaC05g30360D	136.498	-7.09273	0.00975695	0.252319	GO:0019252(starch biosynthetic process),GO:0006098(pentose-phosphate shunt),GO:0000023(maltose metabolic process)	-	-
BnaA06g37230D	127.239	-6.9914	0.00976956	0.252364	GO:0006098(pentose-phosphate shunt),GO:0019760(glucosinolate metabolic process),GO:0006636(unsaturated fatty acid biosynthetic process),GO:0019252(starch biosynthetic process),GO:0010207(photosystem II assembly),GO:0019288(isopentenyl diphosphate biosynthetic process, mevalonate-independent pathway),GO:0006766(vitamin metabolic process),GO:0006546(glycine catabolic process),GO:0009106(lipoate met…	GO:0009941(chloroplast envelope),GO:0048046(apoplast),GO:0016020(membrane),GO:0009579(thylakoid),GO:0010287(plastoglobule)	GO:0004332(fructose-bisphosphate aldolase activity)
BnaC04g05490D	44.4661	-5.47463	0.00978046	0.252451	-	-	-
BnaA09g19300D	164.216	-7.35945	0.00979173	0.252577	-	-	-
BnaC04g28580D	53.9402	-5.75329	0.00981691	0.25306	GO:0009773(photosynthetic electron transport in photosystem I),GO:0009965(leaf morphogenesis),GO:0030154(cell differentiation),GO:0045893(positive regulation of transcription, DNA-dependent)	GO:0009535(chloroplast thylakoid membrane)	GO:0046872(metal ion binding)
BnaA07g14470D	87.7038	-6.45457	0.00988218	0.254243	GO:0010264(myo-inositol hexakisphosphate biosynthetic process),GO:0006364(rRNA processing),GO:0009657(plastid organization),GO:0010207(photosystem II assembly),GO:0019761(glucosinolate biosynthetic process),GO:0043085(positive regulation of catalytic activity)	GO:0009941(chloroplast envelope),GO:0009534(chloroplast thylakoid)	GO:0016787(hydrolase activity)
BnaA08g15890D	96.3678	-6.59048	0.00989249	0.254425	GO:0009749(response to glucose stimulus),GO:0009744(response to sucrose stimulus),GO:0009750(response to fructose stimulus),GO:0006544(glycine metabolic process),GO:0006563(L-serine metabolic process)	GO:0005829(cytosol),GO:0005747(mitochondrial respiratory chain complex I)	GO:0008270(zinc ion binding),GO:0050897(cobalt ion binding),GO:0004372(glycine hydroxymethyltransferase activity),GO:0030170(pyridoxal phosphate binding)
BnaC04g08040D	49.9969	-5.64377	0.00990118	0.254566	GO:0010264(myo-inositol hexakisphosphate biosynthetic process),GO:0055114(oxidation-reduction process)	GO:0005576(extracellular region),GO:0009507(chloroplast)	GO:0016209(antioxidant activity),GO:0016491(oxidoreductase activity)
BnaA08g14990D	72.6847	-6.18358	0.00995602	0.255354	GO:0006355(regulation of transcription, DNA-dependent)	GO:0005737(cytoplasm),GO:0005886(plasma membrane)	-
BnaC03g13890D	49.8662	-5.63999	0.00995779	0.255354	-	-	-
BnaC07g33060D	45.9111	-5.52077	0.00996625	0.255476	-	-	-
BnaC09g28930D	43.5735	-5.44538	0.00996904	0.255476	GO:0005975(carbohydrate metabolic process)	GO:0009507(chloroplast)	GO:0004553(hydrolase activity, hydrolyzing O-glycosyl compounds),GO:0043169(cation binding)
BnaA01g34180D	63.2059	-5.98199	0.0101828	0.258597	GO:0015986(ATP synthesis coupled proton transport)	GO:0016021(integral to membrane),GO:0045263(proton-transporting ATP synthase complex, coupling factor F(o)),GO:0009535(chloroplast thylakoid membrane)	GO:0046933(proton-transporting ATP synthase activity, rotational mechanism)
BnaC07g02620D	44.78	-5.48478	0.0102159	0.25927	GO:0009908(flower development),GO:0006635(fatty acid beta-oxidation),GO:0010114(response to red light),GO:0006869(lipid transport),GO:0006355(regulation of transcription, DNA-dependent),GO:0016558(protein import into peroxisome matrix),GO:0007165(signal transduction),GO:0031146(SCF-dependent proteasomal ubiquitin-dependent protein catabolic process),GO:0043153(entrainment of circadian clock by ph…	GO:0015030(Cajal body),GO:0005829(cytosol),GO:0019005(SCF ubiquitin ligase complex)	GO:0009882(blue light photoreceptor activity),GO:0005515(protein binding),GO:0004842(ubiquitin-protein ligase activity)
BnaA02g24310D	106.928	-6.7405	0.0102793	0.260324	GO:0006810(transport)	GO:0031969(chloroplast membrane),GO:0016021(integral to membrane)	GO:0005215(transporter activity)
BnaC04g01850D	52.1047	-5.70334	0.0103239	0.261087	-	GO:0005886(plasma membrane)	GO:0005509(calcium ion binding)
BnaC09g27530D	98.4236	-6.62093	0.0103512	0.261434	GO:0018298(protein-chromophore linkage),GO:0015979(photosynthesis),GO:0022900(electron transport chain)	GO:0016021(integral to membrane),GO:0009522(photosystem I),GO:0009535(chloroplast thylakoid membrane)	GO:0016491(oxidoreductase activity),GO:0009055(electron carrier activity),GO:0000287(magnesium ion binding),GO:0016168(chlorophyll binding),GO:0051539(4 iron, 4 sulfur cluster binding)
BnaA07g26420D	75.6229	-6.24075	0.0103543	0.261434	GO:0006468(protein phosphorylation),GO:0007169(transmembrane receptor protein tyrosine kinase signaling pathway)	GO:0005886(plasma membrane)	GO:0004674(protein serine/threonine kinase activity),GO:0005524(ATP binding)
BnaC03g72980D	46.1313	-5.52767	0.010389	0.261829	-	-	-
BnaC01g37760D	58.5607	-5.87186	0.0103892	0.261829	GO:0006457(protein folding)	-	GO:0051082(unfolded protein binding),GO:0031072(heat shock protein binding)
BnaC08g01640D	51.4612	-5.68541	0.0104476	0.262947	GO:0009651(response to salt stress),GO:0009640(photomorphogenesis),GO:0009266(response to temperature stimulus),GO:0009737(response to abscisic acid stimulus),GO:0006972(hyperosmotic response),GO:0006833(water transport),GO:0007030(Golgi organization),GO:0006096(glycolysis),GO:0046686(response to cadmium ion),GO:0080167(response to karrikin)	GO:0005634(nucleus)	GO:0008270(zinc ion binding),GO:0003677(DNA binding),GO:0005515(protein binding),GO:0003700(sequence-specific DNA binding transcription factor activity)
BnaC02g38460D	46.1493	-5.52824	0.0105548	0.264544	GO:0048579(negative regulation of long-day photoperiodism, flowering),GO:0006355(regulation of transcription, DNA-dependent),GO:0007623(circadian rhythm)	GO:0005634(nucleus)	GO:0008270(zinc ion binding),GO:0003700(sequence-specific DNA binding transcription factor activity)
BnaC06g10950D	42.2418	-5.4006	0.010614	0.265348	GO:0010264(myo-inositol hexakisphosphate biosynthetic process),GO:0009611(response to wounding),GO:0016117(carotenoid biosynthetic process),GO:0015979(photosynthesis)	GO:0009941(chloroplast envelope),GO:0009535(chloroplast thylakoid membrane),GO:0009570(chloroplast stroma)	-
BnaC06g43100D	43.1	-5.42962	0.0106552	0.265623	-	-	GO:0016787(hydrolase activity)
BnaC02g47130D	48.0612	-5.5868	0.0108554	0.268868	GO:0006810(transport)	GO:0031969(chloroplast membrane),GO:0016021(integral to membrane)	GO:0005215(transporter activity)
BnaC04g17620D	43.0813	-5.42899	0.010856	0.268868	-	-	-
BnaC04g45750D	42.588	-5.41238	0.0109358	0.270394	-	-	-
BnaC07g15920D	54.1459	-5.75878	0.0109513	0.270605	GO:0050896(response to stimulus)	-	-
BnaA05g07310D	100.726	-6.65429	0.0110155	0.270938	-	-	-
BnaCnng14300D	346.582	-8.43705	0.0110454	0.271399	GO:0009744(response to sucrose stimulus),GO:0009409(response to cold),GO:0010224(response to UV-B),GO:0009718(anthocyanin-containing compound biosynthetic process),GO:0080167(response to karrikin)	GO:0009507(chloroplast)	GO:0016168(chlorophyll binding)
BnaAnng00160D	134.427	-7.07068	0.0110962	0.272134	GO:0009765(photosynthesis, light harvesting),GO:0009637(response to blue light),GO:0010218(response to far red light),GO:0010114(response to red light)	GO:0010287(plastoglobule),GO:0009941(chloroplast envelope),GO:0009535(chloroplast thylakoid membrane)	-
BnaA08g10680D	47.5951	-5.57274	0.0111429	0.272748	GO:0042218(1-aminocyclopropane-1-carboxylate biosynthetic process),GO:0009072(aromatic amino acid family metabolic process),GO:0000096(sulfur amino acid metabolic process),GO:0009611(response to wounding),GO:0006636(unsaturated fatty acid biosynthetic process),GO:0019288(isopentenyl diphosphate biosynthetic process, mevalonate-independent pathway),GO:0006766(vitamin metabolic process),GO:0006546(…	GO:0048046(apoplast),GO:0005773(vacuole)	GO:0004069(L-aspartate:2-oxoglutarate aminotransferase activity),GO:0004021(L-alanine:2-oxoglutarate aminotransferase activity),GO:0004121(cystathionine beta-lyase activity),GO:0016847(1-aminocyclopropane-1-carboxylate synthase activity),GO:0050362(L-tryptophan:2-oxoglutarate aminotransferase activity),GO:0030170(pyridoxal phosphate binding),GO:0004838(L-tyrosine:2-oxoglutarate aminotransferase a…
BnaC04g00600D	42.7989	-5.4195	0.0111498	0.272748	-	-	-
BnaA03g07790D	153.338	-7.26057	0.0114754	0.278216	-	-	-
BnaC08g47170D	89.833	-6.48917	0.011594	0.279603	GO:0046939(nucleotide phosphorylation),GO:0044209(AMP salvage)	GO:0005737(cytoplasm)	GO:0004017(adenylate kinase activity),GO:0005524(ATP binding)
BnaC06g35410D	41.1411	-5.36251	0.011658	0.280326	-	-	-
BnaA03g17480D	43.411	-5.43999	0.0116947	0.281036	-	-	-
BnaAnng41430D	39.0466	-5.28713	0.0117433	0.281689	GO:0006470(protein dephosphorylation),GO:0005983(starch catabolic process),GO:0007623(circadian rhythm),GO:0000023(maltose metabolic process),GO:0019252(starch biosynthetic process),GO:0019761(glucosinolate biosynthetic process),GO:0043085(positive regulation of catalytic activity)	GO:0009570(chloroplast stroma)	GO:0030247(polysaccharide binding),GO:0008138(protein tyrosine/serine/threonine phosphatase activity),GO:0005515(protein binding),GO:0019203(carbohydrate phosphatase activity)
BnaA07g38700D	40.2936	-5.33248	0.011761	0.282028	GO:0006364(rRNA processing),GO:0009657(plastid organization),GO:0010207(photosystem II assembly),GO:0019344(cysteine biosynthetic process),GO:0035304(regulation of protein dephosphorylation)	GO:0009533(chloroplast stromal thylakoid),GO:0009535(chloroplast thylakoid membrane),GO:0009523(photosystem II)	-
BnaC03g00570D	54.0823	-5.75708	0.0117976	0.282563	GO:0009744(response to sucrose stimulus),GO:0010114(response to red light),GO:0051726(regulation of cell cycle),GO:0009637(response to blue light),GO:0010155(regulation of proton transport),GO:0010207(photosystem II assembly),GO:0010218(response to far red light),GO:0019761(glucosinolate biosynthetic process),GO:0009644(response to high light intensity),GO:0009790(embryo development)	GO:0009535(chloroplast thylakoid membrane),GO:0005634(nucleus)	GO:0016702(oxidoreductase activity, acting on single donors with incorporation of molecular oxygen, incorporation of two atoms of oxygen),GO:0005515(protein binding),GO:0004693(cyclin-dependent protein kinase activity)
BnaA06g17600D	62.2266	-5.95946	0.0118027	0.282563	GO:0009902(chloroplast relocation),GO:0010114(response to red light),GO:0006364(rRNA processing),GO:0010027(thylakoid membrane organization),GO:0009637(response to blue light),GO:0030003(cellular cation homeostasis),GO:0015979(photosynthesis),GO:0070838(divalent metal ion transport),GO:0010218(response to far red light)	GO:0009941(chloroplast envelope),GO:0009535(chloroplast thylakoid membrane)	-
BnaC03g71780D	255.306	-7.99609	0.0118042	0.282563	-	-	-
BnaC06g20160D	173.559	-7.43928	0.0118921	0.283708	-	GO:0009523(photosystem II),GO:0042651(thylakoid membrane),GO:0009507(chloroplast)	-
BnaC03g26840D	38.734	-5.27553	0.0119273	0.284369	GO:0055114(oxidation-reduction process),GO:0045036(protein targeting to chloroplast)	GO:0016021(integral to membrane),GO:0009706(chloroplast inner membrane)	GO:0051537(2 iron, 2 sulfur cluster binding),GO:0046872(metal ion binding),GO:0010277(chlorophyllide a oxygenase [overall] activity)
BnaA06g06160D	38.3887	-5.26261	0.0120503	0.286175	GO:0006098(pentose-phosphate shunt),GO:0010304(PSII associated light-harvesting complex II catabolic process),GO:0010583(response to cyclopentenone),GO:0009407(toxin catabolic process)	GO:0005737(cytoplasm)	GO:0004364(glutathione transferase activity)
BnaC05g25250D	171.973	-7.42603	0.0121078	0.287022	GO:0015979(photosynthesis)	GO:0009538(photosystem I reaction center),GO:0009507(chloroplast)	-
BnaAnng09030D	59.1266	-5.88574	0.012157	0.287754	-	-	-
BnaA08g11680D	38.439	-5.2645	0.0123446	0.29084	-	GO:0005634(nucleus),GO:0005739(mitochondrion)	-
BnaCnng04230D	108.069	-6.7558	0.0123464	0.29084	GO:0009765(photosynthesis, light harvesting)	GO:0010287(plastoglobule),GO:0009535(chloroplast thylakoid membrane)	-
BnaA05g02670D	87.6813	-6.4542	0.0123815	0.290865	-	-	-
BnaC05g07900D	37.8979	-5.24405	0.0123839	0.290865	GO:0006098(pentose-phosphate shunt),GO:0010304(PSII associated light-harvesting complex II catabolic process),GO:0010583(response to cyclopentenone),GO:0009407(toxin catabolic process)	GO:0005737(cytoplasm)	GO:0004364(glutathione transferase activity)
BnaC06g15200D	96.3329	-6.58996	0.0124083	0.290865	-	-	GO:0008270(zinc ion binding),GO:0016874(ligase activity)
BnaAnng05530D	79.0554	-6.30479	0.0124483	0.291495	-	-	-
BnaA05g33830D	38.6342	-5.27181	0.0124802	0.291981	GO:0009697(salicylic acid biosynthetic process),GO:0016117(carotenoid biosynthetic process),GO:0010363(regulation of plant-type hypersensitive response),GO:0010200(response to chitin),GO:0031348(negative regulation of defense response),GO:0050832(defense response to fungus),GO:0006098(pentose-phosphate shunt),GO:0000413(protein peptidyl-prolyl isomerization),GO:0009867(jasmonic acid mediated sign…	GO:0009570(chloroplast stroma),GO:0009543(chloroplast thylakoid lumen),GO:0009535(chloroplast thylakoid membrane)	GO:0003755(peptidyl-prolyl cis-trans isomerase activity)
BnaCnng02810D	75.0302	-6.2294	0.0125195	0.292814	GO:0019761(glucosinolate biosynthetic process),GO:0006777(Mo-molybdopterin cofactor biosynthetic process)	GO:0005737(cytoplasm)	GO:0016740(transferase activity)
BnaA03g57530D	40.5963	-5.34328	0.0126411	0.295218	GO:0010478(chlororespiration)	GO:0009579(thylakoid),GO:0009570(chloroplast stroma)	-
BnaA03g42540D	45.6493	-5.51252	0.0126599	0.295482	-	-	-
BnaC01g35930D	146.644	-7.19617	0.0127017	0.296022	-	GO:0005739(mitochondrion)	-
BnaCnng36880D	37.308	-5.22141	0.0128089	0.297979	-	-	-
BnaC09g19210D	39.5188	-5.30447	0.0129114	0.299312	GO:0050789(regulation of biological process),GO:0044238(primary metabolic process),GO:0044260(cellular macromolecule metabolic process),GO:0009416(response to light stimulus),GO:0009791(post-embryonic development),GO:0048608(reproductive structure development),GO:0048367(shoot development),GO:0051716(cellular response to stimulus)	GO:0000151(ubiquitin ligase complex)	-
BnaA05g20710D	36.5772	-5.19287	0.0129692	0.300446	-	-	-
BnaC01g01960D	86.1572	-6.4289	0.0129756	0.300446	GO:0006662(glycerol ether metabolic process),GO:0045454(cell redox homeostasis),GO:0010190(cytochrome b6f complex assembly),GO:0019761(glucosinolate biosynthetic process)	GO:0031977(thylakoid lumen),GO:0009535(chloroplast thylakoid membrane),GO:0009570(chloroplast stroma)	GO:0009055(electron carrier activity),GO:0016671(oxidoreductase activity, acting on a sulfur group of donors, disulfide as acceptor),GO:0015035(protein disulfide oxidoreductase activity)
BnaA07g04430D	105.809	-6.72532	0.0130109	0.30088	-	GO:0009534(chloroplast thylakoid)	-
BnaC01g39740D	53.6185	-5.74466	0.013067	0.301587	GO:0032259(methylation)	GO:0009507(chloroplast)	GO:0030785([ribulose-bisphosphate carboxylase]-lysine N-methyltransferase activity)
BnaC03g60970D	40.6251	-5.3443	0.013116	0.302274	-	-	-
BnaC07g15380D	82.0385	-6.35823	0.0131442	0.302569	GO:0009269(response to desiccation),GO:0009737(response to abscisic acid stimulus),GO:0009631(cold acclimation),GO:0010029(regulation of seed germination),GO:0009651(response to salt stress)	GO:0009506(plasmodesma),GO:0016020(membrane),GO:0005829(cytosol)	GO:0003779(actin binding)
BnaA03g09150D	37.0555	-5.21162	0.0131589	0.30282	-	-	-
BnaA07g32990D	51.7197	-5.69264	0.0132363	0.304246	GO:0006863(purine nucleobase transport)	GO:0005794(Golgi apparatus),GO:0009507(chloroplast),GO:0005886(plasma membrane)	-
BnaC05g22240D	37.1274	-5.21441	0.0133013	0.304938	-	GO:0005794(Golgi apparatus)	GO:0016757(transferase activity, transferring glycosyl groups)
BnaA01g34190D	38.9097	-5.28206	0.0133066	0.30497	GO:0006412(translation),GO:0015991(ATP hydrolysis coupled proton transport),GO:0015986(ATP synthesis coupled proton transport)	GO:0009507(chloroplast),GO:0045263(proton-transporting ATP synthase complex, coupling factor F(o)),GO:0009579(thylakoid),GO:0015935(small ribosomal subunit)	GO:0015078(hydrogen ion transmembrane transporter activity),GO:0003735(structural constituent of ribosome)
BnaA04g00400D	85.2607	-6.41381	0.0133397	0.305574	-	-	-
BnaC09g31160D	262.152	-8.03426	0.0134313	0.307025	-	-	-
BnaC07g29370D	78.2117	-6.28931	0.0135355	0.308958	GO:0006355(regulation of transcription, DNA-dependent)	GO:0005634(nucleus)	GO:0003700(sequence-specific DNA binding transcription factor activity),GO:0003677(DNA binding)
BnaC09g13100D	42.12	-5.39643	0.0135684	0.30944	-	-	-
BnaA07g26680D	92.9859	-6.53894	0.0135933	0.309459	GO:0006364(rRNA processing),GO:0009657(plastid organization),GO:0010207(photosystem II assembly),GO:0019344(cysteine biosynthetic process),GO:0035304(regulation of protein dephosphorylation)	GO:0009533(chloroplast stromal thylakoid),GO:0009535(chloroplast thylakoid membrane),GO:0009523(photosystem II)	-
BnaC01g31860D	46.0521	-5.5252	0.0136776	0.310844	GO:0006855(drug transmembrane transport),GO:0009610(response to symbiotic fungus),GO:0015824(proline transport)	GO:0005886(plasma membrane),GO:0005774(vacuolar membrane)	GO:0015238(drug transmembrane transporter activity),GO:0015297(antiporter activity)
BnaA05g18100D	38.6625	-5.27286	0.0136874	0.310844	-	-	-
BnaA02g31900D	37.3484	-5.22298	0.0137156	0.311246	GO:0009269(response to desiccation),GO:0009409(response to cold),GO:0009737(response to abscisic acid stimulus),GO:0009651(response to salt stress)	GO:0005768(endosome),GO:0005794(Golgi apparatus),GO:0005576(extracellular region),GO:0005802(trans-Golgi network)	GO:0045735(nutrient reservoir activity)
BnaC09g01670D	35.2619	-5.14004	0.0137321	0.311246	GO:0000394(RNA splicing, via endonucleolytic cleavage and ligation),GO:0006366(transcription from RNA polymerase II promoter)	GO:0005665(DNA-directed RNA polymerase II, core complex)	GO:0003899(DNA-directed RNA polymerase activity),GO:0003677(DNA binding)
BnaA09g36210D	50.9813	-5.6719	0.0137357	0.311246	-	GO:0044434(chloroplast part),GO:0009579(thylakoid)	-
BnaA03g14830D	50.9444	-5.67085	0.0137613	0.311435	GO:0009853(photorespiration),GO:0001510(RNA methylation),GO:0006412(translation)	GO:0022627(cytosolic small ribosomal subunit),GO:0005634(nucleus)	GO:0003735(structural constituent of ribosome)
BnaA10g12120D	37.1591	-5.21564	0.0137919	0.312007	-	-	-
BnaCnng44030D	35.0577	-5.13166	0.0138109	0.312346	-	GO:0016020(membrane)	-
BnaA07g29960D	241.906	-7.91831	0.0138161	0.312374	GO:0045492(xylan biosynthetic process),GO:0010413(glucuronoxylan metabolic process)	GO:0031225(anchored to membrane)	-
BnaA05g28050D	37.8998	-5.24412	0.0139592	0.314256	GO:0033473(indoleacetic acid conjugate metabolic process),GO:0048367(shoot development)	GO:0005737(cytoplasm)	GO:0080030(methyl indole-3-acetate esterase activity)
BnaA07g03600D	34.9065	-5.12543	0.0139723	0.314461	GO:0009658(chloroplast organization),GO:0045893(positive regulation of transcription, DNA-dependent),GO:0080167(response to karrikin)	GO:0005634(nucleus)	-
BnaA01g32630D	58.3646	-5.86702	0.0139809	0.314474	-	GO:0043231(intracellular membrane-bounded organelle)	-
BnaC01g27270D	35.874	-5.16487	0.0140377	0.315142	-	-	GO:0005515(protein binding)
BnaC09g01470D	67.3389	-6.07337	0.0141828	0.31717	-	-	-
BnaC04g28830D	102.044	-6.67305	0.014191	0.31717	-	GO:0005694(chromosome)	GO:0005488(binding)
BnaC01g19620D	1072.1	-10.0662	0.014203	0.31717	GO:0045492(xylan biosynthetic process),GO:0010413(glucuronoxylan metabolic process)	GO:0005576(extracellular region)	-
BnaA08g28840D	88.9724	-6.47529	0.014216	0.31717	-	GO:0009941(chloroplast envelope)	-
BnaC05g07240D	57.9784	-5.85744	0.0142256	0.31717	-	-	-
BnaC05g02520D	67.2134	-6.07068	0.0142538	0.317527	-	-	-
BnaA04g11970D	46.221	-5.53048	0.0143549	0.318968	-	-	-
BnaC06g32590D	37.5975	-5.23257	0.0144714	0.320482	GO:0055114(oxidation-reduction process)	GO:0009941(chloroplast envelope),GO:0009535(chloroplast thylakoid membrane)	GO:0016491(oxidoreductase activity),GO:0051537(2 iron, 2 sulfur cluster binding)
BnaCnng72210D	43.1663	-5.43183	0.0144719	0.320482	GO:0042127(regulation of cell proliferation),GO:0009658(chloroplast organization)	GO:0005576(extracellular region)	-
BnaC03g66740D	46.0327	-5.52459	0.0145022	0.320973	-	-	-
BnaC07g48910D	182.311	-7.51026	0.0145346	0.321509	-	-	-
BnaCnng27850D	100.789	-6.65519	0.0146056	0.322247	-	-	-
BnaC05g37980D	131.965	-7.04401	0.0146458	0.322637	GO:0015977(carbon fixation)	GO:0009536(plastid)	GO:0016984(ribulose-bisphosphate carboxylase activity),GO:0000287(magnesium ion binding)
BnaAnng34030D	70.7766	-6.1452	0.0146471	0.322637	-	-	-
BnaCnng10570D	40.72	-5.34767	0.0146629	0.322895	-	-	-
BnaA09g07980D	100.538	-6.65159	0.0146898	0.323217	-	-	-
BnaC05g29300D	43.3442	-5.43777	0.0147824	0.324529	GO:0009630(gravitropism),GO:0009611(response to wounding),GO:0009825(multidimensional cell growth),GO:0006355(regulation of transcription, DNA-dependent),GO:0009651(response to salt stress),GO:0007389(pattern specification process),GO:0009753(response to jasmonic acid stimulus),GO:0043481(anthocyanin accumulation in tissues in response to UV light),GO:0048767(root hair elongation),GO:0008361(regu…	GO:0005634(nucleus)	GO:0046983(protein dimerization activity),GO:0003700(sequence-specific DNA binding transcription factor activity)
BnaC01g27980D	130.49	-7.02779	0.0147965	0.324748	GO:0015977(carbon fixation)	GO:0009536(plastid)	GO:0016984(ribulose-bisphosphate carboxylase activity),GO:0000287(magnesium ion binding)
BnaC04g23380D	70.428	-6.13808	0.0148398	0.325278	GO:0006097(glyoxylate cycle),GO:0019243(methylglyoxal catabolic process to D-lactate),GO:0006099(tricarboxylic acid cycle),GO:0045893(positive regulation of transcription, DNA-dependent)	GO:0005829(cytosol),GO:0009514(glyoxysome)	GO:0004108(citrate (Si)-synthase activity)
BnaA02g35040D	36.787	-5.20113	0.0148557	0.325278	GO:0045454(cell redox homeostasis),GO:0006662(glycerol ether metabolic process),GO:0022900(electron transport chain)	GO:0009507(chloroplast)	GO:0009055(electron carrier activity),GO:0015035(protein disulfide oxidoreductase activity)
BnaC04g08050D	33.4969	-5.06595	0.0148736	0.325278	GO:0019684(photosynthesis, light reaction),GO:0042742(defense response to bacterium),GO:0009409(response to cold),GO:0009737(response to abscisic acid stimulus),GO:0009814(defense response, incompatible interaction),GO:0009697(salicylic acid biosynthetic process)	GO:0009941(chloroplast envelope),GO:0009535(chloroplast thylakoid membrane),GO:0009570(chloroplast stroma),GO:0010319(stromule)	GO:0008266(poly(U) RNA binding),GO:0000166(nucleotide binding)
BnaC08g20940D	34.5737	-5.1116	0.0148881	0.325278	-	-	-
BnaCnng02590D	2842.48	-11.4729	0.0149024	0.325349	-	-	-
BnaAnng19070D	89.4296	-6.48268	0.0149775	0.326501	-	GO:0005773(vacuole),GO:0009507(chloroplast)	GO:0016757(transferase activity, transferring glycosyl groups)
BnaC04g15130D	49.2953	-5.62338	0.0149801	0.326501	-	GO:0016020(membrane)	-
BnaCnng02720D	1037.14	-10.0184	0.0150382	0.327586	-	-	-
BnaC09g27610D	127.573	-6.99518	0.0150919	0.328178	GO:0015977(carbon fixation)	GO:0009536(plastid)	GO:0016984(ribulose-bisphosphate carboxylase activity),GO:0000287(magnesium ion binding)
BnaA05g00550D	58.1607	-5.86197	0.0152471	0.329716	GO:0009744(response to sucrose stimulus),GO:0018316(peptide cross-linking via L-cystine),GO:0010114(response to red light),GO:0080153(negative regulation of reductive pentose-phosphate cycle),GO:0009637(response to blue light),GO:0010155(regulation of proton transport),GO:0070417(cellular response to cold),GO:0071454(cellular response to anoxia),GO:0034605(cellular response to heat),GO:0010218(re…	GO:0043234(protein complex),GO:0009570(chloroplast stroma)	GO:0005515(protein binding)
BnaC02g33900D	43.1031	-5.42972	0.0152598	0.329857	GO:0006200(ATP catabolic process)	GO:0016020(membrane)	GO:0005524(ATP binding),GO:0016887(ATPase activity)
BnaA03g10440D	44.0499	-5.46107	0.015267	0.329923	GO:0008152(metabolic process)	GO:0009507(chloroplast)	GO:0003824(catalytic activity)
BnaCnng12950D	33.652	-5.07262	0.0155128	0.333313	GO:0008535(respiratory chain complex IV assembly),GO:0017004(cytochrome complex assembly),GO:0015886(heme transport)	GO:0016020(membrane),GO:0005739(mitochondrion)	GO:0015232(heme transporter activity)
BnaA06g16060D	37.55	-5.23074	0.0155184	0.333343	-	-	-
BnaC09g21500D	134.092	-7.06708	0.0155551	0.333768	-	-	-
BnaC01g37560D	48.3603	-5.59575	0.0157288	0.336303	GO:0030422(production of siRNA involved in RNA interference),GO:0022402(cell cycle process),GO:0035196(production of miRNAs involved in gene silencing by miRNA),GO:0045893(positive regulation of transcription, DNA-dependent),GO:0043687(post-translational protein modification),GO:0000398(mRNA splicing, via spliceosome)	GO:0035061(interchromatin granule),GO:0016607(nuclear speck),GO:0005730(nucleolus),GO:0005829(cytosol),GO:0005886(plasma membrane)	GO:0000166(nucleotide binding),GO:0003676(nucleic acid binding),GO:0042802(identical protein binding)
BnaC09g29660D	79.1449	-6.30642	0.015866	0.338291	GO:0009750(response to fructose stimulus),GO:0042744(hydrogen peroxide catabolic process),GO:0006833(water transport),GO:0010363(regulation of plant-type hypersensitive response),GO:0009651(response to salt stress),GO:0006612(protein targeting to membrane),GO:0009963(positive regulation of flavonoid biosynthetic process),GO:0042545(cell wall modification)	GO:0009505(plant-type cell wall),GO:0005634(nucleus)	GO:0030599(pectinesterase activity),GO:0004857(enzyme inhibitor activity)
BnaA05g11930D	44.401	-5.47252	0.0158737	0.338298	-	-	-
BnaA04g07760D	31.9078	-4.99584	0.0159458	0.339577	GO:0016311(dephosphorylation)	-	GO:0016791(phosphatase activity)
BnaA09g32650D	37.2322	-5.21848	0.0159562	0.339597	GO:0006470(protein dephosphorylation),GO:0005983(starch catabolic process),GO:0007623(circadian rhythm),GO:0000023(maltose metabolic process),GO:0019252(starch biosynthetic process),GO:0019761(glucosinolate biosynthetic process),GO:0043085(positive regulation of catalytic activity)	GO:0009570(chloroplast stroma)	GO:0030247(polysaccharide binding),GO:0008138(protein tyrosine/serine/threonine phosphatase activity),GO:0005515(protein binding),GO:0019203(carbohydrate phosphatase activity)
BnaC02g21230D	99.3097	-6.63386	0.0160185	0.340096	GO:0045492(xylan biosynthetic process),GO:0010413(glucuronoxylan metabolic process)	GO:0005886(plasma membrane),GO:0031225(anchored to membrane)	GO:0005507(copper ion binding)
BnaA06g16800D	49.5393	-5.6305	0.0160314	0.340278	GO:0016556(mRNA modification),GO:0009902(chloroplast relocation),GO:0010103(stomatal complex morphogenesis),GO:0006098(pentose-phosphate shunt),GO:0000023(maltose metabolic process),GO:0019252(starch biosynthetic process),GO:0043085(positive regulation of catalytic activity)	GO:0009507(chloroplast)	-
BnaA09g29240D	31.8943	-4.99523	0.0161105	0.341679	GO:0009828(plant-type cell wall loosening),GO:0009739(response to gibberellin stimulus),GO:0009826(unidimensional cell growth),GO:0010119(regulation of stomatal movement),GO:0010114(response to red light),GO:0006949(syncytium formation)	GO:0009505(plant-type cell wall),GO:0005576(extracellular region)	-
BnaA03g33540D	31.6179	-4.98267	0.0161361	0.341896	-	GO:0005634(nucleus),GO:0005886(plasma membrane)	-
BnaA01g24940D	32.1271	-5.00572	0.0161491	0.341896	GO:0006855(drug transmembrane transport),GO:0009610(response to symbiotic fungus),GO:0015824(proline transport)	GO:0005886(plasma membrane),GO:0005774(vacuolar membrane)	GO:0015238(drug transmembrane transporter activity),GO:0015297(antiporter activity)
BnaA10g25120D	34.2029	-5.09605	0.0161511	0.341896	GO:0009744(response to sucrose stimulus),GO:0010224(response to UV-B),GO:0009718(anthocyanin-containing compound biosynthetic process),GO:0080167(response to karrikin)	GO:0009507(chloroplast)	-
BnaC09g42460D	31.6596	-4.98457	0.0162804	0.344038	GO:0009626(plant-type hypersensitive response),GO:0007263(nitric oxide mediated signal transduction)	GO:0005886(plasma membrane)	GO:0005516(calmodulin binding),GO:0005262(calcium channel activity),GO:0030551(cyclic nucleotide binding),GO:0005222(intracellular cAMP activated cation channel activity),GO:0005242(inward rectifier potassium channel activity)
BnaC01g38040D	37.2218	-5.21807	0.0162829	0.344038	-	-	-
BnaA08g08680D	37.2001	-5.21724	0.0163042	0.344396	-	-	-
BnaA02g34420D	32.3275	-5.01469	0.0163584	0.345191	GO:0006200(ATP catabolic process)	-	GO:0005524(ATP binding),GO:0016887(ATPase activity)
BnaA07g38300D	37.7582	-5.23872	0.0163791	0.34533	-	-	GO:0016787(hydrolase activity)
BnaC02g11570D	33.1238	-5.0498	0.0165663	0.347785	-	-	-
BnaC07g18860D	51.4964	-5.6864	0.0166324	0.348802	-	GO:0016020(membrane),GO:0009507(chloroplast)	-
BnaA01g30570D	63.8204	-5.99595	0.0166429	0.348837	-	-	-
BnaC03g09830D	41.5912	-5.37821	0.016659	0.348999	-	GO:0009507(chloroplast)	GO:0005198(structural molecule activity)
BnaCnng12480D	42.2867	-5.40213	0.0168959	0.352455	GO:0055114(oxidation-reduction process),GO:0006091(generation of precursor metabolites and energy)	GO:0005739(mitochondrion),GO:0044425(membrane part)	GO:0046914(transition metal ion binding),GO:0016491(oxidoreductase activity)
BnaC05g28200D	40.2074	-5.32939	0.0169018	0.352455	-	-	-
BnaC09g16500D	62.2247	-5.95941	0.0169435	0.352455	-	-	-
BnaC09g00050D	36.0856	-5.17335	0.0169459	0.352455	GO:0006952(defense response),GO:0008219(cell death),GO:0009607(response to biotic stimulus)	GO:0016021(integral to membrane),GO:0005886(plasma membrane)	GO:0005516(calmodulin binding)
BnaC01g37810D	77.5505	-6.27706	0.0169551	0.352455	-	-	-
BnaC08g20950D	33.5499	-5.06824	0.017004	0.353301	-	-	-
BnaA08g19250D	39.5896	-5.30705	0.017022	0.353302	-	-	-
BnaC03g57620D	57.08	-5.83491	0.0171315	0.355014	GO:0048510(regulation of timing of transition from vegetative to reproductive phase),GO:0006355(regulation of transcription, DNA-dependent)	GO:0005634(nucleus)	GO:0003677(DNA binding),GO:0003700(sequence-specific DNA binding transcription factor activity)
BnaA09g11690D	93.2578	-6.54315	0.0173579	0.358197	GO:0016556(mRNA modification)	GO:0009941(chloroplast envelope),GO:0009534(chloroplast thylakoid)	-
BnaC05g38270D	39.9193	-5.31901	0.017499	0.36007	GO:0006281(DNA repair),GO:0010100(negative regulation of photomorphogenesis),GO:0048608(reproductive structure development)	GO:0080008(Cul4-RING ubiquitin ligase complex),GO:0005834(heterotrimeric G-protein complex),GO:0005634(nucleus)	GO:0016772(transferase activity, transferring phosphorus-containing groups),GO:0004871(signal transducer activity),GO:0042802(identical protein binding),GO:0016491(oxidoreductase activity)
BnaC03g31760D	35.0835	-5.13272	0.0175434	0.360794	-	GO:0005634(nucleus),GO:0009507(chloroplast)	GO:0080043(quercetin 3-O-glucosyltransferase activity)
BnaC01g22700D	37.6546	-5.23475	0.0176126	0.361556	GO:0006098(pentose-phosphate shunt),GO:0019288(isopentenyl diphosphate biosynthetic process, mevalonate-independent pathway),GO:0015995(chlorophyll biosynthetic process),GO:0022900(electron transport chain),GO:0045893(positive regulation of transcription, DNA-dependent),GO:0006364(rRNA processing)	GO:0009507(chloroplast)	GO:0009055(electron carrier activity),GO:0046872(metal ion binding),GO:0051537(2 iron, 2 sulfur cluster binding)
BnaC08g02030D	40.5642	-5.34214	0.0177162	0.362624	-	-	-
BnaA05g10770D	40.7623	-5.34916	0.0177202	0.362624	-	-	-
BnaC06g34210D	30.3486	-4.92356	0.0177291	0.362624	GO:0042742(defense response to bacterium),GO:0015706(nitrate transport),GO:0009751(response to salicylic acid stimulus),GO:0010167(response to nitrate),GO:0042542(response to hydrogen peroxide),GO:0012501(programmed cell death),GO:0009651(response to salt stress)	GO:0005739(mitochondrion)	GO:0004866(endopeptidase inhibitor activity)
BnaC06g36810D	29.8831	-4.90126	0.0177373	0.362697	-	-	-
BnaAnng32950D	58.4787	-5.86984	0.0177826	0.362964	-	-	-
BnaA07g06500D	55.6451	-5.79818	0.0177919	0.362964	GO:0008152(metabolic process)	-	GO:0016866(intramolecular transferase activity)
BnaC03g18980D	3951.38	-11.9481	0.0177963	0.362964	GO:0018298(protein-chromophore linkage),GO:0009769(photosynthesis, light harvesting in photosystem II)	GO:0009522(photosystem I),GO:0030076(light-harvesting complex),GO:0016021(integral to membrane),GO:0009941(chloroplast envelope),GO:0009535(chloroplast thylakoid membrane),GO:0009523(photosystem II),GO:0010287(plastoglobule),GO:0005794(Golgi apparatus)	GO:0016168(chlorophyll binding),GO:0046872(metal ion binding)
BnaC03g52530D	53.1991	-5.73333	0.0177964	0.362964	-	-	-
BnaA01g32690D	105.119	-6.71588	0.0178481	0.36367	-	GO:0005634(nucleus),GO:0005829(cytosol)	-
BnaC07g39280D	82.9446	-6.37408	0.0178495	0.36367	GO:0046777(protein autophosphorylation),GO:0006364(rRNA processing),GO:0019288(isopentenyl diphosphate biosynthetic process, mevalonate-independent pathway),GO:0015995(chlorophyll biosynthetic process),GO:0010155(regulation of proton transport),GO:0015979(photosynthesis)	GO:0009941(chloroplast envelope),GO:0009535(chloroplast thylakoid membrane)	GO:0046406(magnesium protoporphyrin IX methyltransferase activity)
BnaC05g32120D	70.8577	-6.14685	0.01791	0.364619	GO:0009772(photosynthetic electron transport in photosystem II),GO:0018298(protein-chromophore linkage)	GO:0030076(light-harvesting complex),GO:0009523(photosystem II),GO:0016021(integral to membrane),GO:0009535(chloroplast thylakoid membrane)	GO:0046872(metal ion binding),GO:0045156(electron transporter, transferring electrons within the cyclic electron transport pathway of photosynthesis activity),GO:0016168(chlorophyll binding)
BnaA07g21140D	29.463	-4.88083	0.017976	0.365546	-	-	-
BnaC05g43560D	166.308	-7.37771	0.0180615	0.366755	GO:0009744(response to sucrose stimulus),GO:0010114(response to red light),GO:0009637(response to blue light),GO:0010155(regulation of proton transport),GO:0010207(photosystem II assembly),GO:0010218(response to far red light),GO:0019761(glucosinolate biosynthetic process),GO:0009644(response to high light intensity)	GO:0009535(chloroplast thylakoid membrane)	GO:0016702(oxidoreductase activity, acting on single donors with incorporation of molecular oxygen, incorporation of two atoms of oxygen)
BnaC03g60960D	71.2926	-6.15568	0.0181141	0.367563	GO:0009772(photosynthetic electron transport in photosystem II),GO:0018298(protein-chromophore linkage)	GO:0030076(light-harvesting complex),GO:0009523(photosystem II),GO:0016021(integral to membrane),GO:0009535(chloroplast thylakoid membrane)	GO:0046872(metal ion binding),GO:0045156(electron transporter, transferring electrons within the cyclic electron transport pathway of photosynthesis activity),GO:0016168(chlorophyll binding)
BnaC09g27520D	69.8382	-6.12594	0.0182325	0.369206	GO:0009772(photosynthetic electron transport in photosystem II),GO:0018298(protein-chromophore linkage)	GO:0030076(light-harvesting complex),GO:0009523(photosystem II),GO:0016021(integral to membrane),GO:0009535(chloroplast thylakoid membrane)	GO:0046872(metal ion binding),GO:0045156(electron transporter, transferring electrons within the cyclic electron transport pathway of photosynthesis activity),GO:0016168(chlorophyll binding)
BnaC05g32130D	69.8669	-6.12654	0.0182338	0.369206	GO:0009772(photosynthetic electron transport in photosystem II),GO:0018298(protein-chromophore linkage)	GO:0030076(light-harvesting complex),GO:0009523(photosystem II),GO:0016021(integral to membrane),GO:0009535(chloroplast thylakoid membrane)	GO:0046872(metal ion binding),GO:0045156(electron transporter, transferring electrons within the cyclic electron transport pathway of photosynthesis activity),GO:0016168(chlorophyll binding)
BnaA01g34170D	32.6688	-5.02984	0.018252	0.36948	GO:0006351(transcription, DNA-dependent),GO:0015991(ATP hydrolysis coupled proton transport),GO:0042777(plasma membrane ATP synthesis coupled proton transport)	GO:0045261(proton-transporting ATP synthase complex, catalytic core F(1)),GO:0009535(chloroplast thylakoid membrane),GO:0005886(plasma membrane),GO:0005739(mitochondrion)	GO:0046961(proton-transporting ATPase activity, rotational mechanism),GO:0003899(DNA-directed RNA polymerase activity),GO:0046933(proton-transporting ATP synthase activity, rotational mechanism),GO:0003677(DNA binding),GO:0005524(ATP binding)
BnaA07g23180D	53.3021	-5.73612	0.0182908	0.369884	-	-	-
BnaCnng12850D	30.492	-4.93036	0.0184179	0.371596	-	-	-
BnaC08g34610D	113.344	-6.82456	0.0184537	0.371938	-	GO:0005737(cytoplasm)	-
BnaA05g12390D	35.727	-5.15894	0.0184812	0.372359	GO:0031348(negative regulation of defense response),GO:0009595(detection of biotic stimulus),GO:0009867(jasmonic acid mediated signaling pathway),GO:0009697(salicylic acid biosynthetic process),GO:0009862(systemic acquired resistance, salicylic acid mediated signaling pathway),GO:0010363(regulation of plant-type hypersensitive response),GO:0010310(regulation of hydrogen peroxide metabolic process…	GO:0016021(integral to membrane),GO:0009535(chloroplast thylakoid membrane)	GO:0005315(inorganic phosphate transmembrane transporter activity),GO:0005351(sugar:hydrogen symporter activity),GO:0030504(inorganic diphosphate transmembrane transporter activity),GO:0008514(organic anion transmembrane transporter activity)
BnaC03g49360D	28.7578	-4.84588	0.0186106	0.373591	-	-	-
BnaC05g47430D	33.693	-5.07438	0.0186791	0.373923	-	GO:0005737(cytoplasm)	-
BnaC05g12780D	30.2464	-4.91869	0.0186945	0.374108	-	-	GO:0000166(nucleotide binding)
BnaCnng27360D	28.8999	-4.85299	0.0187429	0.374698	GO:0006098(pentose-phosphate shunt),GO:0009688(abscisic acid biosynthetic process),GO:0080167(response to karrikin)	GO:0009570(chloroplast stroma)	GO:0051536(iron-sulfur cluster binding)
BnaC01g19060D	29.9417	-4.90408	0.0188651	0.376279	GO:0009611(response to wounding),GO:0009867(jasmonic acid mediated signaling pathway),GO:0009414(response to water deprivation),GO:0019853(L-ascorbic acid biosynthetic process),GO:0010363(regulation of plant-type hypersensitive response),GO:0006612(protein targeting to membrane),GO:0042538(hyperosmotic salinity response),GO:0009695(jasmonic acid biosynthetic process),GO:0009738(abscisic acid medi…	GO:0005634(nucleus)	GO:0010475(galactose-1-phosphate guanylyltransferase (GDP) activity),GO:0080048(GDP-D-glucose phosphorylase activity),GO:0080046(quercetin 4'-O-glucosyltransferase activity)
BnaC07g25410D	35.8648	-5.1645	0.0190004	0.378307	-	-	-
BnaC04g50510D	32.6709	-5.02993	0.019021	0.378544	GO:0010103(stomatal complex morphogenesis)	GO:0005634(nucleus)	GO:0003677(DNA binding)
BnaCnng74250D	29.653	-4.8901	0.0190689	0.379191	GO:0009638(phototropism),GO:0006355(regulation of transcription, DNA-dependent),GO:0080086(stamen filament development),GO:0009741(response to brassinosteroid stimulus),GO:0009733(response to auxin stimulus),GO:0048527(lateral root development),GO:0009630(gravitropism),GO:0009704(de-etiolation)	GO:0005634(nucleus)	GO:0005515(protein binding),GO:0003700(sequence-specific DNA binding transcription factor activity)
BnaC01g34650D	29.2953	-4.87259	0.019208	0.380994	GO:0019375(galactolipid biosynthetic process),GO:0045892(negative regulation of transcription, DNA-dependent),GO:0042542(response to hydrogen peroxide),GO:0016036(cellular response to phosphate starvation),GO:0030643(cellular phosphate ion homeostasis)	GO:0009986(cell surface),GO:0005576(extracellular region)	GO:0003993(acid phosphatase activity),GO:0004722(protein serine/threonine phosphatase activity)
BnaAnng39590D	28.0593	-4.8104	0.0192851	0.381891	GO:0010025(wax biosynthetic process),GO:0034976(response to endoplasmic reticulum stress),GO:0010103(stomatal complex morphogenesis),GO:0009627(systemic acquired resistance),GO:0010143(cutin biosynthetic process),GO:0001676(long-chain fatty acid metabolic process)	GO:0005783(endoplasmic reticulum),GO:0005634(nucleus)	GO:0004467(long-chain fatty acid-CoA ligase activity),GO:0031957(very long-chain fatty acid-CoA ligase activity)
BnaA09g12760D	39.1665	-5.29155	0.019312	0.381891	-	-	-
BnaA09g05460D	79.8068	-6.31844	0.0194181	0.383134	-	-	-
BnaA03g56960D	29.0944	-4.86267	0.0194475	0.383618	GO:0016559(peroxisome fission)	GO:0005779(integral to peroxisomal membrane)	-
BnaA05g23010D	40.918	-5.35466	0.0194637	0.383843	-	-	-
BnaCnng10640D	49.2647	-5.62248	0.0195134	0.384553	GO:0045454(cell redox homeostasis)	-	GO:0009055(electron carrier activity),GO:0015035(protein disulfide oxidoreductase activity)
BnaCnng52300D	30.8317	-4.94634	0.0195193	0.384553	GO:0009695(jasmonic acid biosynthetic process),GO:0009611(response to wounding)	GO:0005576(extracellular region),GO:0009507(chloroplast),GO:0009579(thylakoid),GO:0016020(membrane)	-
BnaC03g53620D	31.7458	-4.98849	0.019632	0.385941	GO:0044238(primary metabolic process),GO:0044260(cellular macromolecule metabolic process),GO:0016310(phosphorylation),GO:0007165(signal transduction)	-	GO:0004674(protein serine/threonine kinase activity),GO:0004871(signal transducer activity),GO:0000166(nucleotide binding)
BnaA06g35390D	72.7988	-6.18584	0.01965	0.386066	-	-	-
BnaC03g41300D	27.5892	-4.78603	0.0197853	0.388047	GO:0009686(gibberellin biosynthetic process),GO:0009965(leaf morphogenesis),GO:0030048(actin filament-based movement),GO:0043085(positive regulation of catalytic activity),GO:0006098(pentose-phosphate shunt),GO:0006200(ATP catabolic process),GO:0006364(rRNA processing),GO:0042742(defense response to bacterium),GO:0010027(thylakoid membrane organization),GO:0019252(starch biosynthetic process),GO:…	GO:0010319(stromule),GO:0005783(endoplasmic reticulum),GO:0009570(chloroplast stroma),GO:0009941(chloroplast envelope),GO:0009524(phragmoplast),GO:0005886(plasma membrane),GO:0016021(integral to membrane),GO:0009534(chloroplast thylakoid),GO:0016459(myosin complex),GO:0048046(apoplast),GO:0005743(mitochondrial inner membrane),GO:0005634(nucleus),GO:0009504(cell plate),GO:0005768(endosome)	GO:0003700(sequence-specific DNA binding transcription factor activity),GO:0004857(enzyme inhibitor activity),GO:0008047(enzyme activator activity),GO:0015035(protein disulfide oxidoreductase activity),GO:0003677(DNA binding),GO:0005524(ATP binding),GO:0009055(electron carrier activity),GO:0003774(motor activity),GO:0042626(ATPase activity, coupled to transmembrane movement of substances)
BnaC04g35870D	61.2859	-5.93748	0.0198624	0.389267	-	-	-
BnaC08g01890D	29.7442	-4.89454	0.0198703	0.389325	GO:0055114(oxidation-reduction process)	GO:0010287(plastoglobule),GO:0009941(chloroplast envelope),GO:0009535(chloroplast thylakoid membrane)	GO:0004033(aldo-keto reductase (NADP) activity)
BnaA09g13970D	43.2018	-5.43302	0.019933	0.389875	GO:0006098(pentose-phosphate shunt),GO:0009688(abscisic acid biosynthetic process),GO:0080167(response to karrikin)	GO:0009570(chloroplast stroma)	GO:0051536(iron-sulfur cluster binding)
BnaC03g46900D	100.422	-6.64993	0.0200643	0.391194	-	-	-
BnaC04g32360D	100.427	-6.65001	0.0200651	0.391194	-	-	-
BnaA02g15210D	58.8039	-5.87784	0.0201303	0.392175	-	-	-
BnaCnng01900D	29.9824	-4.90605	0.0203331	0.394119	GO:0055085(transmembrane transport),GO:0006839(mitochondrial transport),GO:0006098(pentose-phosphate shunt),GO:0009651(response to salt stress),GO:0015867(ATP transport),GO:0009060(aerobic respiration),GO:0006096(glycolysis),GO:0015866(ADP transport),GO:0080121(AMP transport),GO:0046686(response to cadmium ion)	GO:0005743(mitochondrial inner membrane),GO:0009536(plastid),GO:0005774(vacuolar membrane)	GO:0080122(AMP transmembrane transporter activity),GO:0015217(ADP transmembrane transporter activity),GO:0005347(ATP transmembrane transporter activity)
BnaA04g24530D	31.0302	-4.9556	0.0203352	0.394119	-	-	-
BnaA02g34310D	78.0286	-6.28593	0.020373	0.394754	GO:0001510(RNA methylation),GO:0009560(embryo sac egg cell differentiation),GO:0000741(karyogamy),GO:0000398(mRNA splicing, via spliceosome),GO:0009640(photomorphogenesis),GO:0006626(protein targeting to mitochondrion),GO:0006312(mitotic recombination),GO:0010388(cullin deneddylation),GO:0051604(protein maturation),GO:0000085(G2 phase of mitotic cell cycle)	GO:0005730(nucleolus)	-
BnaA08g15920D	45.0286	-5.49277	0.0204103	0.395327	GO:0055114(oxidation-reduction process),GO:0009626(plant-type hypersensitive response),GO:0009617(response to bacterium),GO:0010583(response to cyclopentenone),GO:0009809(lignin biosynthetic process),GO:0009407(toxin catabolic process),GO:0006865(amino acid transport)	GO:0005737(cytoplasm)	GO:0008270(zinc ion binding),GO:0045551(cinnamyl-alcohol dehydrogenase activity),GO:0046029(mannitol dehydrogenase activity),GO:0047681(aryl-alcohol dehydrogenase (NADP+) activity),GO:0000166(nucleotide binding)
BnaA04g25200D	119.03	-6.89518	0.0204456	0.395869	GO:0006098(pentose-phosphate shunt),GO:0006457(protein folding),GO:0010207(photosystem II assembly),GO:0019288(isopentenyl diphosphate biosynthetic process, mevalonate-independent pathway),GO:0000413(protein peptidyl-prolyl isomerization),GO:0006364(rRNA processing),GO:0010027(thylakoid membrane organization)	GO:0016020(membrane),GO:0009570(chloroplast stroma),GO:0009543(chloroplast thylakoid lumen)	GO:0005528(FK506 binding),GO:0003755(peptidyl-prolyl cis-trans isomerase activity)
BnaA08g09020D	98.5294	-6.62248	0.0205742	0.3967	GO:0010207(photosystem II assembly),GO:0016556(mRNA modification)	GO:0009507(chloroplast),GO:0016020(membrane),GO:0005634(nucleus)	-
BnaA09g25260D	126.969	-6.98833	0.0206647	0.398152	GO:0015979(photosynthesis)	GO:0009543(chloroplast thylakoid lumen),GO:0009538(photosystem I reaction center)	-
BnaA03g50500D	36.5302	-5.19102	0.0206787	0.398307	-	-	-
BnaC06g08850D	27.1794	-4.76444	0.0207047	0.398438	-	-	-
BnaC08g23940D	48.0992	-5.58794	0.0207355	0.398625	GO:0009813(flavonoid biosynthetic process),GO:0009744(response to sucrose stimulus),GO:0010224(response to UV-B),GO:0080167(response to karrikin)	GO:0005634(nucleus)	-
BnaA07g29390D	26.8473	-4.74671	0.0207431	0.398625	GO:0055114(oxidation-reduction process),GO:0006606(protein import into nucleus),GO:0015996(chlorophyll catabolic process)	GO:0009941(chloroplast envelope),GO:0009535(chloroplast thylakoid membrane),GO:0005634(nucleus)	GO:0008565(protein transporter activity),GO:0051537(2 iron, 2 sulfur cluster binding),GO:0016491(oxidoreductase activity)
BnaA06g04580D	38.8798	-5.28095	0.0207967	0.398841	GO:0006094(gluconeogenesis),GO:0046686(response to cadmium ion),GO:0006096(glycolysis),GO:0009651(response to salt stress)	GO:0009507(chloroplast),GO:0005829(cytosol)	GO:0046872(metal ion binding),GO:0004462(lactoylglutathione lyase activity),GO:0005516(calmodulin binding)
BnaC03g61150D	73.2041	-6.19385	0.0208758	0.399871	GO:0009749(response to glucose stimulus),GO:0009744(response to sucrose stimulus),GO:0009750(response to fructose stimulus),GO:0006544(glycine metabolic process),GO:0006563(L-serine metabolic process)	GO:0005829(cytosol),GO:0005747(mitochondrial respiratory chain complex I)	GO:0008270(zinc ion binding),GO:0050897(cobalt ion binding),GO:0004372(glycine hydroxymethyltransferase activity),GO:0030170(pyridoxal phosphate binding)
BnaC09g21590D	26.5339	-4.72977	0.020966	0.401279	-	-	-
BnaC06g28840D	97.5881	-6.60863	0.0210148	0.401279	GO:0006364(rRNA processing),GO:0009657(plastid organization),GO:0010207(photosystem II assembly),GO:0019344(cysteine biosynthetic process),GO:0035304(regulation of protein dephosphorylation)	GO:0009533(chloroplast stromal thylakoid),GO:0009535(chloroplast thylakoid membrane),GO:0009523(photosystem II)	-
BnaC03g13210D	43.0813	-5.42899	0.0210439	0.401431	-	-	-
BnaA03g49870D	43.0443	-5.42775	0.0210889	0.401995	-	-	-
BnaCnng05940D	117.357	-6.87476	0.0211158	0.402362	GO:0006355(regulation of transcription, DNA-dependent)	GO:0005622(intracellular)	GO:0003700(sequence-specific DNA binding transcription factor activity),GO:0008270(zinc ion binding)
BnaA03g60230D	84.8483	-6.40681	0.0212588	0.404001	GO:0009765(photosynthesis, light harvesting)	GO:0010287(plastoglobule),GO:0009535(chloroplast thylakoid membrane)	-
BnaA03g33590D	26.5985	-4.73328	0.0212846	0.404007	-	-	-
BnaC06g11070D	70.1989	-6.13338	0.0212872	0.404007	GO:0006364(rRNA processing)	GO:0005634(nucleus)	-
BnaA09g35630D	29.2679	-4.87125	0.0213092	0.404213	-	-	-
BnaA09g32410D	27.7542	-4.79464	0.0213549	0.404715	-	-	-
BnaC02g38090D	27.195	-4.76527	0.0213816	0.405121	-	-	-
BnaA06g00310D	40.3631	-5.33496	0.0214603	0.405797	-	-	-
BnaC03g77120D	33.396	-5.0616	0.0216378	0.40792	-	-	-
BnaCnng26110D	41.461	-5.37368	0.0216481	0.40792	GO:0016132(brassinosteroid biosynthetic process),GO:0009744(response to sucrose stimulus),GO:0010224(response to UV-B),GO:0009821(alkaloid biosynthetic process),GO:0009813(flavonoid biosynthetic process)	GO:0009507(chloroplast),GO:0005773(vacuole),GO:0005783(endoplasmic reticulum)	GO:0016844(strictosidine synthase activity)
BnaCnng61750D	84.0952	-6.39395	0.0216665	0.408066	-	-	-
BnaA05g23510D	32.6565	-5.0293	0.0217512	0.409005	GO:0006857(oligopeptide transport)	GO:0005886(plasma membrane)	GO:0005215(transporter activity)
BnaA09g16590D	25.6847	-4.68284	0.0220001	0.411494	GO:0006417(regulation of translation),GO:0006355(regulation of transcription, DNA-dependent),GO:0010583(response to cyclopentenone),GO:0007020(microtubule nucleation),GO:0009734(auxin mediated signaling pathway),GO:0009736(cytokinin mediated signaling pathway)	GO:0005634(nucleus)	GO:0003677(DNA binding),GO:0046983(protein dimerization activity),GO:0003700(sequence-specific DNA binding transcription factor activity)
BnaA06g14150D	56.6074	-5.82292	0.0220827	0.412158	-	-	-
BnaA02g20230D	27.9699	-4.8058	0.0221004	0.41239	GO:0010189(vitamin E biosynthetic process)	GO:0009507(chloroplast)	GO:0050342(tocopherol O-methyltransferase activity)
BnaC06g33270D	186.579	-7.54364	0.0221532	0.412788	GO:0045492(xylan biosynthetic process),GO:0010413(glucuronoxylan metabolic process)	GO:0005886(plasma membrane),GO:0031225(anchored to membrane)	GO:0005507(copper ion binding)
BnaA09g30440D	40.8273	-5.35146	0.022332	0.414703	GO:0006655(phosphatidylglycerol biosynthetic process),GO:0016226(iron-sulfur cluster assembly),GO:0019288(isopentenyl diphosphate biosynthetic process, mevalonate-independent pathway),GO:0010027(thylakoid membrane organization),GO:0010207(photosystem II assembly),GO:0048564(photosystem I assembly),GO:0019344(cysteine biosynthetic process),GO:0009073(aromatic amino acid family biosynthetic process)	GO:0009535(chloroplast thylakoid membrane),GO:0005634(nucleus)	-
BnaC02g43360D	25.4207	-4.66793	0.0223353	0.414703	GO:0010264(myo-inositol hexakisphosphate biosynthetic process)	GO:0005886(plasma membrane),GO:0005634(nucleus)	-
BnaC01g44760D	30.5611	-4.93362	0.0226025	0.417891	GO:0046777(protein autophosphorylation)	GO:0005886(plasma membrane),GO:0005634(nucleus)	GO:0004713(protein tyrosine kinase activity),GO:0005524(ATP binding),GO:0004674(protein serine/threonine kinase activity)
BnaCnng43750D	25.262	-4.6589	0.0226184	0.417891	-	-	-
BnaA10g04470D	46.3958	-5.53592	0.0226982	0.418663	GO:0010264(myo-inositol hexakisphosphate biosynthetic process),GO:0042545(cell wall modification),GO:0043086(negative regulation of catalytic activity),GO:0045490(pectin catabolic process)	GO:0005618(cell wall),GO:0005777(peroxisome),GO:0009507(chloroplast)	GO:0045330(aspartyl esterase activity),GO:0030599(pectinesterase activity),GO:0004857(enzyme inhibitor activity),GO:0004722(protein serine/threonine phosphatase activity)
BnaCnng43550D	67.9575	-6.08656	0.0228042	0.419425	-	GO:0005634(nucleus)	GO:0008270(zinc ion binding)
BnaA04g29210D	26.7379	-4.74081	0.0229266	0.420826	-	-	-
BnaC01g36330D	52.7734	-5.72174	0.0229853	0.421215	GO:0009864(induced systemic resistance, jasmonic acid mediated signaling pathway),GO:0010200(response to chitin),GO:0045892(negative regulation of transcription, DNA-dependent),GO:0009737(response to abscisic acid stimulus),GO:0009723(response to ethylene stimulus)	GO:0016604(nuclear body)	GO:0005515(protein binding)
BnaC06g13920D	41.5677	-5.37739	0.0229962	0.421316	-	-	-
BnaCnng27340D	25.4856	-4.67161	0.0230568	0.421769	GO:0006098(pentose-phosphate shunt),GO:0009688(abscisic acid biosynthetic process),GO:0080167(response to karrikin)	GO:0009570(chloroplast stroma)	GO:0051536(iron-sulfur cluster binding)
BnaC05g18010D	25.494	-4.67209	0.0230929	0.421769	-	-	-
BnaA05g00640D	25.7928	-4.6889	0.0231357	0.421769	GO:0010025(wax biosynthetic process),GO:0034976(response to endoplasmic reticulum stress),GO:0010103(stomatal complex morphogenesis),GO:0009627(systemic acquired resistance),GO:0010143(cutin biosynthetic process),GO:0001676(long-chain fatty acid metabolic process)	GO:0005783(endoplasmic reticulum),GO:0005634(nucleus)	GO:0004467(long-chain fatty acid-CoA ligase activity),GO:0031957(very long-chain fatty acid-CoA ligase activity)
BnaA09g32150D	73.4264	-6.19823	0.0231525	0.421769	-	-	-
BnaA07g26770D	30.5274	-4.93203	0.0231816	0.421769	-	-	GO:1901363(heterocyclic compound binding),GO:0097159(organic cyclic compound binding)
BnaC06g26980D	31.8982	-4.9954	0.0232304	0.422556	GO:0008152(metabolic process)	-	GO:0016874(ligase activity)
BnaA08g08630D	50.0492	-5.64527	0.023236	0.422556	-	-	-
BnaA01g01570D	38.2782	-5.25845	0.0232787	0.4228	-	-	-
BnaAnng03060D	27.7485	-4.79434	0.0232877	0.4228	GO:0010075(regulation of meristem growth)	GO:0031225(anchored to membrane),GO:0005886(plasma membrane)	-
BnaA03g09800D	24.9554	-4.64128	0.0233661	0.423754	GO:0055114(oxidation-reduction process),GO:0006364(rRNA processing),GO:0006108(malate metabolic process),GO:0000023(maltose metabolic process),GO:0019252(starch biosynthetic process),GO:0009657(plastid organization),GO:0010207(photosystem II assembly),GO:0019761(glucosinolate biosynthetic process),GO:0043085(positive regulation of catalytic activity)	GO:0005739(mitochondrion),GO:0009941(chloroplast envelope),GO:0009579(thylakoid),GO:0009570(chloroplast stroma),GO:0048046(apoplast)	GO:0046554(malate dehydrogenase (NADP+) activity),GO:0000166(nucleotide binding)
BnaC04g21140D	25.3712	-4.66512	0.0235049	0.425586	GO:0042254(ribosome biogenesis)	GO:0005840(ribosome)	GO:0008270(zinc ion binding)
BnaC07g29960D	42.31	-5.40293	0.0235372	0.426072	GO:0005982(starch metabolic process),GO:0010114(response to red light),GO:0042752(regulation of circadian rhythm),GO:0009640(photomorphogenesis),GO:0048574(long-day photoperiodism, flowering),GO:0051170(nuclear import),GO:0010218(response to far red light),GO:0045892(negative regulation of transcription, DNA-dependent)	GO:0005634(nucleus)	GO:0000156(phosphorelay response regulator activity),GO:0003677(DNA binding)
BnaC03g27090D	28.665	-4.84122	0.0236024	0.426959	-	GO:0009523(photosystem II)	-
BnaC09g00540D	28.3235	-4.82393	0.0237137	0.428385	GO:0008152(metabolic process)	-	GO:0003824(catalytic activity)
BnaA03g38050D	37.0693	-5.21215	0.0237846	0.428874	-	-	-
BnaA02g34430D	30.4374	-4.92778	0.0238535	0.429624	GO:0010264(myo-inositol hexakisphosphate biosynthetic process)	GO:0005886(plasma membrane),GO:0005634(nucleus)	-
BnaA01g04450D	47.3579	-5.56553	0.0238637	0.429711	GO:0009688(abscisic acid biosynthetic process)	-	GO:0046872(metal ion binding),GO:0051536(iron-sulfur cluster binding),GO:0009055(electron carrier activity)
BnaCnng39460D	24.2638	-4.60073	0.0239423	0.430473	-	-	GO:0003723(RNA binding),GO:0033897(ribonuclease T2 activity)
BnaA03g22780D	24.218	-4.59801	0.0240843	0.432124	GO:0055114(oxidation-reduction process),GO:0045036(protein targeting to chloroplast)	GO:0016021(integral to membrane),GO:0009706(chloroplast inner membrane)	GO:0051537(2 iron, 2 sulfur cluster binding),GO:0046872(metal ion binding),GO:0010277(chlorophyllide a oxygenase [overall] activity)
BnaA10g12900D	26.7718	-4.74264	0.0242287	0.433836	GO:0010413(glucuronoxylan metabolic process),GO:0055114(oxidation-reduction process),GO:0045492(xylan biosynthetic process),GO:0009809(lignin biosynthetic process),GO:0046274(lignin catabolic process),GO:0009832(plant-type cell wall biogenesis)	GO:0048046(apoplast)	GO:0005507(copper ion binding),GO:0052716(hydroquinone:oxygen oxidoreductase activity),GO:0008447(L-ascorbate oxidase activity)
BnaA09g49820D	24.1483	-4.59385	0.0242306	0.433836	GO:0000041(transition metal ion transport),GO:0009691(cytokinin biosynthetic process),GO:0055114(oxidation-reduction process)	GO:0005737(cytoplasm)	GO:0009815(1-aminocyclopropane-1-carboxylate oxidase activity),GO:0016706(oxidoreductase activity, acting on paired donors, with incorporation or reduction of molecular oxygen, 2-oxoglutarate as one donor, and incorporation of one atom each of oxygen into both donors)
BnaA07g12170D	37.3201	-5.22188	0.0243444	0.434194	GO:0055114(oxidation-reduction process),GO:0010114(response to red light),GO:0009414(response to water deprivation),GO:0009408(response to heat),GO:0006970(response to osmotic stress),GO:0009688(abscisic acid biosynthetic process)	GO:0009941(chloroplast envelope),GO:0016020(membrane)	GO:0052662(zeaxanthin epoxidase activity),GO:0052663(antheraxanthin epoxidase activity),GO:0009540(zeaxanthin epoxidase [overall] activity)
BnaC06g32010D	91.1554	-6.51026	0.0244547	0.43484	GO:0070838(divalent metal ion transport),GO:0006952(defense response),GO:0009607(response to biotic stimulus),GO:0030003(cellular cation homeostasis)	GO:0009507(chloroplast),GO:0005634(nucleus)	-
BnaC03g16480D	46.8751	-5.55075	0.0244671	0.434872	-	-	-
BnaA09g29920D	32.7788	-5.03469	0.0244987	0.435173	GO:0009072(aromatic amino acid family metabolic process),GO:0000096(sulfur amino acid metabolic process),GO:0016117(carotenoid biosynthetic process),GO:0006636(unsaturated fatty acid biosynthetic process),GO:0010264(myo-inositol hexakisphosphate biosynthetic process),GO:0044272(sulfur compound biosynthetic process),GO:0019288(isopentenyl diphosphate biosynthetic process, mevalonate-independent pa…	GO:0009941(chloroplast envelope),GO:0048046(apoplast),GO:0010319(stromule),GO:0009570(chloroplast stroma),GO:0009579(thylakoid)	GO:0035671(enone reductase activity),GO:0008270(zinc ion binding),GO:0000166(nucleotide binding),GO:0035798(2-alkenal reductase (NADP+) activity),GO:0003960(NADPH:quinone reductase activity)
BnaC04g47170D	32.1923	-5.00865	0.0245282	0.435504	GO:0006857(oligopeptide transport),GO:0009624(response to nematode)	GO:0005886(plasma membrane)	GO:0005215(transporter activity)
BnaA03g08910D	41.773	-5.3845	0.0246001	0.43627	-	-	-
BnaC07g23750D	27.4685	-4.77971	0.0248155	0.438524	GO:0019253(reductive pentose-phosphate cycle),GO:0006006(glucose metabolic process),GO:0055114(oxidation-reduction process)	GO:0009507(chloroplast)	GO:0051287(NAD binding),GO:0050661(NADP binding),GO:0047100(glyceraldehyde-3-phosphate dehydrogenase (NADP+) (phosphorylating) activity)
BnaCnng01890D	46.5372	-5.54031	0.0248998	0.43952	GO:0006857(oligopeptide transport)	GO:0005634(nucleus)	GO:0005515(protein binding)
BnaA05g10200D	64.9093	-6.02035	0.0250817	0.441445	GO:0031407(oxylipin metabolic process),GO:0010118(stomatal movement),GO:0009620(response to fungus),GO:0009269(response to desiccation),GO:0009409(response to cold),GO:0009751(response to salicylic acid stimulus),GO:0042538(hyperosmotic salinity response),GO:0009737(response to abscisic acid stimulus)	GO:0031969(chloroplast membrane),GO:0005773(vacuole)	GO:0005509(calcium ion binding),GO:0016165(lipoxygenase activity)
BnaA06g17710D	135.645	-7.0837	0.0251132	0.4419	GO:0009414(response to water deprivation),GO:0042742(defense response to bacterium),GO:0009409(response to cold),GO:0019252(starch biosynthetic process)	GO:0005829(cytosol),GO:0009570(chloroplast stroma)	GO:0004645(phosphorylase activity)
BnaA01g24710D	30.9944	-4.95394	0.0251669	0.442154	-	-	-
BnaCnng51510D	50.7196	-5.66447	0.0252496	0.442893	-	-	-
BnaA01g22150D	28.084	-4.81168	0.0252555	0.442893	-	GO:0005576(extracellular region)	-
BnaC04g55880D	37.7206	-5.23728	0.025313	0.443335	GO:0016556(mRNA modification)	GO:0009507(chloroplast)	GO:0018786(haloalkane dehalogenase activity)
BnaA05g10190D	32.4827	-5.0216	0.0254175	0.444927	GO:0030833(regulation of actin filament polymerization)	GO:0005737(cytoplasm),GO:0005885(Arp2/3 protein complex)	GO:0005198(structural molecule activity)
BnaA01g31050D	23.3792	-4.54715	0.0254234	0.444927	GO:0031348(negative regulation of defense response),GO:0009867(jasmonic acid mediated signaling pathway),GO:0035304(regulation of protein dephosphorylation),GO:0009862(systemic acquired resistance, salicylic acid mediated signaling pathway),GO:0010363(regulation of plant-type hypersensitive response),GO:0010310(regulation of hydrogen peroxide metabolic process),GO:0006355(regulation of transcript…	-	-
BnaA01g03330D	23.7636	-4.57068	0.0254378	0.444927	-	-	-
BnaA09g35200D	88.9589	-6.47507	0.0258086	0.449415	GO:0008272(sulfate transport)	GO:0016021(integral to membrane)	GO:0008271(secondary active sulfate transmembrane transporter activity)
BnaC05g15960D	23.2736	-4.54062	0.0259032	0.44987	-	-	-
BnaAnng38540D	32.5838	-5.02608	0.0259677	0.450691	GO:0010150(leaf senescence),GO:0070988(demethylation),GO:0033310(chlorophyll a catabolic process)	GO:0005737(cytoplasm)	GO:0004091(carboxylesterase activity),GO:0035560(pheophoridase activity),GO:0042803(protein homodimerization activity)
BnaC01g36150D	42.2986	-5.40254	0.0259757	0.450731	GO:0016051(carbohydrate biosynthetic process)	GO:0016021(integral to membrane),GO:0005794(Golgi apparatus)	GO:0008375(acetylglucosaminyltransferase activity)
BnaC01g09920D	28.8369	-4.84985	0.0260778	0.451855	GO:0010413(glucuronoxylan metabolic process),GO:0045492(xylan biosynthetic process),GO:0007275(multicellular organismal development),GO:0045893(positive regulation of transcription, DNA-dependent),GO:2000652(regulation of secondary cell wall biogenesis)	GO:0005634(nucleus)	GO:0003677(DNA binding),GO:0003700(sequence-specific DNA binding transcription factor activity)
BnaUnng03950D	25.2232	-4.65668	0.0260807	0.451855	GO:0015986(ATP synthesis coupled proton transport)	GO:0005743(mitochondrial inner membrane),GO:0045263(proton-transporting ATP synthase complex, coupling factor F(o))	GO:0015078(hydrogen ion transmembrane transporter activity)
BnaC01g35880D	27.0849	-4.75941	0.0261161	0.452369	GO:0042545(cell wall modification),GO:0009664(plant-type cell wall organization)	-	-
BnaCnng03380D	42.1731	-5.39825	0.0261636	0.452848	GO:0010233(phloem transport),GO:0055078(sodium ion homeostasis),GO:0010015(root morphogenesis),GO:0009908(flower development),GO:0030001(metal ion transport)	GO:0009507(chloroplast),GO:0005634(nucleus)	GO:0046872(metal ion binding)
BnaA05g20090D	25.3451	-4.66364	0.0262951	0.454071	GO:0006952(defense response),GO:0007165(signal transduction)	GO:0009506(plasmodesma),GO:0005886(plasma membrane),GO:0005618(cell wall),GO:0009507(chloroplast),GO:0048046(apoplast)	-
BnaA09g07240D	22.7889	-4.51026	0.0263315	0.454401	-	-	-
BnaC02g48700D	32.3829	-5.01716	0.0263514	0.454534	GO:0005982(starch metabolic process),GO:0010114(response to red light),GO:0042752(regulation of circadian rhythm),GO:0009640(photomorphogenesis),GO:0048574(long-day photoperiodism, flowering),GO:0051170(nuclear import),GO:0010218(response to far red light),GO:0045892(negative regulation of transcription, DNA-dependent)	GO:0005634(nucleus)	GO:0000156(phosphorelay response regulator activity),GO:0003677(DNA binding)
BnaA05g05500D	28.1019	-4.8126	0.0263739	0.454534	GO:0046777(protein autophosphorylation)	GO:0005737(cytoplasm),GO:0005634(nucleus)	GO:0005524(ATP binding),GO:0004674(protein serine/threonine kinase activity)
BnaC09g00020D	29.2073	-4.86826	0.026399	0.454771	GO:0009753(response to jasmonic acid stimulus),GO:0006511(ubiquitin-dependent protein catabolic process),GO:0042752(regulation of circadian rhythm),GO:0010265(SCF complex assembly),GO:0009733(response to auxin stimulus),GO:0009793(embryo development ending in seed dormancy)	GO:0000794(condensed nuclear chromosome),GO:0031461(cullin-RING ubiquitin ligase complex),GO:0009941(chloroplast envelope),GO:0005819(spindle),GO:0009524(phragmoplast)	GO:0031625(ubiquitin protein ligase binding)
BnaC03g56370D	28.8097	-4.84848	0.0266099	0.456868	GO:0009902(chloroplast relocation),GO:0010114(response to red light),GO:0006364(rRNA processing),GO:0010027(thylakoid membrane organization),GO:0009637(response to blue light),GO:0030003(cellular cation homeostasis),GO:0015979(photosynthesis),GO:0070838(divalent metal ion transport),GO:0010218(response to far red light)	GO:0009941(chloroplast envelope),GO:0009535(chloroplast thylakoid membrane)	-
BnaA01g27890D	38.0032	-5.24805	0.0266111	0.456868	GO:0032312(regulation of ARF GTPase activity)	-	GO:0008060(ARF GTPase activator activity),GO:0008270(zinc ion binding)
BnaC03g23340D	23.5655	-4.5586	0.0266321	0.456997	-	-	-
BnaA03g27500D	25.2391	-4.65759	0.0267209	0.458108	GO:0006007(glucose catabolic process),GO:0015991(ATP hydrolysis coupled proton transport)	GO:0005829(cytosol),GO:0000325(plant-type vacuole),GO:0005774(vacuolar membrane),GO:0016469(proton-transporting two-sector ATPase complex),GO:0005794(Golgi apparatus),GO:0005886(plasma membrane)	GO:0046933(proton-transporting ATP synthase activity, rotational mechanism)
BnaC07g11900D	41.7547	-5.38387	0.0268017	0.458667	GO:0015979(photosynthesis),GO:0022900(electron transport chain)	GO:0031361(integral to thylakoid membrane),GO:0009522(photosystem I),GO:0009535(chloroplast thylakoid membrane)	GO:0009055(electron carrier activity),GO:0005506(iron ion binding),GO:0020037(heme binding)
BnaCnng58360D	52.0261	-5.70116	0.0268028	0.458667	-	-	-
BnaA08g03050D	22.9693	-4.52163	0.0268137	0.458667	GO:0010363(regulation of plant-type hypersensitive response),GO:0009963(positive regulation of flavonoid biosynthetic process),GO:0006612(protein targeting to membrane)	-	-
BnaA09g38190D	27.6957	-4.79159	0.0268761	0.458777	-	-	-
BnaA09g13190D	58.443	-5.86896	0.0268814	0.458777	GO:0009684(indoleacetic acid biosynthetic process),GO:0055114(oxidation-reduction process),GO:0033506(glucosinolate biosynthetic process from homomethionine),GO:0019344(cysteine biosynthetic process)	GO:0005634(nucleus)	GO:0080106(7-methylthiopropyl glucosinolate S-oxygenase activity),GO:0080104(5-methylthiopropyl glucosinolate S-oxygenase activity),GO:0080107(8-methylthiopropyl glucosinolate S-oxygenase activity),GO:0080102(3-methylthiopropyl glucosinolate S-oxygenase activity),GO:0080105(6-methylthiopropyl glucosinolate S-oxygenase activity),GO:0050660(flavin adenine dinucleotide binding),GO:0050661(NADP bindi…
BnaCnng03360D	25.8275	-4.69084	0.0268937	0.458871	-	-	-
BnaA09g11600D	24.1617	-4.59465	0.0269066	0.458992	GO:0010207(photosystem II assembly)	GO:0009507(chloroplast)	-
BnaA10g02550D	47.0159	-5.55508	0.0269611	0.459324	-	-	-
BnaA04g06090D	26.4999	-4.72792	0.0270772	0.461003	-	-	-
BnaC07g33370D	24.437	-4.611	0.027111	0.46118	-	-	-
BnaC07g32410D	22.2718	-4.47715	0.0272046	0.462125	-	-	-
BnaCnng54410D	34.7856	-5.12042	0.0272185	0.462125	-	-	-
BnaC04g29460D	41.4619	-5.37371	0.0272591	0.4626	GO:0015979(photosynthesis),GO:0022900(electron transport chain)	GO:0031361(integral to thylakoid membrane),GO:0009522(photosystem I),GO:0009535(chloroplast thylakoid membrane)	GO:0009055(electron carrier activity),GO:0005506(iron ion binding),GO:0020037(heme binding)
BnaC07g03990D	54.5294	-5.76896	0.0273126	0.463323	-	GO:0009534(chloroplast thylakoid)	-
BnaCnng54910D	44.6545	-5.48073	0.0274716	0.465121	-	-	-
BnaCnng57030D	26.4456	-4.72495	0.0274811	0.465121	GO:0010413(glucuronoxylan metabolic process),GO:0055114(oxidation-reduction process),GO:0045492(xylan biosynthetic process),GO:0009809(lignin biosynthetic process),GO:0046274(lignin catabolic process),GO:0009832(plant-type cell wall biogenesis)	GO:0048046(apoplast)	GO:0005507(copper ion binding),GO:0052716(hydroquinone:oxygen oxidoreductase activity)
BnaC03g06430D	67.3598	-6.07382	0.027702	0.467489	-	-	-
BnaA03g56890D	39.7726	-5.3137	0.0277184	0.467489	-	-	GO:0016740(transferase activity)
BnaAnng37690D	46.4406	-5.53732	0.0277365	0.467577	GO:0071369(cellular response to ethylene stimulus),GO:0009612(response to mechanical stimulus),GO:0009623(response to parasitic fungus),GO:0006468(protein phosphorylation),GO:0009814(defense response, incompatible interaction),GO:0019722(calcium-mediated signaling)	GO:0005829(cytosol),GO:0012505(endomembrane system),GO:0005634(nucleus)	GO:0051020(GTPase binding),GO:0004674(protein serine/threonine kinase activity),GO:0005524(ATP binding)
BnaA10g18740D	24.007	-4.58538	0.0278142	0.468485	GO:0009626(plant-type hypersensitive response),GO:0007263(nitric oxide mediated signal transduction)	GO:0005886(plasma membrane)	GO:0005516(calmodulin binding),GO:0005262(calcium channel activity),GO:0030551(cyclic nucleotide binding),GO:0005222(intracellular cAMP activated cation channel activity),GO:0005242(inward rectifier potassium channel activity)
BnaA09g39000D	21.9363	-4.45525	0.0278583	0.468935	GO:0009813(flavonoid biosynthetic process),GO:0009744(response to sucrose stimulus),GO:0006952(defense response),GO:0010224(response to UV-B),GO:0055114(oxidation-reduction process),GO:0080167(response to karrikin)	GO:0005886(plasma membrane),GO:0005829(cytosol)	GO:0047504((-)-menthol dehydrogenase activity),GO:0008106(alcohol dehydrogenase (NADP+) activity),GO:0047501((+)-neomenthol dehydrogenase activity),GO:0000166(nucleotide binding)
BnaC04g51420D	22.5547	-4.49536	0.0279224	0.469504	GO:0010025(wax biosynthetic process),GO:0034976(response to endoplasmic reticulum stress),GO:0010103(stomatal complex morphogenesis),GO:0009627(systemic acquired resistance),GO:0010143(cutin biosynthetic process),GO:0001676(long-chain fatty acid metabolic process)	GO:0005783(endoplasmic reticulum),GO:0005634(nucleus)	GO:0004467(long-chain fatty acid-CoA ligase activity),GO:0031957(very long-chain fatty acid-CoA ligase activity)
BnaC04g13950D	25.7306	-4.68541	0.0279813	0.470293	GO:0009407(toxin catabolic process),GO:0010583(response to cyclopentenone)	GO:0005829(cytosol)	GO:0004364(glutathione transferase activity)
BnaC03g39300D	22.5167	-4.49292	0.0280039	0.470373	GO:0010478(chlororespiration)	GO:0009579(thylakoid),GO:0009570(chloroplast stroma)	-
BnaC06g17310D	61.4128	-5.94047	0.0280915	0.471541	GO:0006098(pentose-phosphate shunt),GO:0016117(carotenoid biosynthetic process),GO:0043085(positive regulation of catalytic activity),GO:0010207(photosystem II assembly),GO:0010019(chloroplast-nucleus signaling pathway),GO:0015995(chlorophyll biosynthetic process),GO:0009965(leaf morphogenesis),GO:0030154(cell differentiation),GO:0019344(cysteine biosynthetic process),GO:0045893(positive regulati…	GO:0009507(chloroplast)	GO:0046906(tetrapyrrole binding),GO:0019899(enzyme binding)
BnaCnng01870D	28.5041	-4.8331	0.0281534	0.47225	-	GO:0005634(nucleus),GO:0009507(chloroplast)	GO:0080043(quercetin 3-O-glucosyltransferase activity)
BnaA08g27010D	36.003	-5.17005	0.028327	0.473979	-	-	-
BnaA04g06240D	73.9285	-6.20806	0.0285595	0.476945	GO:0000902(cell morphogenesis),GO:0045010(actin nucleation)	GO:0005885(Arp2/3 protein complex),GO:0005737(cytoplasm)	GO:0005515(protein binding)
BnaC05g06200D	31.9018	-4.99557	0.0285951	0.477248	GO:0009072(aromatic amino acid family metabolic process),GO:0006098(pentose-phosphate shunt),GO:0000096(sulfur amino acid metabolic process),GO:0016117(carotenoid biosynthetic process),GO:0006655(phosphatidylglycerol biosynthetic process),GO:0010028(xanthophyll cycle),GO:0006636(unsaturated fatty acid biosynthetic process),GO:0044272(sulfur compound biosynthetic process),GO:0019288(isopentenyl di…	GO:0030095(chloroplast photosystem II),GO:0009543(chloroplast thylakoid lumen)	GO:0005515(protein binding),GO:0046422(violaxanthin de-epoxidase activity)
BnaA10g04190D	22.4234	-4.48693	0.0286106	0.477405	GO:0010304(PSII associated light-harvesting complex II catabolic process),GO:0010027(thylakoid membrane organization),GO:0006508(proteolysis),GO:0010205(photoinhibition)	GO:0031977(thylakoid lumen),GO:0009941(chloroplast envelope),GO:0009535(chloroplast thylakoid membrane)	GO:0017111(nucleoside-triphosphatase activity),GO:0004222(metalloendopeptidase activity),GO:0005524(ATP binding)
BnaA06g13580D	23.0262	-4.5252	0.0286279	0.477593	GO:0055085(transmembrane transport)	GO:0005886(plasma membrane),GO:0005774(vacuolar membrane),GO:0016021(integral to membrane)	GO:0005351(sugar:hydrogen symporter activity)
BnaC01g10370D	24.561	-4.6183	0.0287137	0.478386	-	-	-
BnaA04g26990D	22.0298	-4.46138	0.0288384	0.479985	GO:0009744(response to sucrose stimulus),GO:0018316(peptide cross-linking via L-cystine),GO:0010114(response to red light),GO:0080153(negative regulation of reductive pentose-phosphate cycle),GO:0009637(response to blue light),GO:0010155(regulation of proton transport),GO:0070417(cellular response to cold),GO:0071454(cellular response to anoxia),GO:0034605(cellular response to heat),GO:0010218(re…	GO:0043234(protein complex),GO:0009570(chloroplast stroma)	GO:0005515(protein binding)
BnaCnng35550D	40.4577	-5.33834	0.0288975	0.480213	-	GO:0005773(vacuole),GO:0009507(chloroplast)	GO:0016757(transferase activity, transferring glycosyl groups)
BnaA02g33190D	52.9953	-5.72779	0.0289605	0.480595	-	GO:0009507(chloroplast)	-
BnaC04g40340D	21.3501	-4.41617	0.0289668	0.480598	GO:0010264(myo-inositol hexakisphosphate biosynthetic process)	-	GO:0016491(oxidoreductase activity),GO:0000166(nucleotide binding)
BnaA02g08090D	21.3112	-4.41354	0.0290163	0.481216	-	-	-
BnaC07g24110D	23.5661	-4.55864	0.0291048	0.482047	-	GO:0005634(nucleus)	-
BnaC08g02000D	40.5057	-5.34005	0.0291084	0.482047	-	GO:0009941(chloroplast envelope)	-
BnaA01g00390D	27.3091	-4.77131	0.0291621	0.482516	GO:0008152(metabolic process)	GO:0005773(vacuole)	GO:0004328(formamidase activity)
BnaC09g14480D	84.0952	-6.39395	0.0291787	0.48269	GO:0015992(proton transport),GO:0006754(ATP biosynthetic process),GO:0034220(ion transmembrane transport)	GO:0005840(ribosome),GO:0044446(intracellular organelle part),GO:0033177(proton-transporting two-sector ATPase complex, proton-transporting domain)	-
BnaC09g33600D	25.2064	-4.65572	0.0291905	0.482784	-	-	-
BnaA04g07230D	28.3246	-4.82398	0.0295511	0.4865	GO:0016556(mRNA modification)	GO:0009507(chloroplast)	GO:0018786(haloalkane dehalogenase activity)
BnaCnng08290D	55.6974	-5.79954	0.0296307	0.487371	-	-	-
BnaC05g47730D	72.6733	-6.18335	0.0296327	0.487371	-	-	-
BnaC01g20350D	26.7274	-4.74025	0.0297401	0.487978	-	-	-
BnaC01g36340D	52.2283	-5.70676	0.0298236	0.488941	-	-	-
BnaC03g49720D	49.453	-5.62799	0.0298593	0.489425	GO:0080156(mitochondrial mRNA modification)	GO:0005739(mitochondrion)	-
BnaA02g12010D	64.9541	-6.02135	0.029882	0.489644	-	-	-
BnaA02g20140D	24.2711	-4.60117	0.0299407	0.489908	GO:0010189(vitamin E biosynthetic process)	GO:0009507(chloroplast)	GO:0050342(tocopherol O-methyltransferase activity)
BnaC01g39760D	21.3625	-4.41701	0.0299981	0.489908	GO:0048579(negative regulation of long-day photoperiodism, flowering),GO:0006355(regulation of transcription, DNA-dependent),GO:0007623(circadian rhythm)	GO:0005634(nucleus)	GO:0008270(zinc ion binding),GO:0003700(sequence-specific DNA binding transcription factor activity)
BnaA09g32630D	28.1363	-4.81436	0.0300089	0.489908	GO:0006470(protein dephosphorylation),GO:0005983(starch catabolic process),GO:0007623(circadian rhythm),GO:0000023(maltose metabolic process),GO:0019252(starch biosynthetic process),GO:0019761(glucosinolate biosynthetic process),GO:0043085(positive regulation of catalytic activity)	GO:0009570(chloroplast stroma)	GO:0030247(polysaccharide binding),GO:0008138(protein tyrosine/serine/threonine phosphatase activity),GO:0005515(protein binding),GO:0019203(carbohydrate phosphatase activity)
BnaCnng21640D	4681.87	-12.1929	0.0301131	0.490826	GO:0019762(glucosinolate catabolic process),GO:0080028(nitrile biosynthetic process)	GO:0005737(cytoplasm),GO:0009506(plasmodesma)	-
BnaCnng03110D	21.2086	-4.40658	0.0302114	0.491816	GO:0006952(defense response),GO:0019761(glucosinolate biosynthetic process)	GO:0005634(nucleus)	GO:0005516(calmodulin binding)
BnaA03g46000D	38.3214	-5.26008	0.0302789	0.492813	-	-	-
BnaA08g11690D	24.326	-4.60443	0.0303477	0.493162	-	-	-
BnaC05g12890D	21.4125	-4.42038	0.0304207	0.493184	GO:0009744(response to sucrose stimulus),GO:0019684(photosynthesis, light reaction),GO:0009750(response to fructose stimulus),GO:0009651(response to salt stress),GO:0042742(defense response to bacterium),GO:0009416(response to light stimulus),GO:0009409(response to cold),GO:0006833(water transport),GO:0030003(cellular cation homeostasis),GO:0070838(divalent metal ion transport)	GO:0009941(chloroplast envelope),GO:0009535(chloroplast thylakoid membrane),GO:0009570(chloroplast stroma),GO:0010319(stromule)	-
BnaC08g42100D	20.6088	-4.36519	0.0305355	0.49471	-	-	-
BnaA03g22970D	28.8237	-4.84918	0.0305413	0.49471	GO:0015979(photosynthesis)	GO:0009654(oxygen evolving complex),GO:0019898(extrinsic to membrane)	GO:0005509(calcium ion binding)
BnaA03g30960D	28.8237	-4.84918	0.0305413	0.49471	GO:0009595(detection of biotic stimulus),GO:0002237(response to molecule of bacterial origin),GO:0010200(response to chitin),GO:0009581(detection of external stimulus)	-	GO:0004672(protein kinase activity),GO:0000166(nucleotide binding)
BnaA02g23880D	42.6269	-5.41369	0.0305646	0.494906	GO:0055085(transmembrane transport)	GO:0016021(integral to membrane)	GO:0005215(transporter activity)
BnaC04g56050D	39.4955	-5.30361	0.030573	0.49494	-	-	-
BnaA05g13750D	25.4762	-4.67108	0.0305801	0.494952	GO:0010264(myo-inositol hexakisphosphate biosynthetic process),GO:0009611(response to wounding),GO:0016117(carotenoid biosynthetic process),GO:0015979(photosynthesis)	GO:0009941(chloroplast envelope),GO:0009535(chloroplast thylakoid membrane),GO:0009570(chloroplast stroma)	-
BnaC05g18600D	24.0245	-4.58644	0.0306264	0.495396	GO:0009058(biosynthetic process)	-	GO:0030170(pyridoxal phosphate binding),GO:0004021(L-alanine:2-oxoglutarate aminotransferase activity)
BnaA02g26660D	28.7564	-4.84581	0.0307068	0.496321	-	-	GO:0003723(RNA binding),GO:0033897(ribonuclease T2 activity)
BnaA07g16370D	21.7141	-4.44056	0.0308287	0.497029	-	-	GO:0046872(metal ion binding)
BnaC09g51120D	44.2964	-5.46912	0.0308324	0.497029	-	-	GO:0016881(acid-amino acid ligase activity),GO:0005524(ATP binding)
BnaC09g28080D	71.2926	-6.15568	0.0308758	0.497488	-	-	-
BnaA07g17130D	28.2193	-4.81861	0.0308912	0.497635	GO:0016132(brassinosteroid biosynthetic process),GO:0009744(response to sucrose stimulus),GO:0010224(response to UV-B),GO:0009821(alkaloid biosynthetic process),GO:0009813(flavonoid biosynthetic process)	GO:0009507(chloroplast),GO:0005773(vacuole),GO:0005783(endoplasmic reticulum)	GO:0016844(strictosidine synthase activity)
BnaC05g36260D	24.7651	-4.63024	0.0310558	0.499266	-	-	-
BnaC08g36730D	28.5995	-4.83792	0.0310976	0.499733	-	GO:0005634(nucleus),GO:0005739(mitochondrion)	-
BnaC03g65320D	33.7008	-5.07471	0.0311299	0.500149	-	-	GO:0000166(nucleotide binding)
BnaC07g18250D	98.3203	-6.61942	0.0312543	0.501043	GO:0009867(jasmonic acid mediated signaling pathway),GO:0042742(defense response to bacterium),GO:0009611(response to wounding),GO:0006816(calcium ion transport),GO:0009690(cytokinin metabolic process),GO:0006487(protein N-linked glycosylation)	GO:0005886(plasma membrane)	GO:0008270(zinc ion binding),GO:0004842(ubiquitin-protein ligase activity)
BnaC09g39390D	39.1189	-5.28979	0.0312579	0.501043	GO:0055114(oxidation-reduction process)	GO:0005773(vacuole),GO:0005777(peroxisome),GO:0009570(chloroplast stroma),GO:0005634(nucleus),GO:0048046(apoplast)	GO:0008891(glycolate oxidase activity),GO:0010181(FMN binding),GO:0005198(structural molecule activity)
BnaC03g12430D	30.0734	-4.91042	0.0313431	0.501863	GO:0055114(oxidation-reduction process),GO:0006364(rRNA processing),GO:0006108(malate metabolic process),GO:0000023(maltose metabolic process),GO:0019252(starch biosynthetic process),GO:0009657(plastid organization),GO:0010207(photosystem II assembly),GO:0019761(glucosinolate biosynthetic process),GO:0043085(positive regulation of catalytic activity)	GO:0005739(mitochondrion),GO:0009941(chloroplast envelope),GO:0009579(thylakoid),GO:0009570(chloroplast stroma),GO:0048046(apoplast)	GO:0046554(malate dehydrogenase (NADP+) activity),GO:0000166(nucleotide binding)
BnaA05g33860D	50.9034	-5.66969	0.0313954	0.502365	-	GO:0009523(photosystem II)	-
BnaA01g00380D	40.4787	-5.33909	0.0314313	0.502837	GO:0008152(metabolic process)	GO:0005773(vacuole)	GO:0004328(formamidase activity)
BnaC09g27660D	36.5102	-5.19023	0.0314643	0.503013	GO:0015979(photosynthesis),GO:0022900(electron transport chain)	GO:0031361(integral to thylakoid membrane),GO:0009522(photosystem I),GO:0009535(chloroplast thylakoid membrane)	GO:0009055(electron carrier activity),GO:0005506(iron ion binding),GO:0020037(heme binding)
BnaA04g05960D	53.9715	-5.75413	0.0315593	0.503686	GO:0009773(photosynthetic electron transport in photosystem I),GO:0009965(leaf morphogenesis),GO:0030154(cell differentiation),GO:0045893(positive regulation of transcription, DNA-dependent)	GO:0009535(chloroplast thylakoid membrane)	GO:0046872(metal ion binding)
BnaCnng59930D	20.8373	-4.3811	0.031612	0.503884	GO:0080167(response to karrikin)	-	-
BnaA09g40780D	63.0714	-5.97891	0.0317803	0.505645	-	GO:0005634(nucleus)	-
BnaA10g04730D	26.5543	-4.73087	0.0320549	0.508884	-	-	-
BnaA10g13990D	36.2148	-5.17851	0.0320668	0.50897	GO:0015979(photosynthesis),GO:0022900(electron transport chain)	GO:0031361(integral to thylakoid membrane),GO:0009522(photosystem I),GO:0009535(chloroplast thylakoid membrane)	GO:0009055(electron carrier activity),GO:0005506(iron ion binding),GO:0020037(heme binding)
BnaCnng02200D	20.1857	-4.33526	0.0322416	0.511259	-	-	GO:0003676(nucleic acid binding),GO:0005524(ATP binding),GO:0008026(ATP-dependent helicase activity)
BnaCnng01390D	20.4005	-4.35053	0.0322686	0.511452	GO:0006355(regulation of transcription, DNA-dependent)	GO:0005634(nucleus)	GO:0003700(sequence-specific DNA binding transcription factor activity),GO:0003677(DNA binding),GO:0003682(chromatin binding)
BnaA02g02320D	21.4833	-4.42515	0.0322847	0.511501	-	-	-
BnaC03g07310D	22.1106	-4.46666	0.0324194	0.512602	-	-	-
BnaC05g28570D	19.7773	-4.30577	0.0324495	0.512873	GO:0019464(glycine decarboxylation via glycine cleavage system)	GO:0005960(glycine cleavage complex),GO:0005739(mitochondrion)	-
BnaA02g20170D	19.948	-4.31817	0.0325012	0.513404	-	-	-
BnaC06g23870D	19.9315	-4.31698	0.0329267	0.518131	GO:0010413(glucuronoxylan metabolic process),GO:0016926(protein desumoylation),GO:0010228(vegetative to reproductive phase transition of meristem),GO:0045492(xylan biosynthetic process),GO:0050665(hydrogen peroxide biosynthetic process)	GO:0005576(extracellular region)	GO:0043169(cation binding),GO:0004565(beta-galactosidase activity)
BnaC04g29450D	23.8636	-4.57674	0.0329401	0.518131	GO:0009767(photosynthetic electron transport chain)	GO:0009539(photosystem II reaction center),GO:0030096(plasma membrane-derived thylakoid photosystem II),GO:0016021(integral to membrane),GO:0009535(chloroplast thylakoid membrane)	GO:0009055(electron carrier activity),GO:0005506(iron ion binding),GO:0020037(heme binding)
BnaC09g43120D	19.8392	-4.31029	0.0330928	0.519833	-	-	-
BnaA01g29080D	23.1473	-4.53277	0.0331095	0.519964	-	-	GO:0016787(hydrolase activity)
BnaC08g23490D	21.6076	-4.43347	0.0331933	0.520394	GO:0006470(protein dephosphorylation),GO:0005983(starch catabolic process),GO:0007623(circadian rhythm),GO:0000023(maltose metabolic process),GO:0019252(starch biosynthetic process),GO:0019761(glucosinolate biosynthetic process),GO:0043085(positive regulation of catalytic activity)	GO:0009570(chloroplast stroma)	GO:0030247(polysaccharide binding),GO:0008138(protein tyrosine/serine/threonine phosphatase activity),GO:0005515(protein binding),GO:0019203(carbohydrate phosphatase activity)
BnaA04g27190D	21.6514	-4.43639	0.0332093	0.520394	-	-	-
BnaC04g46780D	19.9569	-4.31882	0.0332619	0.520639	-	-	GO:0016747(transferase activity, transferring acyl groups other than amino-acyl groups)
BnaAnng34110D	49.4391	-5.62758	0.0332649	0.520639	-	GO:0005634(nucleus)	GO:0003700(sequence-specific DNA binding transcription factor activity),GO:0003677(DNA binding)
BnaA06g36500D	39.4028	-5.30023	0.0333852	0.521858	-	-	-
BnaAnng20610D	20.2296	-4.3384	0.0333853	0.521858	-	-	GO:0005515(protein binding)
BnaA01g34300D	159.872	-7.32078	0.0335072	0.522949	GO:0044710(single-organism metabolic process)	-	GO:0046872(metal ion binding),GO:0016491(oxidoreductase activity),GO:0016829(lyase activity)
BnaC09g03350D	46.6917	-5.54509	0.0335188	0.522949	-	-	-
BnaA10g13950D	158.154	-7.30519	0.0335768	0.523386	GO:0044710(single-organism metabolic process)	-	GO:0046872(metal ion binding),GO:0016491(oxidoreductase activity),GO:0016829(lyase activity)
BnaCnng12840D	20.1655	-4.33382	0.0336223	0.523386	-	GO:0005739(mitochondrion)	-
BnaA02g20330D	19.4476	-4.28152	0.0337349	0.524449	GO:0010413(glucuronoxylan metabolic process),GO:0045492(xylan biosynthetic process),GO:0007275(multicellular organismal development),GO:0045893(positive regulation of transcription, DNA-dependent),GO:2000652(regulation of secondary cell wall biogenesis)	GO:0005634(nucleus)	GO:0003677(DNA binding),GO:0003700(sequence-specific DNA binding transcription factor activity)
BnaA07g24510D	37.8219	-5.24115	0.0337476	0.524544	GO:0030163(protein catabolic process),GO:0006508(proteolysis)	-	GO:0008233(peptidase activity)
BnaC06g22430D	28.5694	-4.8364	0.0337791	0.524681	-	-	-
BnaC01g12690D	24.9417	-4.64049	0.0337831	0.524681	GO:0030003(cellular cation homeostasis),GO:0015979(photosynthesis),GO:0070838(divalent metal ion transport),GO:0009853(photorespiration)	GO:0030095(chloroplast photosystem II),GO:0009570(chloroplast stroma),GO:0009654(oxygen evolving complex),GO:0009543(chloroplast thylakoid lumen),GO:0048046(apoplast)	-
BnaAnng37610D	19.2639	-4.26782	0.0337941	0.524724	GO:0016192(vesicle-mediated transport),GO:0006886(intracellular protein transport)	GO:0030117(membrane coat)	-
BnaA02g14860D	24.6324	-4.62248	0.0338113	0.524724	GO:0080167(response to karrikin)	-	-
BnaA07g24600D	20.0461	-4.32525	0.0338125	0.524724	GO:0010155(regulation of proton transport),GO:0009072(aromatic amino acid family metabolic process),GO:0010218(response to far red light),GO:0000096(sulfur amino acid metabolic process),GO:0009744(response to sucrose stimulus),GO:0016117(carotenoid biosynthetic process),GO:0000038(very long-chain fatty acid metabolic process),GO:0006636(unsaturated fatty acid biosynthetic process),GO:0009793(embr…	GO:0016020(membrane),GO:0005783(endoplasmic reticulum)	GO:0016747(transferase activity, transferring acyl groups other than amino-acyl groups)
BnaC07g20360D	52.0104	-5.70073	0.0339754	0.526629	-	GO:0005634(nucleus)	GO:0008270(zinc ion binding)
BnaC03g71620D	34.2029	-5.09605	0.0341599	0.527733	GO:0015824(proline transport),GO:0006629(lipid metabolic process)	GO:0005576(extracellular region)	GO:0004091(carboxylesterase activity),GO:0016298(lipase activity)
BnaC09g01250D	44.1015	-5.46276	0.0341606	0.527733	GO:0007275(multicellular organismal development)	GO:0005576(extracellular region),GO:0005634(nucleus),GO:0005886(plasma membrane)	GO:0004872(receptor activity),GO:0008270(zinc ion binding),GO:0016740(transferase activity)
BnaA01g19350D	67.9037	-6.08542	0.0342342	0.528559	GO:0006649(phospholipid transfer to membrane),GO:0012501(programmed cell death),GO:0000038(very long-chain fatty acid metabolic process),GO:0042335(cuticle development),GO:0009414(response to water deprivation)	GO:0009506(plasmodesma),GO:0005768(endosome),GO:0009505(plant-type cell wall),GO:0005802(trans-Golgi network),GO:0009534(chloroplast thylakoid),GO:0005794(Golgi apparatus),GO:0005886(plasma membrane),GO:0048046(apoplast)	GO:0005516(calmodulin binding),GO:0008289(lipid binding),GO:0005319(lipid transporter activity)
BnaC05g01060D	21.3868	-4.41865	0.0344479	0.531087	-	-	-
BnaA03g00400D	21.4205	-4.42092	0.0344615	0.531087	GO:0010413(glucuronoxylan metabolic process),GO:0045489(pectin biosynthetic process),GO:0030244(cellulose biosynthetic process),GO:0010014(meristem initiation),GO:0010089(xylem development),GO:0045492(xylan biosynthetic process),GO:0009827(plant-type cell wall modification)	GO:0005739(mitochondrion),GO:0005794(Golgi apparatus),GO:0005886(plasma membrane)	-
BnaC09g39850D	93.9272	-6.55347	0.034467	0.531087	GO:0009733(response to auxin stimulus),GO:0009741(response to brassinosteroid stimulus)	GO:0005739(mitochondrion),GO:0009507(chloroplast)	-
BnaA09g23090D	19.8005	-4.30746	0.0345485	0.53126	GO:0006811(ion transport)	GO:0009536(plastid),GO:0016020(membrane)	-
BnaC01g17000D	27.7761	-4.79577	0.0345824	0.531529	GO:0046777(protein autophosphorylation),GO:0006364(rRNA processing),GO:0019288(isopentenyl diphosphate biosynthetic process, mevalonate-independent pathway),GO:0015995(chlorophyll biosynthetic process),GO:0010155(regulation of proton transport)	GO:0009941(chloroplast envelope),GO:0009535(chloroplast thylakoid membrane)	GO:0046406(magnesium protoporphyrin IX methyltransferase activity)
BnaA07g21490D	22.0886	-4.46523	0.0346526	0.532098	-	-	-
BnaC08g03340D	215.868	-7.754	0.0346527	0.532098	-	-	-
BnaA09g03060D	20.695	-4.37121	0.0347355	0.533058	-	-	-
BnaA03g35120D	41.8384	-5.38676	0.0347926	0.533726	GO:0045736(negative regulation of cyclin-dependent protein kinase activity),GO:0042023(DNA endoreduplication)	GO:0001673(male germ cell nucleus)	GO:0004861(cyclin-dependent protein kinase inhibitor activity),GO:0030332(cyclin binding)
BnaC09g19560D	41.8384	-5.38676	0.0347926	0.533726	GO:0009944(polarity specification of adaxial/abaxial axis),GO:0010075(regulation of meristem growth),GO:0010014(meristem initiation),GO:0009926(auxin polar transport),GO:0010305(leaf vascular tissue pattern formation),GO:0008361(regulation of cell size),GO:0010015(root morphogenesis),GO:0007568(aging),GO:0009956(radial pattern formation),GO:0009855(determination of bilateral symmetry),GO:0019344(…	GO:0009506(plasmodesma),GO:0005886(plasma membrane)	-
BnaC08g27250D	55.2267	-5.78729	0.0348604	0.534557	GO:0010264(myo-inositol hexakisphosphate biosynthetic process),GO:0009658(chloroplast organization),GO:0045893(positive regulation of transcription, DNA-dependent)	GO:0005739(mitochondrion)	-
BnaC07g41510D	48.2536	-5.59257	0.0348925	0.534945	GO:0009658(chloroplast organization),GO:0006098(pentose-phosphate shunt)	GO:0009507(chloroplast)	-
BnaA03g21850D	22.0197	-4.46073	0.0348995	0.53495	-	-	-
BnaA07g34300D	51.3043	-5.68101	0.0349117	0.535032	GO:0046900(tetrahydrofolylpolyglutamate metabolic process),GO:0006541(glutamine metabolic process)	GO:0005773(vacuole),GO:0005576(extracellular region)	GO:0008242(omega peptidase activity)
BnaC07g12470D	19.083	-4.25421	0.0350457	0.53573	GO:0010493(Lewis a epitope biosynthetic process),GO:0006486(protein glycosylation)	GO:0005794(Golgi apparatus),GO:0016021(integral to membrane)	GO:0010488(UDP-galactose:N-glycan beta-1,3-galactosyltransferase activity),GO:0047220(galactosylxylosylprotein 3-beta-galactosyltransferase activity),GO:0030246(carbohydrate binding)
BnaA02g07170D	26.6612	-4.73667	0.0351788	0.537242	GO:0048364(root development),GO:0048235(pollen sperm cell differentiation),GO:0015678(high-affinity copper ion transport)	GO:0046658(anchored to plasma membrane),GO:0016021(integral to membrane)	GO:0015089(high affinity copper ion transmembrane transporter activity)
BnaCnng19520D	21.1407	-4.40195	0.0352591	0.537765	GO:0010075(regulation of meristem growth),GO:0010014(meristem initiation),GO:0009944(polarity specification of adaxial/abaxial axis),GO:0009855(determination of bilateral symmetry)	GO:0005634(nucleus)	-
BnaCnng50120D	28.0918	-4.81208	0.0353251	0.538379	-	-	-
BnaA09g07270D	41.5246	-5.3759	0.0353309	0.538379	-	GO:0005737(cytoplasm),GO:0005874(microtubule)	-
BnaC05g41590D	22.0628	-4.46354	0.0353542	0.538379	-	-	-
BnaC03g75620D	20.8521	-4.38212	0.0353609	0.538379	-	-	-
BnaC09g39910D	35.0334	-5.13066	0.0353626	0.538379	-	-	-
BnaA06g19420D	18.7386	-4.22794	0.0354472	0.539021	GO:0009767(photosynthetic electron transport chain),GO:0018298(protein-chromophore linkage),GO:0050821(protein stabilization),GO:0022904(respiratory electron transport chain)	GO:0016021(integral to membrane),GO:0009535(chloroplast thylakoid membrane),GO:0009523(photosystem II)	GO:0045158(electron transporter, transferring electrons within cytochrome b6/f complex of photosystem II activity),GO:0016168(chlorophyll binding),GO:0042301(phosphate ion binding),GO:0016491(oxidoreductase activity),GO:0020037(heme binding),GO:0005506(iron ion binding),GO:0045156(electron transporter, transferring electrons within the cyclic electron transport pathway of photosynthesis activity)
BnaC04g24900D	18.7045	-4.22531	0.0355498	0.540289	GO:0009767(photosynthetic electron transport chain),GO:0018298(protein-chromophore linkage),GO:0050821(protein stabilization),GO:0022904(respiratory electron transport chain)	GO:0016021(integral to membrane),GO:0009535(chloroplast thylakoid membrane),GO:0009523(photosystem II)	GO:0045158(electron transporter, transferring electrons within cytochrome b6/f complex of photosystem II activity),GO:0016168(chlorophyll binding),GO:0042301(phosphate ion binding),GO:0016491(oxidoreductase activity),GO:0020037(heme binding),GO:0005506(iron ion binding),GO:0045156(electron transporter, transferring electrons within the cyclic electron transport pathway of photosynthesis activity)
BnaA03g58910D	20.4523	-4.35419	0.035559	0.540324	GO:0009733(response to auxin stimulus),GO:0050794(regulation of cellular process),GO:0010583(response to cyclopentenone),GO:0006351(transcription, DNA-dependent)	GO:0009506(plasmodesma),GO:0005634(nucleus)	GO:0005515(protein binding),GO:0003700(sequence-specific DNA binding transcription factor activity)
BnaC05g31450D	21.8822	-4.45168	0.03563	0.541121	GO:0006952(defense response),GO:0007165(signal transduction)	GO:0009506(plasmodesma),GO:0005886(plasma membrane),GO:0005618(cell wall),GO:0009507(chloroplast),GO:0048046(apoplast)	-
BnaA08g31060D	59.7243	-5.90025	0.0356321	0.541121	-	-	-
BnaA08g02930D	19.0021	-4.24808	0.0356637	0.541129	GO:0001510(RNA methylation),GO:0080056(petal vascular tissue pattern formation),GO:0048364(root development),GO:0000398(mRNA splicing, via spliceosome),GO:0009220(pyrimidine ribonucleotide biosynthetic process),GO:0010305(leaf vascular tissue pattern formation),GO:0000478(endonucleolytic cleavage involved in rRNA processing),GO:0048366(leaf development),GO:0010588(cotyledon vascular tissue patter…	GO:0005829(cytosol),GO:0005739(mitochondrion),GO:0005730(nucleolus)	GO:0003676(nucleic acid binding)
BnaCnng48230D	45.1855	-5.49779	0.0357437	0.541979	-	-	GO:0016491(oxidoreductase activity)
BnaC06g29160D	19.0147	-4.24904	0.0357693	0.54222	-	-	GO:1901363(heterocyclic compound binding),GO:0097159(organic cyclic compound binding)
BnaC03g49910D	50.6768	-5.66325	0.0357766	0.54222	-	-	-
BnaC07g06610D	18.9589	-4.24481	0.0358264	0.542499	-	-	-
BnaA09g39610D	20.3514	-4.34706	0.0359002	0.542499	GO:0009108(coenzyme biosynthetic process),GO:0009695(jasmonic acid biosynthetic process),GO:0009697(salicylic acid biosynthetic process),GO:0009965(leaf morphogenesis),GO:0010114(response to red light),GO:0010155(regulation of proton transport),GO:0019344(cysteine biosynthetic process),GO:0009814(defense response, incompatible interaction),GO:0000413(protein peptidyl-prolyl isomerization),GO:0009…	GO:0031977(thylakoid lumen),GO:0009570(chloroplast stroma),GO:0022626(cytosolic ribosome),GO:0009941(chloroplast envelope),GO:0005739(mitochondrion),GO:0048046(apoplast),GO:0009535(chloroplast thylakoid membrane)	GO:0005515(protein binding),GO:0003755(peptidyl-prolyl cis-trans isomerase activity)
BnaC02g13690D	36.776	-5.20069	0.0359089	0.542499	-	-	-
BnaC03g74470D	28.8946	-4.85273	0.0359785	0.543342	-	-	-
BnaC04g06110D	44.9344	-5.48975	0.0361337	0.544954	GO:0016556(mRNA modification),GO:0010207(photosystem II assembly),GO:0019344(cysteine biosynthetic process)	GO:0030095(chloroplast photosystem II),GO:0019898(extrinsic to membrane),GO:0009654(oxygen evolving complex),GO:0009543(chloroplast thylakoid lumen)	GO:0005509(calcium ion binding)
BnaC08g06220D	18.5414	-4.21268	0.0361671	0.545249	GO:0019388(galactose catabolic process),GO:0048229(gametophyte development),GO:0006874(cellular calcium ion homeostasis),GO:0019255(glucose 1-phosphate metabolic process),GO:0000023(maltose metabolic process),GO:0019252(starch biosynthetic process),GO:0005992(trehalose biosynthetic process),GO:0009590(detection of gravity),GO:0046686(response to cadmium ion)	GO:0009570(chloroplast stroma),GO:0044445(cytosolic part),GO:0005634(nucleus),GO:0005886(plasma membrane),GO:0010319(stromule),GO:0048046(apoplast)	GO:0000287(magnesium ion binding),GO:0004614(phosphoglucomutase activity)
BnaC05g02400D	22.6271	-4.49998	0.0362655	0.546105	-	GO:0005777(peroxisome)	GO:0047617(acyl-CoA hydrolase activity)
BnaA10g13880D	26.2716	-4.71543	0.0363698	0.546756	-	GO:0009506(plasmodesma),GO:0005773(vacuole),GO:0009505(plant-type cell wall)	GO:0003824(catalytic activity)
BnaC05g05070D	18.5882	-4.21632	0.0364812	0.548095	-	-	-
BnaA03g58320D	37.789	-5.2399	0.0365515	0.549021	GO:0010103(stomatal complex morphogenesis),GO:0016117(carotenoid biosynthetic process),GO:0006655(phosphatidylglycerol biosynthetic process),GO:0006636(unsaturated fatty acid biosynthetic process),GO:0019288(isopentenyl diphosphate biosynthetic process, mevalonate-independent pathway),GO:0015979(photosynthesis),GO:0015995(chlorophyll biosynthetic process),GO:0019761(glucosinolate biosynthetic pro…	GO:0010007(magnesium chelatase complex),GO:0005618(cell wall),GO:0009570(chloroplast stroma)	GO:0016851(magnesium chelatase activity),GO:0016887(ATPase activity),GO:0005524(ATP binding)
BnaC08g31160D	19.3464	-4.27399	0.0365568	0.549021	GO:0009813(flavonoid biosynthetic process),GO:0009744(response to sucrose stimulus),GO:0006952(defense response),GO:0010224(response to UV-B),GO:0055114(oxidation-reduction process),GO:0080167(response to karrikin)	GO:0005886(plasma membrane),GO:0005829(cytosol)	GO:0047504((-)-menthol dehydrogenase activity),GO:0008106(alcohol dehydrogenase (NADP+) activity),GO:0047501((+)-neomenthol dehydrogenase activity),GO:0000166(nucleotide binding)
BnaA07g36910D	39.0545	-5.28742	0.0368974	0.552081	GO:0048573(photoperiodism, flowering)	GO:0009507(chloroplast)	-
BnaA10g27610D	18.5484	-4.21322	0.0369143	0.552081	-	-	-
BnaA08g02020D	49.7354	-5.6362	0.0371361	0.554864	-	-	-
BnaA03g50030D	25.2245	-4.65675	0.0371946	0.555317	-	-	-
BnaC09g53840D	19.8182	-4.30875	0.0374169	0.556839	-	-	-
BnaA09g36360D	42.0476	-5.39395	0.0375082	0.557776	GO:0016132(brassinosteroid biosynthetic process),GO:0009744(response to sucrose stimulus),GO:0010224(response to UV-B),GO:0009821(alkaloid biosynthetic process),GO:0009813(flavonoid biosynthetic process)	GO:0009507(chloroplast),GO:0005773(vacuole),GO:0005783(endoplasmic reticulum)	GO:0016844(strictosidine synthase activity)
BnaC04g44570D	31.0336	-4.95576	0.0376888	0.559722	-	-	-
BnaC07g09730D	89.9526	-6.49109	0.0377587	0.560127	-	-	-
BnaC09g20300D	17.8208	-4.15549	0.037814	0.560431	GO:0000398(mRNA splicing, via spliceosome)	-	GO:0003723(RNA binding),GO:0000166(nucleotide binding)
BnaA02g34030D	89.7434	-6.48773	0.0379432	0.560975	-	-	-
BnaA06g14140D	30.1834	-4.91568	0.0379442	0.560975	-	-	-
BnaA09g04840D	18.1474	-4.18169	0.0379605	0.561112	GO:0005982(starch metabolic process),GO:0010114(response to red light),GO:0042752(regulation of circadian rhythm),GO:0009640(photomorphogenesis),GO:0048574(long-day photoperiodism, flowering),GO:0051170(nuclear import),GO:0010218(response to far red light),GO:0045892(negative regulation of transcription, DNA-dependent)	GO:0005634(nucleus)	GO:0003677(DNA binding)
BnaC05g34460D	74.2109	-6.21356	0.0380485	0.561885	-	-	-
BnaA03g28040D	17.7103	-4.14652	0.038122	0.562412	-	-	GO:0016491(oxidoreductase activity)
BnaCnng19590D	19.8428	-4.31054	0.0381238	0.562412	-	-	-
BnaA09g11460D	52.806	-5.72263	0.0382135	0.563365	-	-	-
BnaC08g16670D	18.3566	-4.19823	0.0382203	0.563365	-	GO:0005829(cytosol),GO:0048046(apoplast),GO:0005634(nucleus)	-
BnaC09g36390D	22.232	-4.47457	0.038371	0.564322	-	GO:0009507(chloroplast)	-
BnaA09g03310D	22.9659	-4.52142	0.0384769	0.565031	GO:0005975(carbohydrate metabolic process),GO:0010214(seed coat development)	GO:0009505(plant-type cell wall),GO:0048046(apoplast)	GO:0046556(alpha-N-arabinofuranosidase activity)
BnaA10g02050D	33.4092	-5.06217	0.0384897	0.565065	GO:0008152(metabolic process)	-	GO:0016491(oxidoreductase activity)
BnaC06g35740D	18.5664	-4.21462	0.0385432	0.565219	-	-	-
BnaC01g01850D	21.5565	-4.43005	0.0385613	0.565322	-	GO:0005634(nucleus)	-
BnaC01g13800D	57.4232	-5.84356	0.0386505	0.566313	-	-	-
BnaA03g25300D	25.9772	-4.69917	0.0386999	0.566932	GO:0006950(response to stress)	GO:0009535(chloroplast thylakoid membrane)	GO:0005198(structural molecule activity)
BnaAnng04940D	19.5781	-4.29117	0.0387157	0.567012	GO:0071369(cellular response to ethylene stimulus),GO:0000186(activation of MAPKK activity),GO:0009612(response to mechanical stimulus),GO:0009623(response to parasitic fungus),GO:0009814(defense response, incompatible interaction),GO:0019722(calcium-mediated signaling)	GO:0005829(cytosol),GO:0012505(endomembrane system),GO:0005634(nucleus)	GO:0051020(GTPase binding),GO:0004709(MAP kinase kinase kinase activity),GO:0005524(ATP binding)
BnaC03g25160D	19.6752	-4.2983	0.0387303	0.567012	GO:0000038(very long-chain fatty acid metabolic process),GO:0006869(lipid transport),GO:0042335(cuticle development)	GO:0005576(extracellular region),GO:0009535(chloroplast thylakoid membrane)	GO:0008289(lipid binding)
BnaA09g41460D	35.479	-5.14889	0.0387877	0.567489	GO:0055114(oxidation-reduction process)	-	GO:0016620(oxidoreductase activity, acting on the aldehyde or oxo group of donors, NAD or NADP as acceptor)
BnaA08g12140D	20.3084	-4.344	0.0387941	0.567489	-	-	-
BnaA06g29970D	57.3186	-5.84093	0.0387956	0.567489	GO:0035304(regulation of protein dephosphorylation),GO:0019684(photosynthesis, light reaction)	GO:0009507(chloroplast)	-
BnaC09g00030D	17.7101	-4.1465	0.0388742	0.567935	GO:0006979(response to oxidative stress),GO:0006511(ubiquitin-dependent protein catabolic process),GO:0051788(response to misfolded protein),GO:0080129(proteasome core complex assembly),GO:0006120(mitochondrial electron transport, NADH to ubiquinone),GO:0009853(photorespiration)	GO:0005747(mitochondrial respiratory chain complex I)	GO:0051287(NAD binding),GO:0008270(zinc ion binding),GO:0008137(NADH dehydrogenase (ubiquinone) activity)
BnaA08g07510D	18.8876	-4.23936	0.0389665	0.568658	-	-	-
BnaC01g33800D	23.0983	-4.52971	0.0389999	0.568996	GO:0008152(metabolic process)	GO:0005739(mitochondrion)	GO:0016746(transferase activity, transferring acyl groups)
BnaA01g08370D	35.949	-5.16788	0.0391094	0.569644	GO:0010413(glucuronoxylan metabolic process),GO:0045492(xylan biosynthetic process),GO:0007275(multicellular organismal development),GO:0045893(positive regulation of transcription, DNA-dependent),GO:2000652(regulation of secondary cell wall biogenesis)	GO:0005634(nucleus)	GO:0003677(DNA binding),GO:0003700(sequence-specific DNA binding transcription factor activity)
BnaA05g35060D	19.5804	-4.29134	0.0391415	0.569956	-	GO:0009507(chloroplast)	GO:0004553(hydrolase activity, hydrolyzing O-glycosyl compounds)
BnaA09g02560D	43.1145	-5.4301	0.0391453	0.569956	GO:0016049(cell growth),GO:0006623(protein targeting to vacuole),GO:0009651(response to salt stress),GO:0000902(cell morphogenesis),GO:0006896(Golgi to vacuole transport),GO:0016197(endosomal transport),GO:0006944(cellular membrane fusion),GO:0006816(calcium ion transport),GO:0007030(Golgi organization),GO:0007033(vacuole organization),GO:0009630(gravitropism)	GO:0005829(cytosol),GO:0000325(plant-type vacuole),GO:0005774(vacuolar membrane),GO:0005770(late endosome),GO:0005802(trans-Golgi network),GO:0030140(trans-Golgi network transport vesicle)	GO:0004872(receptor activity),GO:0005515(protein binding)
BnaA07g24900D	39.3804	-5.29941	0.0392333	0.5708	-	-	-
BnaA01g21380D	18.9278	-4.24244	0.0393173	0.5708	GO:0010218(response to far red light),GO:0016117(carotenoid biosynthetic process),GO:0035304(regulation of protein dephosphorylation),GO:0006636(unsaturated fatty acid biosynthetic process),GO:0010114(response to red light),GO:0010207(photosystem II assembly),GO:0019288(isopentenyl diphosphate biosynthetic process, mevalonate-independent pathway),GO:0015995(chlorophyll biosynthetic process),GO:00…	GO:0009543(chloroplast thylakoid lumen),GO:0009535(chloroplast thylakoid membrane)	GO:0003993(acid phosphatase activity)
BnaC03g63010D	39.3281	-5.29749	0.0393337	0.5708	GO:0010207(photosystem II assembly),GO:0016556(mRNA modification)	GO:0009507(chloroplast),GO:0016020(membrane),GO:0005634(nucleus)	-
BnaCnng02820D	28.3774	-4.82667	0.0393439	0.5708	-	-	-
BnaC04g49940D	19.7509	-4.30385	0.0394123	0.5708	GO:0006810(transport)	GO:0005886(plasma membrane),GO:0005774(vacuolar membrane),GO:0009507(chloroplast)	GO:0005351(sugar:hydrogen symporter activity)
BnaA02g16510D	48.2449	-5.5923	0.0394571	0.5708	GO:0006629(lipid metabolic process),GO:0009744(response to sucrose stimulus),GO:0010224(response to UV-B),GO:0009813(flavonoid biosynthetic process),GO:0009627(systemic acquired resistance),GO:0031347(regulation of defense response)	GO:0005739(mitochondrion),GO:0016021(integral to membrane),GO:0009506(plasmodesma),GO:0005774(vacuolar membrane),GO:0009507(chloroplast),GO:0005783(endoplasmic reticulum),GO:0005794(Golgi apparatus),GO:0005886(plasma membrane)	GO:0016627(oxidoreductase activity, acting on the CH-CH group of donors)
BnaA03g21180D	32.0761	-5.00343	0.0394782	0.571001	-	GO:0043231(intracellular membrane-bounded organelle)	-
BnaCnng67460D	37.7511	-5.23845	0.0395035	0.571262	GO:0031348(negative regulation of defense response),GO:0015749(monosaccharide transport),GO:0043090(amino acid import),GO:0055085(transmembrane transport)	GO:0005886(plasma membrane),GO:0090406(pollen tube),GO:0016021(integral to membrane)	GO:0005355(glucose transmembrane transporter activity),GO:0015148(D-xylose transmembrane transporter activity),GO:0015575(mannitol transmembrane transporter activity),GO:0005354(galactose transmembrane transporter activity),GO:0015168(glycerol transmembrane transporter activity),GO:0005351(sugar:hydrogen symporter activity),GO:0005365(myo-inositol transmembrane transporter activity),GO:0015576(so…
BnaA06g32810D	17.3609	-4.11777	0.0395221	0.571319	-	-	-
BnaA09g49830D	31.1806	-4.96258	0.0395464	0.571357	GO:0055114(oxidation-reduction process)	-	GO:0005506(iron ion binding),GO:0050590(desacetoxyvindoline 4-hydroxylase activity)
BnaA07g34700D	17.3567	-4.11742	0.039582	0.571768	-	-	-
BnaCnng12800D	17.3162	-4.11405	0.0395997	0.571813	GO:0042773(ATP synthesis coupled electron transport)	GO:0005743(mitochondrial inner membrane),GO:0070469(respiratory chain),GO:0016021(integral to membrane)	GO:0008137(NADH dehydrogenase (ubiquinone) activity)
BnaA09g51010D	24.1617	-4.59465	0.0396475	0.572399	GO:0010223(secondary shoot formation)	GO:0005634(nucleus),GO:0009536(plastid)	-
BnaCnng02600D	18.8273	-4.23475	0.0397819	0.573603	-	-	GO:0005488(binding)
BnaCnng02680D	17.1133	-4.09705	0.0400532	0.575702	GO:0005978(glycogen biosynthetic process)	-	GO:0004553(hydrolase activity, hydrolyzing O-glycosyl compounds),GO:0043169(cation binding),GO:0003844(1,4-alpha-glucan branching enzyme activity)
BnaAnng20030D	40.6213	-5.34416	0.0400828	0.57581	GO:0001510(RNA methylation),GO:0006396(RNA processing)	GO:0005730(nucleolus),GO:0005732(small nucleolar ribonucleoprotein complex),GO:0005829(cytosol)	-
BnaA08g28720D	33.8107	-5.07941	0.0400886	0.57581	GO:0055114(oxidation-reduction process)	GO:0010287(plastoglobule),GO:0009941(chloroplast envelope),GO:0009535(chloroplast thylakoid membrane)	GO:0004033(aldo-keto reductase (NADP) activity)
BnaC02g16480D	26.4789	-4.72677	0.040145	0.576037	-	-	-
BnaA03g48330D	18.4841	-4.20821	0.0402087	0.576693	GO:0006486(protein glycosylation)	GO:0005794(Golgi apparatus),GO:0016020(membrane)	GO:0008378(galactosyltransferase activity)
BnaC08g32700D	24.3135	-4.60369	0.0403748	0.577918	-	-	-
BnaA06g39270D	17.5489	-4.13331	0.0405246	0.578501	GO:0009693(ethylene biosynthetic process),GO:0010200(response to chitin),GO:0010286(heat acclimation),GO:0015824(proline transport)	GO:0005634(nucleus)	GO:0008270(zinc ion binding)
BnaC09g01290D	26.8603	-4.7474	0.0405824	0.578784	GO:0009825(multidimensional cell growth),GO:0006412(translation),GO:0007015(actin filament organization),GO:0010090(trichome morphogenesis),GO:0009165(nucleotide biosynthetic process),GO:0052546(cell wall pectin metabolic process),GO:0052541(plant-type cell wall cellulose metabolic process)	GO:0005885(Arp2/3 protein complex),GO:0022625(cytosolic large ribosomal subunit),GO:0016020(membrane)	GO:0003735(structural constituent of ribosome),GO:0005524(ATP binding),GO:0005200(structural constituent of cytoskeleton)
BnaA05g32130D	19.7256	-4.302	0.0405949	0.578859	-	-	-
BnaC05g46550D	20.1347	-4.33161	0.040725	0.5801	-	-	-
BnaAnng25950D	19.8189	-4.3088	0.0407931	0.580841	GO:0005975(carbohydrate metabolic process),GO:0016310(phosphorylation)	GO:0009507(chloroplast)	GO:0046872(metal ion binding),GO:0050521(alpha-glucan, water dikinase activity),GO:0005524(ATP binding)
BnaA06g12060D	18.9374	-4.24317	0.0408863	0.58108	-	-	-
BnaC03g49990D	26.2616	-4.71489	0.0408956	0.58108	-	GO:0005634(nucleus)	-
BnaC08g32590D	32.4863	-5.02176	0.0408983	0.58108	-	-	-
BnaC05g04110D	18.785	-4.23151	0.0409202	0.58118	GO:0009651(response to salt stress),GO:0009640(photomorphogenesis),GO:0009266(response to temperature stimulus),GO:0009737(response to abscisic acid stimulus),GO:0006972(hyperosmotic response),GO:0006833(water transport),GO:0007030(Golgi organization),GO:0006096(glycolysis),GO:0046686(response to cadmium ion),GO:0080167(response to karrikin)	GO:0005634(nucleus)	GO:0008270(zinc ion binding),GO:0003677(DNA binding),GO:0005515(protein binding),GO:0003700(sequence-specific DNA binding transcription factor activity)
BnaC05g12860D	21.7238	-4.4412	0.04137	0.585667	GO:0009651(response to salt stress)	GO:0005783(endoplasmic reticulum)	-
BnaC09g51770D	18.5614	-4.21423	0.041646	0.588384	-	-	-
BnaA10g23990D	16.9243	-4.08103	0.0416766	0.588384	-	-	-
BnaA10g27420D	16.9583	-4.08392	0.0417201	0.588717	GO:0009651(response to salt stress),GO:0006914(autophagy)	-	-
BnaC02g41070D	19.5644	-4.29016	0.041744	0.588725	GO:0055114(oxidation-reduction process)	-	GO:0000166(nucleotide binding),GO:0008270(zinc ion binding),GO:0051903(S-(hydroxymethyl)glutathione dehydrogenase activity)
BnaC03g13910D	17.0325	-4.09022	0.0417532	0.588725	-	-	GO:0008270(zinc ion binding)
BnaC01g26800D	18.13	-4.18031	0.0418249	0.589352	GO:0010218(response to far red light),GO:0016117(carotenoid biosynthetic process),GO:0035304(regulation of protein dephosphorylation),GO:0006636(unsaturated fatty acid biosynthetic process),GO:0010114(response to red light),GO:0010207(photosystem II assembly),GO:0019288(isopentenyl diphosphate biosynthetic process, mevalonate-independent pathway),GO:0015995(chlorophyll biosynthetic process),GO:00…	GO:0009543(chloroplast thylakoid lumen),GO:0009535(chloroplast thylakoid membrane)	GO:0003993(acid phosphatase activity)
BnaA01g19210D	16.6872	-4.06067	0.041912	0.590473	GO:0006468(protein phosphorylation),GO:0007165(signal transduction),GO:0009691(cytokinin biosynthetic process)	GO:0005886(plasma membrane)	GO:0004674(protein serine/threonine kinase activity),GO:0005524(ATP binding)
BnaCnng44560D	26.9858	-4.75413	0.0420122	0.591498	-	GO:0009507(chloroplast)	-
BnaA06g37910D	54.6216	-5.7714	0.042121	0.592781	-	-	-
BnaCnng77910D	26.3152	-4.71783	0.0422689	0.594092	-	GO:0009941(chloroplast envelope)	-
BnaC05g47390D	34.0146	-5.08808	0.0423118	0.594149	GO:0006412(translation)	GO:0005730(nucleolus),GO:0005794(Golgi apparatus),GO:0009506(plasmodesma),GO:0005618(cell wall),GO:0022627(cytosolic small ribosomal subunit),GO:0009507(chloroplast),GO:0016020(membrane)	GO:0003735(structural constituent of ribosome)
BnaA03g21990D	28.0698	-4.81095	0.0423771	0.594366	GO:0010264(myo-inositol hexakisphosphate biosynthetic process)	-	GO:0016491(oxidoreductase activity),GO:0000166(nucleotide binding)
BnaC07g20350D	54.8083	-5.77632	0.0425075	0.595508	-	GO:0005739(mitochondrion)	-
BnaC02g24440D	27.3678	-4.77441	0.0426766	0.597078	GO:0010207(photosystem II assembly),GO:0006508(proteolysis)	GO:0009570(chloroplast stroma)	GO:0004176(ATP-dependent peptidase activity)
BnaA10g29340D	26.7249	-4.74011	0.0427441	0.597641	-	-	-
BnaC04g02520D	34.965	-5.12784	0.0428006	0.598175	GO:0009791(post-embryonic development),GO:0050794(regulation of cellular process),GO:0048608(reproductive structure development),GO:0016043(cellular component organization)	-	-
BnaA04g20160D	17.7845	-4.15255	0.0428708	0.598542	-	-	GO:0000166(nucleotide binding)
BnaC04g37230D	17.1956	-4.10397	0.0429715	0.599392	GO:0010161(red light signaling pathway),GO:0009744(response to sucrose stimulus),GO:0032880(regulation of protein localization),GO:0010099(regulation of photomorphogenesis),GO:0009637(response to blue light),GO:0010155(regulation of proton transport),GO:0010218(response to far red light),GO:0009644(response to high light intensity)	GO:0005634(nucleus)	GO:0008270(zinc ion binding),GO:0005515(protein binding),GO:0003700(sequence-specific DNA binding transcription factor activity)
BnaC09g26310D	41.0435	-5.35908	0.043027	0.599484	GO:0010264(myo-inositol hexakisphosphate biosynthetic process)	-	-
BnaA09g02570D	26.3746	-4.72108	0.0430389	0.599484	GO:0046417(chorismate metabolic process),GO:0009073(aromatic amino acid family biosynthetic process),GO:0006007(glucose catabolic process)	GO:0009507(chloroplast),GO:0005829(cytosol)	GO:0004106(chorismate mutase activity),GO:0016688(L-ascorbate peroxidase activity)
BnaA06g37070D	36.0132	-5.17045	0.0432623	0.601727	GO:0010264(myo-inositol hexakisphosphate biosynthetic process),GO:0006098(pentose-phosphate shunt),GO:0009773(photosynthetic electron transport in photosystem I)	GO:0010598(NAD(P)H dehydrogenase complex (plastoquinone)),GO:0009535(chloroplast thylakoid membrane)	GO:0003824(catalytic activity),GO:0030246(carbohydrate binding)
BnaC06g18150D	24.2807	-4.60174	0.0433567	0.602099	-	GO:0005576(extracellular region),GO:0016021(integral to membrane)	-
BnaC04g06020D	37.3408	-5.22268	0.0434154	0.602472	GO:0016556(mRNA modification),GO:0010207(photosystem II assembly),GO:0019344(cysteine biosynthetic process)	GO:0030095(chloroplast photosystem II),GO:0019898(extrinsic to membrane),GO:0009654(oxygen evolving complex),GO:0009543(chloroplast thylakoid lumen)	GO:0005509(calcium ion binding)
BnaC03g20920D	21.7277	-4.44146	0.0434462	0.602472	-	-	-
BnaA07g29290D	16.8724	-4.07659	0.0434986	0.602472	-	-	-
BnaC04g26530D	19.4941	-4.28496	0.0435727	0.603243	GO:0005975(carbohydrate metabolic process),GO:0055114(oxidation-reduction process)	-	GO:0032440(2-alkenal reductase [NAD(P)] activity),GO:0042132(fructose 1,6-bisphosphate 1-phosphatase activity)
BnaC04g12490D	16.1427	-4.01281	0.0436101	0.60332	-	-	-
BnaA10g00380D	16.3233	-4.02886	0.0436172	0.60332	GO:0006631(fatty acid metabolic process),GO:0055114(oxidation-reduction process)	GO:0005576(extracellular region)	GO:0009055(electron carrier activity),GO:0005506(iron ion binding),GO:0020037(heme binding),GO:0019825(oxygen binding),GO:0018685(alkane 1-monooxygenase activity)
BnaC09g36120D	17.5527	-4.13362	0.0436743	0.60332	-	-	-
BnaA07g04740D	25.9854	-4.69963	0.0436765	0.60332	GO:0005978(glycogen biosynthetic process),GO:0019252(starch biosynthetic process)	GO:0009507(chloroplast)	GO:0008878(glucose-1-phosphate adenylyltransferase activity)
BnaA09g10030D	54.0761	-5.75692	0.0436786	0.60332	GO:0042218(1-aminocyclopropane-1-carboxylate biosynthetic process),GO:0009620(response to fungus),GO:0009414(response to water deprivation),GO:0009867(jasmonic acid mediated signaling pathway),GO:0009611(response to wounding),GO:0009695(jasmonic acid biosynthetic process),GO:0042538(hyperosmotic salinity response),GO:0009627(systemic acquired resistance),GO:0009733(response to auxin stimulus),GO:…	GO:0005737(cytoplasm)	GO:0016847(1-aminocyclopropane-1-carboxylate synthase activity),GO:0004838(L-tyrosine:2-oxoglutarate aminotransferase activity),GO:0030170(pyridoxal phosphate binding)
BnaC04g16300D	49.3992	-5.62642	0.043756	0.604022	-	GO:0005634(nucleus)	-
BnaC07g40490D	16.5381	-4.04772	0.0438157	0.604527	GO:0006486(protein glycosylation)	GO:0005794(Golgi apparatus),GO:0016020(membrane)	GO:0008378(galactosyltransferase activity)
BnaCnng26710D	23.163	-4.53375	0.0441452	0.607796	-	GO:0009507(chloroplast),GO:0009579(thylakoid),GO:0016020(membrane)	GO:0046872(metal ion binding)
BnaA02g36490D	22.0727	-4.46419	0.0442764	0.609228	GO:0032259(methylation)	GO:0005802(trans-Golgi network),GO:0005794(Golgi apparatus),GO:0005768(endosome),GO:0005634(nucleus)	GO:0008168(methyltransferase activity)
BnaC03g72270D	25.831	-4.69103	0.0442827	0.609228	-	-	-
BnaC01g17830D	26.332	-4.71875	0.0443656	0.609977	GO:0016226(iron-sulfur cluster assembly)	-	GO:0005506(iron ion binding),GO:0051536(iron-sulfur cluster binding)
BnaC06g42250D	17.9657	-4.16717	0.0443828	0.610107	GO:0046167(glycerol-3-phosphate biosynthetic process)	GO:0009507(chloroplast),GO:0009331(glycerol-3-phosphate dehydrogenase complex)	GO:0051287(NAD binding),GO:0004367(glycerol-3-phosphate dehydrogenase [NAD+] activity),GO:0042803(protein homodimerization activity)
BnaC02g41670D	17.9385	-4.16498	0.0444735	0.61114	-	GO:0005737(cytoplasm)	-
BnaC09g00800D	16.3017	-4.02695	0.0445023	0.611428	GO:0006862(nucleotide transport),GO:0006944(cellular membrane fusion),GO:0010363(regulation of plant-type hypersensitive response),GO:0015802(basic amino acid transport),GO:0052544(defense response by callose deposition in cell wall),GO:0006612(protein targeting to membrane),GO:0050832(defense response to fungus),GO:0042742(defense response to bacterium),GO:0043069(negative regulation of programm…	GO:0005794(Golgi apparatus),GO:0009506(plasmodesma),GO:0000148(1,3-beta-D-glucan synthase complex)	GO:0003843(1,3-beta-D-glucan synthase activity)
BnaA09g48220D	83.0492	-6.3759	0.044515	0.611496	GO:0006098(pentose-phosphate shunt),GO:0010304(PSII associated light-harvesting complex II catabolic process),GO:0010583(response to cyclopentenone),GO:0009407(toxin catabolic process)	GO:0005737(cytoplasm)	GO:0004364(glutathione transferase activity)
BnaA02g32360D	15.9118	-3.99202	0.04453	0.611504	GO:0055114(oxidation-reduction process)	-	GO:0000166(nucleotide binding),GO:0008270(zinc ion binding),GO:0051903(S-(hydroxymethyl)glutathione dehydrogenase activity)
BnaC06g29630D	15.9253	-3.99325	0.0445311	0.611504	GO:0006468(protein phosphorylation),GO:0007623(circadian rhythm),GO:0015996(chlorophyll catabolic process),GO:0042548(regulation of photosynthesis, light reaction)	GO:0009507(chloroplast)	GO:0004674(protein serine/threonine kinase activity),GO:0005524(ATP binding)
BnaC08g05090D	59.7452	-5.90075	0.0445692	0.611852	GO:0006863(purine nucleobase transport),GO:0015931(nucleobase-containing compound transport)	GO:0016020(membrane),GO:0009507(chloroplast)	GO:0005345(purine nucleobase transmembrane transporter activity)
BnaC09g00390D	19.4415	-4.28107	0.0445736	0.611852	-	-	-
BnaCnng48630D	21.8113	-4.44701	0.0445798	0.611852	GO:0046777(protein autophosphorylation)	GO:0005737(cytoplasm),GO:0005634(nucleus)	GO:0005524(ATP binding),GO:0004674(protein serine/threonine kinase activity)
BnaA10g11050D	48.8613	-5.61062	0.0447272	0.613131	-	-	-
BnaCnng23900D	15.7996	-3.98181	0.0450092	0.615173	-	-	-
BnaC05g48020D	15.9057	-3.99147	0.0450325	0.615364	GO:0019375(galactolipid biosynthetic process),GO:0045892(negative regulation of transcription, DNA-dependent),GO:0016036(cellular response to phosphate starvation)	GO:0005634(nucleus)	-
BnaC07g10350D	15.7979	-3.98166	0.0450388	0.615364	-	-	-
BnaC09g35740D	19.4601	-4.28245	0.045156	0.616217	GO:0009987(cellular process)	-	-
BnaA10g03200D	20.4766	-4.3559	0.0452328	0.617071	GO:0006486(protein glycosylation)	GO:0005794(Golgi apparatus),GO:0016020(membrane)	GO:0008378(galactosyltransferase activity)
BnaAnng14740D	53.1348	-5.73158	0.0452481	0.617071	GO:0016132(brassinosteroid biosynthetic process),GO:0019932(second-messenger-mediated signaling),GO:0006084(acetyl-CoA metabolic process),GO:0060964(regulation of gene silencing by miRNA),GO:0016126(sterol biosynthetic process)	GO:0016021(integral to membrane),GO:0005783(endoplasmic reticulum),GO:0005886(plasma membrane)	GO:0047750(cholestenol delta-isomerase activity),GO:0000247(C-8 sterol isomerase activity)
BnaA01g33410D	20.8387	-4.3812	0.0452734	0.617071	-	-	-
BnaA08g14270D	17.1319	-4.09861	0.0452762	0.617071	GO:0009611(response to wounding),GO:0009867(jasmonic acid mediated signaling pathway),GO:0009414(response to water deprivation),GO:0019853(L-ascorbic acid biosynthetic process),GO:0010363(regulation of plant-type hypersensitive response),GO:0006612(protein targeting to membrane),GO:0042538(hyperosmotic salinity response),GO:0009695(jasmonic acid biosynthetic process),GO:0009738(abscisic acid medi…	GO:0005634(nucleus)	GO:0010475(galactose-1-phosphate guanylyltransferase (GDP) activity),GO:0080048(GDP-D-glucose phosphorylase activity),GO:0080046(quercetin 4'-O-glucosyltransferase activity)
BnaC02g24000D	27.8524	-4.79973	0.0453501	0.617203	-	-	-
BnaCnng08750D	27.1855	-4.76476	0.0454631	0.617304	GO:0015688(iron chelate transport),GO:0010106(cellular response to iron ion starvation),GO:0009617(response to bacterium),GO:0055072(iron ion homeostasis),GO:0006826(iron ion transport),GO:0006833(water transport)	GO:0005886(plasma membrane)	GO:0000293(ferric-chelate reductase activity),GO:0043167(ion binding)
BnaC08g39740D	37.9969	-5.24781	0.0455018	0.617723	-	-	-
BnaA04g24330D	82.0033	-6.35761	0.045668	0.619308	-	-	-
BnaC06g13980D	36.3471	-5.18377	0.0456737	0.619308	-	-	-
BnaC05g07480D	31.6926	-4.98607	0.0457793	0.620289	GO:0009788(negative regulation of abscisic acid mediated signaling pathway),GO:0048608(reproductive structure development),GO:0016567(protein ubiquitination),GO:0010100(negative regulation of photomorphogenesis),GO:0010267(production of ta-siRNAs involved in RNA interference),GO:0006281(DNA repair)	GO:0080008(Cul4-RING ubiquitin ligase complex),GO:0005737(cytoplasm),GO:0005634(nucleus)	GO:0005515(protein binding),GO:0000166(nucleotide binding),GO:0004386(helicase activity)
BnaC03g26830D	22.9369	-4.5196	0.0458865	0.620854	GO:0045036(protein targeting to chloroplast),GO:0055114(oxidation-reduction process)	GO:0009941(chloroplast envelope)	GO:0010277(chlorophyllide a oxygenase [overall] activity),GO:0051537(2 iron, 2 sulfur cluster binding)
BnaA07g14540D	18.0856	-4.17677	0.0458867	0.620854	GO:0009965(leaf morphogenesis),GO:0000023(maltose metabolic process),GO:0030154(cell differentiation),GO:0019252(starch biosynthetic process),GO:0010207(photosystem II assembly)	GO:0005739(mitochondrion),GO:0009941(chloroplast envelope),GO:0009535(chloroplast thylakoid membrane)	-
BnaA03g00640D	21.4422	-4.42238	0.0458925	0.620854	-	-	-
BnaC01g14700D	29.0997	-4.86293	0.0459138	0.620854	-	-	-
BnaA06g35150D	28.3351	-4.82452	0.0460367	0.622088	GO:0035304(regulation of protein dephosphorylation),GO:0019252(starch biosynthetic process),GO:0010207(photosystem II assembly),GO:0009902(chloroplast relocation),GO:0000023(maltose metabolic process),GO:0009567(double fertilization forming a zygote and endosperm),GO:0045893(positive regulation of transcription, DNA-dependent),GO:0042793(transcription from plastid promoter),GO:0006364(rRNA proces…	GO:0043235(receptor complex),GO:0031361(integral to thylakoid membrane),GO:0009535(chloroplast thylakoid membrane),GO:0005886(plasma membrane)	GO:0009977(proton motive force dependent protein transmembrane transporter activity)
BnaC09g01340D	107.943	-6.75413	0.0461608	0.622483	-	GO:0005634(nucleus),GO:0009941(chloroplast envelope)	-
BnaC09g32850D	15.6425	-3.9674	0.0461969	0.62255	-	-	-
BnaC04g50540D	15.5587	-3.95965	0.0462436	0.622832	GO:0009739(response to gibberellin stimulus)	GO:0009506(plasmodesma),GO:0044464(cell part)	-
BnaC08g11970D	41.7687	-5.38435	0.0462616	0.622832	-	GO:0016020(membrane),GO:0005811(lipid particle)	-
BnaC01g14220D	58.6156	-5.87321	0.0463131	0.623029	-	-	-
BnaCnng55730D	15.472	-3.95159	0.0463805	0.623629	GO:0070207(protein homotrimerization),GO:0009651(response to salt stress),GO:0019252(starch biosynthetic process),GO:2000377(regulation of reactive oxygen species metabolic process),GO:0009853(photorespiration),GO:0009901(anther dehiscence)	GO:0005747(mitochondrial respiratory chain complex I),GO:0009507(chloroplast)	GO:0004089(carbonate dehydratase activity),GO:0005515(protein binding)
BnaA06g37850D	16.5036	-4.0447	0.0463914	0.62367	GO:0006355(regulation of transcription, DNA-dependent),GO:0031539(positive regulation of anthocyanin metabolic process),GO:0007623(circadian rhythm),GO:0009630(gravitropism),GO:0009740(gibberellic acid mediated signaling pathway),GO:0010017(red or far-red light signaling pathway),GO:0009704(de-etiolation)	GO:0005634(nucleus)	GO:0042802(identical protein binding),GO:0003677(DNA binding),GO:0003700(sequence-specific DNA binding transcription factor activity)
BnaA07g35120D	15.5243	-3.95645	0.046409	0.6238	-	-	-
BnaC09g37480D	18.8665	-4.23776	0.0466586	0.626406	GO:0009725(response to hormone stimulus),GO:0009651(response to salt stress),GO:0009744(response to sucrose stimulus)	GO:0016021(integral to membrane),GO:0005634(nucleus)	GO:0004872(receptor activity)
BnaC07g46060D	21.5169	-4.4274	0.0467919	0.626598	GO:0044710(single-organism metabolic process)	-	GO:0016620(oxidoreductase activity, acting on the aldehyde or oxo group of donors, NAD or NADP as acceptor)
BnaC07g40660D	15.4027	-3.94511	0.0468981	0.627101	-	-	-
BnaC02g43800D	15.3866	-3.9436	0.0470474	0.628091	GO:0015996(chlorophyll catabolic process)	GO:0005634(nucleus)	-
BnaA04g06990D	15.3515	-3.94031	0.0471031	0.628409	GO:0008152(metabolic process)	-	GO:0016491(oxidoreductase activity)
BnaA10g10320D	15.7515	-3.97741	0.0471206	0.628536	-	-	-
BnaA10g27550D	16.0973	-4.00875	0.0471391	0.628675	GO:0009058(biosynthetic process)	-	GO:0016757(transferase activity, transferring glycosyl groups)
BnaC01g18640D	26.3112	-4.71761	0.0472454	0.629454	GO:0044211(CTP salvage),GO:0044206(UMP salvage),GO:0016310(phosphorylation)	-	GO:0004849(uridine kinase activity),GO:0016773(phosphotransferase activity, alcohol group as acceptor),GO:0005524(ATP binding)
BnaA06g13670D	16.0199	-4.00179	0.0472962	0.62994	GO:0055085(transmembrane transport)	GO:0005886(plasma membrane),GO:0005774(vacuolar membrane),GO:0016021(integral to membrane)	GO:0005351(sugar:hydrogen symporter activity)
BnaC09g40730D	15.5979	-3.96328	0.0472979	0.62994	GO:0006655(phosphatidylglycerol biosynthetic process),GO:0019288(isopentenyl diphosphate biosynthetic process, mevalonate-independent pathway),GO:0015995(chlorophyll biosynthetic process),GO:0016117(carotenoid biosynthetic process),GO:0006636(unsaturated fatty acid biosynthetic process)	GO:0009507(chloroplast)	GO:0046905(phytoene synthase activity),GO:0016767(geranylgeranyl-diphosphate geranylgeranyltransferase activity)
BnaC06g14680D	1917.72	-10.9052	0.0473216	0.630149	GO:0009772(photosynthetic electron transport in photosystem II),GO:0009635(response to herbicide)	GO:0010287(plastoglobule),GO:0030076(light-harvesting complex),GO:0009523(photosystem II),GO:0016021(integral to membrane),GO:0009535(chloroplast thylakoid membrane),GO:0005739(mitochondrion)	GO:0016491(oxidoreductase activity),GO:0045156(electron transporter, transferring electrons within the cyclic electron transport pathway of photosynthesis activity),GO:0005506(iron ion binding)
BnaA10g13260D	26.1093	-4.70649	0.047479	0.631209	GO:0009725(response to hormone stimulus),GO:0050794(regulation of cellular process),GO:0006351(transcription, DNA-dependent)	-	GO:0005488(binding)
BnaCnng03560D	15.5149	-3.95558	0.0475968	0.632103	GO:0006007(glucose catabolic process),GO:0009744(response to sucrose stimulus),GO:0010224(response to UV-B),GO:0009813(flavonoid biosynthetic process),GO:0080167(response to karrikin)	GO:0005886(plasma membrane)	GO:0005524(ATP binding),GO:0016887(ATPase activity),GO:0005215(transporter activity)
BnaA07g33280D	51.775	-5.69418	0.0476504	0.632495	-	-	-
BnaA09g22880D	26.5864	-4.73262	0.0476996	0.632716	GO:0055114(oxidation-reduction process)	-	GO:0016491(oxidoreductase activity),GO:0000166(nucleotide binding)
BnaC09g48610D	15.1792	-3.92402	0.0477555	0.632716	-	-	-
BnaA02g14340D	25.9762	-4.69912	0.0478394	0.633295	GO:0009828(plant-type cell wall loosening),GO:0009739(response to gibberellin stimulus),GO:0009826(unidimensional cell growth),GO:0010119(regulation of stomatal movement),GO:0010114(response to red light),GO:0006949(syncytium formation)	GO:0009505(plant-type cell wall),GO:0005576(extracellular region),GO:0016020(membrane)	-
BnaC03g04550D	16.2067	-4.01852	0.0479057	0.633959	GO:0006499(N-terminal protein myristoylation)	GO:0005768(endosome),GO:0005794(Golgi apparatus),GO:0009506(plasmodesma),GO:0005886(plasma membrane),GO:0016021(integral to membrane),GO:0005802(trans-Golgi network),GO:0005739(mitochondrion)	-
BnaC05g46790D	15.4072	-3.94553	0.0480056	0.634885	-	-	-
BnaC04g49070D	66.2093	-6.04896	0.0480214	0.634885	GO:0006098(pentose-phosphate shunt),GO:0006457(protein folding),GO:0010207(photosystem II assembly),GO:0019288(isopentenyl diphosphate biosynthetic process, mevalonate-independent pathway),GO:0000413(protein peptidyl-prolyl isomerization),GO:0006364(rRNA processing),GO:0010027(thylakoid membrane organization)	GO:0016020(membrane),GO:0009570(chloroplast stroma),GO:0009543(chloroplast thylakoid lumen)	GO:0005528(FK506 binding),GO:0003755(peptidyl-prolyl cis-trans isomerase activity)
BnaC06g07280D	18.4559	-4.20601	0.0480401	0.634885	-	-	-
BnaA03g00380D	15.2645	-3.93211	0.0481177	0.635164	-	-	-
BnaCnng02060D	18.1136	-4.179	0.0483806	0.636902	GO:0006508(proteolysis)	GO:0016020(membrane)	GO:0004222(metalloendopeptidase activity)
BnaC02g33160D	28.373	-4.82645	0.048387	0.636902	-	-	-
BnaA08g24180D	15.4195	-3.94668	0.0485529	0.638233	GO:0009805(coumarin biosynthetic process),GO:0042744(hydrogen peroxide catabolic process),GO:0009651(response to salt stress),GO:0009611(response to wounding),GO:0009266(response to temperature stimulus),GO:0009963(positive regulation of flavonoid biosynthetic process),GO:0006972(hyperosmotic response),GO:0006833(water transport),GO:0007030(Golgi organization),GO:0006096(glycolysis),GO:0046686(re…	GO:0009941(chloroplast envelope),GO:0009570(chloroplast stroma),GO:0005886(plasma membrane)	-
BnaC07g16920D	14.9852	-3.90546	0.0485762	0.638432	GO:0015996(chlorophyll catabolic process)	GO:0005739(mitochondrion)	-
BnaA07g25610D	36.6847	-5.19711	0.048617	0.638862	GO:0010264(myo-inositol hexakisphosphate biosynthetic process)	-	GO:0016491(oxidoreductase activity),GO:0000166(nucleotide binding)
BnaC03g36460D	22.0044	-4.45972	0.0486438	0.639108	-	-	-
BnaC03g55690D	20.8714	-4.38345	0.0487881	0.640474	-	GO:0005794(Golgi apparatus),GO:0016020(membrane)	-
BnaA09g05140D	35.0397	-5.13092	0.0489054	0.640556	-	-	-
BnaA04g13620D	15.5048	-3.95464	0.0489494	0.640556	-	-	-
BnaAnng25200D	19.7721	-4.3054	0.0490044	0.640851	-	-	-
BnaC08g21940D	36.5135	-5.19036	0.0490468	0.641298	-	-	-
BnaC08g21600D	27.4878	-4.78072	0.0490613	0.641382	GO:0007568(aging),GO:0009267(cellular response to starvation),GO:0055114(oxidation-reduction process)	GO:0005737(cytoplasm)	GO:0005506(iron ion binding),GO:0016706(oxidoreductase activity, acting on paired donors, with incorporation or reduction of molecular oxygen, 2-oxoglutarate as one donor, and incorporation of one atom each of oxygen into both donors)
BnaC06g12420D	16.0419	-4.00377	0.0490709	0.6414	GO:0009965(leaf morphogenesis),GO:0000023(maltose metabolic process),GO:0030154(cell differentiation),GO:0019252(starch biosynthetic process),GO:0010207(photosystem II assembly)	GO:0005739(mitochondrion),GO:0009941(chloroplast envelope),GO:0009535(chloroplast thylakoid membrane)	-
BnaAnng39770D	104.491	-6.70724	0.0491263	0.641655	-	-	-
BnaC04g48140D	104.491	-6.70724	0.0491263	0.641655	-	-	-
BnaC09g20000D	14.8755	-3.89487	0.0491275	0.641655	GO:0009414(response to water deprivation),GO:0019722(calcium-mediated signaling),GO:0010118(stomatal movement),GO:0010107(potassium ion import)	GO:0005737(cytoplasm),GO:0008287(protein serine/threonine phosphatase complex),GO:0005886(plasma membrane)	GO:0005515(protein binding),GO:0005509(calcium ion binding)
BnaA09g37710D	46.5303	-5.5401	0.0492843	0.642696	GO:0006098(pentose-phosphate shunt),GO:0016117(carotenoid biosynthetic process),GO:0043085(positive regulation of catalytic activity),GO:0010207(photosystem II assembly),GO:0010019(chloroplast-nucleus signaling pathway),GO:0015995(chlorophyll biosynthetic process),GO:0009965(leaf morphogenesis),GO:0030154(cell differentiation),GO:0019344(cysteine biosynthetic process),GO:0045893(positive regulati…	GO:0009507(chloroplast)	GO:0046906(tetrapyrrole binding),GO:0019899(enzyme binding)
BnaA10g03150D	46.5303	-5.5401	0.0492843	0.642696	GO:0010207(photosystem II assembly),GO:0009658(chloroplast organization),GO:0006508(proteolysis)	GO:0005886(plasma membrane),GO:0009706(chloroplast inner membrane)	GO:0004222(metalloendopeptidase activity)
BnaA03g54460D	14.9979	-3.90669	0.0492947	0.642706	-	-	-
BnaC04g32090D	15.3053	-3.93596	0.04936	0.643044	GO:0055114(oxidation-reduction process)	GO:0009507(chloroplast)	GO:0008937(ferredoxin-NAD(P) reductase activity),GO:0046872(metal ion binding),GO:0051539(4 iron, 4 sulfur cluster binding)
BnaC03g31540D	19.0127	-4.24889	0.0494078	0.643471	-	-	-
BnaA06g25030D	15.3899	-3.94391	0.0494234	0.643551	GO:0009954(proximal/distal pattern formation),GO:0009753(response to jasmonic acid stimulus),GO:0009739(response to gibberellin stimulus),GO:0009651(response to salt stress),GO:0006355(regulation of transcription, DNA-dependent),GO:0009611(response to wounding),GO:0009751(response to salicylic acid stimulus),GO:0009733(response to auxin stimulus),GO:0010227(floral organ abscission),GO:0048439(flo…	GO:0005774(vacuolar membrane),GO:0005576(extracellular region),GO:0005634(nucleus)	GO:0005516(calmodulin binding),GO:0003712(transcription cofactor activity),GO:0008270(zinc ion binding),GO:0004402(histone acetyltransferase activity)
BnaC01g39650D	15.3685	-3.9419	0.0495392	0.644632	-	GO:0005576(extracellular region)	GO:0003723(RNA binding),GO:0000166(nucleotide binding)
BnaC08g08290D	25.2905	-4.66052	0.0498822	0.646425	-	-	-

## Sheet: leaf-vs-stem.Diff_Exp
GO annotation of the DEGs of the common genes between leaves and stems
Gene_id	foldChange	log2FoldChange	P-value	adjusted P-value	GO:BiologicalProcess	GO:CellularComponent	GO:MolecularFunction
BnaA01g02210D	0.00318849	8.29291	2.76916e-05	0.00449333	-	-	GO:0016772(transferase activity, transferring phosphorus-containing groups)
BnaCnng22600D	0.00297194	8.39438	6.64185e-05	0.00855739	-	-	GO:0016491(oxidoreductase activity)
BnaA03g16490D	0.0087274	6.84023	6.83312e-05	0.00871695	GO:0006275(regulation of DNA replication),GO:0008283(cell proliferation),GO:0010090(trichome morphogenesis),GO:0051446(positive regulation of meiotic cell cycle),GO:0042023(DNA endoreduplication),GO:0051302(regulation of cell division),GO:0009165(nucleotide biosynthetic process),GO:0045893(positive regulation of transcription, DNA-dependent),GO:0006270(DNA replication initiation)	GO:0005667(transcription factor complex)	GO:0005515(protein binding),GO:0003677(DNA binding),GO:0003700(sequence-specific DNA binding transcription factor activity)
BnaA03g16070D	0.0099571	6.65006	8.32054e-05	0.010068	-	-	-
BnaA07g13160D	0.00297463	8.39308	0.000109729	0.0125388	-	-	-
BnaA01g06440D	0.00182655	9.09667	0.000119286	0.0133023	-	-	-
BnaC09g11760D	0.00421363	7.89072	0.000124383	0.0137036	-	-	-
BnaC06g07050D	0.00143557	9.44416	0.000133281	0.014519	-	-	-
BnaC09g24020D	0.00477404	7.71057	0.000193405	0.0195945	-	-	-
BnaA10g22080D	0.00465312	7.74759	0.000215484	0.0211177	-	-	-
BnaAnng38970D	0.000147342	12.7285	0.000216145	0.0211177	-	-	-
BnaC09g10980D	0.0100802	6.63233	0.000216781	0.0211497	GO:0030001(metal ion transport),GO:0006801(superoxide metabolic process),GO:0055114(oxidation-reduction process)	-	GO:0046872(metal ion binding)
BnaA07g20740D	0.00683764	7.19229	0.000218535	0.0212406	-	-	-
BnaC04g53020D	0.00883878	6.82194	0.000222232	0.0215268	GO:0006952(defense response),GO:0051704(multi-organism process)	GO:0005576(extracellular region)	-
BnaCnng22390D	0.00194262	9.00778	0.000269927	0.0248352	GO:0015996(chlorophyll catabolic process)	GO:0009507(chloroplast)	-
BnaC06g33330D	0.0114685	6.44618	0.000304865	0.0272733	-	-	-
BnaC06g33340D	0.0170579	5.87342	0.000360081	0.0309708	GO:0071216(cellular response to biotic stimulus),GO:0055114(oxidation-reduction process),GO:0034976(response to endoplasmic reticulum stress),GO:0006984(ER-nucleus signaling pathway)	GO:0005789(endoplasmic reticulum membrane),GO:0005634(nucleus)	GO:0016671(oxidoreductase activity, acting on a sulfur group of donors, disulfide as acceptor),GO:0050660(flavin adenine dinucleotide binding)
BnaCnng42700D	0.0123173	6.34317	0.000388076	0.0329238	GO:0000413(protein peptidyl-prolyl isomerization)	-	GO:0003755(peptidyl-prolyl cis-trans isomerase activity)
BnaA03g16240D	0.0223527	5.4834	0.000392428	0.0331563	-	GO:0005634(nucleus),GO:0009507(chloroplast)	-
BnaC09g16450D	0.021131	5.56449	0.000404553	0.0339956	GO:0006810(transport),GO:0055114(oxidation-reduction process),GO:0019684(photosynthesis, light reaction)	GO:0009535(chloroplast thylakoid membrane),GO:0070118(organellar chromatophore thylakoid membrane)	GO:0048038(quinone binding),GO:0051287(NAD binding),GO:0008137(NADH dehydrogenase (ubiquinone) activity),GO:0046872(metal ion binding),GO:0051539(4 iron, 4 sulfur cluster binding)
BnaAnng40300D	0.00538716	7.53626	0.000405017	0.0339978	-	-	GO:0003676(nucleic acid binding),GO:0005524(ATP binding),GO:0008026(ATP-dependent helicase activity)
BnaA01g34250D	0.0212009	5.55973	0.000406583	0.0340555	GO:0006810(transport),GO:0055114(oxidation-reduction process),GO:0019684(photosynthesis, light reaction)	GO:0009535(chloroplast thylakoid membrane),GO:0070118(organellar chromatophore thylakoid membrane)	GO:0048038(quinone binding),GO:0051287(NAD binding),GO:0008137(NADH dehydrogenase (ubiquinone) activity),GO:0046872(metal ion binding),GO:0051539(4 iron, 4 sulfur cluster binding)
BnaA09g51510D	0.00316355	8.30424	0.000433833	0.0355697	-	-	-
BnaC02g03800D	0.00972351	6.68431	0.0005664	0.0431544	-	GO:0005576(extracellular region),GO:0009505(plant-type cell wall)	-
BnaC06g33350D	0.0215931	5.53328	0.000578159	0.0437922	GO:0071216(cellular response to biotic stimulus),GO:0055114(oxidation-reduction process),GO:0034976(response to endoplasmic reticulum stress),GO:0006984(ER-nucleus signaling pathway)	GO:0005789(endoplasmic reticulum membrane),GO:0005634(nucleus)	GO:0016671(oxidoreductase activity, acting on a sulfur group of donors, disulfide as acceptor),GO:0050660(flavin adenine dinucleotide binding)
BnaA07g23070D	0.00593106	7.39749	0.000621222	0.0462595	GO:0009733(response to auxin stimulus),GO:0016126(sterol biosynthetic process)	GO:0005634(nucleus)	-
BnaC04g16900D	0.00592435	7.39913	0.000639549	0.0471527	-	-	-
BnaA03g16230D	0.0207258	5.59243	0.000658893	0.0479879	GO:0010363(regulation of plant-type hypersensitive response),GO:0002831(regulation of response to biotic stimulus),GO:0009862(systemic acquired resistance, salicylic acid mediated signaling pathway),GO:0031348(negative regulation of defense response),GO:0009867(jasmonic acid mediated signaling pathway),GO:0042742(defense response to bacterium),GO:0009595(detection of biotic stimulus),GO:0043900(r…	GO:0005794(Golgi apparatus)	GO:0051753(mannan synthase activity)
BnaC09g08320D	0.00588788	7.40804	0.000659058	0.0479879	-	-	-
BnaA10g25790D	0.0106424	6.55404	0.000659687	0.0479879	GO:0006633(fatty acid biosynthetic process),GO:0046686(response to cadmium ion),GO:0016114(terpenoid biosynthetic process),GO:0010089(xylem development)	GO:0005634(nucleus)	GO:0008757(S-adenosylmethionine-dependent methyltransferase activity)
BnaA10g27940D	0.0071102	7.13589	0.000698793	0.0499537	GO:0045454(cell redox homeostasis),GO:0048653(anther development)	GO:0005737(cytoplasm)	GO:0009055(electron carrier activity),GO:0015035(protein disulfide oxidoreductase activity)
BnaC02g16810D	711.421	-9.47456	1.36966e-09	3.12452e-06	-	-	-
BnaA01g32900D	550.37	-9.10426	1.15163e-08	1.48871e-05	-	-	-
BnaA09g31930D	494.844	-8.95083	1.43769e-08	1.77358e-05	-	-	GO:0008270(zinc ion binding),GO:0003676(nucleic acid binding)
BnaA06g36560D	582.749	-9.18673	2.20551e-08	2.47918e-05	-	-	-
BnaC08g22740D	589.341	-9.20296	2.24016e-08	2.48216e-05	-	-	GO:0008270(zinc ion binding),GO:0003676(nucleic acid binding)
BnaC04g32360D	638.587	-9.31874	2.42962e-08	2.54658e-05	-	-	-
BnaC03g46900D	638.555	-9.31867	2.42963e-08	2.54658e-05	-	-	-
BnaA04g12120D	336.408	-8.39407	2.56125e-08	2.62957e-05	-	-	-
BnaCnng02720D	963.192	-9.91168	2.7892e-08	2.80956e-05	-	-	-
BnaC08g24340D	725.11	-9.50206	3.36844e-08	3.22547e-05	-	-	-
BnaA10g07250D	251.933	-7.97689	4.13186e-08	3.81518e-05	GO:0009809(lignin biosynthetic process),GO:0032259(methylation)	-	GO:0047763(caffeate O-methyltransferase activity),GO:0046983(protein dimerization activity)
BnaA04g10200D	389.658	-8.60607	6.28507e-08	5.53958e-05	-	-	-
BnaC06g39570D	264.623	-8.04779	9.38287e-08	7.70772e-05	-	-	-
BnaA02g01610D	267.981	-8.06599	9.44062e-08	7.70772e-05	GO:0006098(pentose-phosphate shunt)	GO:0005737(cytoplasm)	GO:0004801(sedoheptulose-7-phosphate:D-glyceraldehyde-3-phosphate glyceronetransferase activity)
BnaA09g13230D	270.704	-8.08057	1.77092e-07	0.00012837	GO:0006869(lipid transport)	-	GO:0008289(lipid binding)
BnaC01g19620D	465.738	-8.86338	2.18452e-07	0.000144832	GO:0045492(xylan biosynthetic process),GO:0010413(glucuronoxylan metabolic process)	GO:0005576(extracellular region)	-
BnaC05g15160D	281.542	-8.1372	2.67992e-07	0.000148472	GO:0009061(anaerobic respiration)	GO:0005634(nucleus)	-
BnaC02g33320D	341.96	-8.41768	3.03975e-07	0.000163399	-	GO:0016021(integral to membrane)	GO:0004497(monooxygenase activity)
BnaA03g59290D	123.701	-6.95071	3.61074e-07	0.000187957	GO:0006952(defense response),GO:0009807(lignan biosynthetic process)	GO:0009507(chloroplast)	-
BnaC04g15970D	199.44	-7.63981	4.39236e-07	0.000218385	-	GO:0016020(membrane)	-
BnaCnng68070D	171.691	-7.42367	5.95012e-07	0.000278014	GO:0006869(lipid transport)	-	GO:0008289(lipid binding)
BnaA04g16380D	178.7	-7.48139	6.2833e-07	0.00028837	-	GO:0016020(membrane)	-
BnaA03g28780D	223.894	-7.80667	6.43771e-07	0.000290524	GO:0006952(defense response),GO:0051707(response to other organism)	-	-
BnaA07g37530D	170.847	-7.41656	6.75429e-07	0.000299358	-	GO:0016020(membrane)	-
BnaC08g38870D	243.369	-7.927	6.86829e-07	0.000302681	GO:0006626(protein targeting to mitochondrion)	GO:0009506(plasmodesma),GO:0005634(nucleus)	-
BnaA06g13740D	289.632	-8.17808	8.65078e-07	0.000372762	GO:0009061(anaerobic respiration)	GO:0005634(nucleus)	-
BnaA09g50710D	164.238	-7.35964	1.05946e-06	0.000435433	GO:0030243(cellulose metabolic process),GO:0009825(multidimensional cell growth),GO:0030003(cellular cation homeostasis),GO:0043481(anthocyanin accumulation in tissues in response to UV light),GO:0048767(root hair elongation),GO:0000271(polysaccharide biosynthetic process),GO:0070838(divalent metal ion transport),GO:0019761(glucosinolate biosynthetic process),GO:0009684(indoleacetic acid biosynth…	GO:0005774(vacuolar membrane),GO:0009505(plant-type cell wall),GO:0009507(chloroplast),GO:0005576(extracellular region),GO:0009506(plasmodesma)	GO:0003993(acid phosphatase activity)
BnaA05g10770D	143.008	-7.15995	1.20818e-06	0.000490622	-	-	-
BnaA03g27980D	161.422	-7.33469	1.33e-06	0.000526312	-	-	-
BnaA07g29960D	245.039	-7.93687	1.39473e-06	0.000544277	GO:0045492(xylan biosynthetic process),GO:0010413(glucuronoxylan metabolic process)	GO:0031225(anchored to membrane)	-
BnaA08g28010D	131.812	-7.04233	1.39644e-06	0.000544277	-	-	-
BnaA07g34700D	223.447	-7.80379	1.58965e-06	0.000586146	-	-	-
BnaC06g33270D	292.272	-8.19117	1.59455e-06	0.000586146	GO:0045492(xylan biosynthetic process),GO:0010413(glucuronoxylan metabolic process)	GO:0005886(plasma membrane),GO:0031225(anchored to membrane)	GO:0005507(copper ion binding)
BnaA04g22540D	117.49	-6.8764	1.8262e-06	0.000634491	GO:0046777(protein autophosphorylation)	GO:0005737(cytoplasm),GO:0005634(nucleus)	GO:0005524(ATP binding),GO:0004674(protein serine/threonine kinase activity)
BnaA09g24750D	127.174	-6.99066	1.99103e-06	0.000671426	-	-	-
BnaA10g19550D	156.207	-7.28731	2.0048e-06	0.000673145	-	-	-
BnaAnng03750D	190.003	-7.56987	2.11893e-06	0.000699356	-	-	-
BnaC05g25790D	122.271	-6.93393	2.27611e-06	0.000731887	GO:0010363(regulation of plant-type hypersensitive response),GO:0009963(positive regulation of flavonoid biosynthetic process),GO:0006612(protein targeting to membrane)	-	-
BnaA03g08880D	342.33	-8.41924	2.36079e-06	0.000753529	GO:0009834(secondary cell wall biogenesis)	GO:0031225(anchored to membrane),GO:0005886(plasma membrane)	-
BnaC01g42010D	333.117	-8.37988	2.68726e-06	0.000827099	-	-	-
BnaA01g01570D	120.769	-6.91611	3.23171e-06	0.000971541	-	-	-
BnaA07g21710D	79.9523	-6.32107	3.28887e-06	0.000984909	-	-	-
BnaA02g35610D	211.793	-7.72651	3.77916e-06	0.00110318	GO:0045492(xylan biosynthetic process),GO:0010413(glucuronoxylan metabolic process)	GO:0031225(anchored to membrane)	-
BnaA07g16250D	108.644	-6.76347	3.98323e-06	0.00112755	GO:0000041(transition metal ion transport)	GO:0009507(chloroplast)	-
BnaC08g38370D	138.354	-7.11222	4.04499e-06	0.00113673	-	-	-
BnaC08g21610D	129.718	-7.01923	4.29674e-06	0.00118492	-	-	-
BnaA08g28840D	127.544	-6.99485	4.38272e-06	0.00120118	-	GO:0009941(chloroplast envelope)	-
BnaA01g24710D	107.995	-6.75482	4.76298e-06	0.0013008	-	-	-
BnaC06g43100D	89.2588	-6.47992	5.17267e-06	0.00139157	-	-	GO:0016787(hydrolase activity)
BnaC04g04840D	109.105	-6.76958	5.45269e-06	0.00143547	GO:0009878(nodule morphogenesis)	-	GO:0046872(metal ion binding)
BnaC04g39650D	203.028	-7.66554	5.89764e-06	0.00151991	-	GO:0016020(membrane)	-
BnaC04g47040D	120.181	-6.90907	5.89843e-06	0.00151991	GO:0009878(nodule morphogenesis)	-	GO:0046872(metal ion binding)
BnaA03g47290D	112.778	-6.81735	6.05957e-06	0.00154096	GO:0008283(cell proliferation)	-	-
BnaC02g41670D	98.5568	-6.62288	7.05843e-06	0.0017547	-	GO:0005737(cytoplasm)	-
BnaC01g01790D	105.917	-6.7268	7.33565e-06	0.001812	-	-	-
BnaC05g22240D	90.7994	-6.50461	7.77961e-06	0.00189154	-	GO:0005794(Golgi apparatus)	GO:0016757(transferase activity, transferring glycosyl groups)
BnaA08g18970D	92.0503	-6.52435	7.80461e-06	0.00189169	GO:0010417(glucuronoxylan biosynthetic process),GO:0009834(secondary cell wall biogenesis)	GO:0005794(Golgi apparatus),GO:0016020(membrane)	GO:0080116(glucuronoxylan glucuronosyltransferase activity)
BnaA07g03790D	177.715	-7.47342	8.67033e-06	0.00204404	GO:0001666(response to hypoxia),GO:0009862(systemic acquired resistance, salicylic acid mediated signaling pathway),GO:0015671(oxygen transport),GO:0010310(regulation of hydrogen peroxide metabolic process)	GO:0005829(cytosol),GO:0005618(cell wall),GO:0009506(plasmodesma),GO:0005886(plasma membrane)	GO:0005344(oxygen transporter activity),GO:0019825(oxygen binding),GO:0020037(heme binding),GO:0005506(iron ion binding)
BnaA03g22820D	85.3749	-6.41574	8.87502e-06	0.00207339	-	GO:0005634(nucleus)	-
BnaC02g16840D	72.2631	-6.17519	9.34183e-06	0.0021629	GO:0071702(organic substance transport),GO:0050794(regulation of cellular process)	-	-
BnaA09g02570D	70.0028	-6.12934	9.59934e-06	0.00221156	GO:0046417(chorismate metabolic process),GO:0009073(aromatic amino acid family biosynthetic process),GO:0006007(glucose catabolic process)	GO:0009507(chloroplast),GO:0005829(cytosol)	GO:0004106(chorismate mutase activity),GO:0016688(L-ascorbate peroxidase activity)
BnaA04g29290D	79.0827	-6.30529	9.67001e-06	0.00221546	GO:0009878(nodule morphogenesis)	-	GO:0046872(metal ion binding)
BnaC02g21230D	143.874	-7.16867	9.6831e-06	0.00221546	GO:0045492(xylan biosynthetic process),GO:0010413(glucuronoxylan metabolic process)	GO:0005886(plasma membrane),GO:0031225(anchored to membrane)	GO:0005507(copper ion binding)
BnaA03g44510D	109.132	-6.76994	1.01528e-05	0.00229584	GO:0006221(pyrimidine nucleotide biosynthetic process)	GO:0005737(cytoplasm)	GO:0003883(CTP synthase activity)
BnaCnng12880D	113.996	-6.83284	1.04407e-05	0.00233371	GO:0042773(ATP synthesis coupled electron transport),GO:0015986(ATP synthesis coupled proton transport)	GO:0000276(mitochondrial proton-transporting ATP synthase complex, coupling factor F(o))	GO:0015078(hydrogen ion transmembrane transporter activity),GO:0016651(oxidoreductase activity, acting on NAD(P)H)
BnaC04g05170D	110.949	-6.79376	1.11271e-05	0.00241073	GO:0006355(regulation of transcription, DNA-dependent)	-	GO:0003700(sequence-specific DNA binding transcription factor activity),GO:0043565(sequence-specific DNA binding)
BnaAnng18460D	218.96	-7.77453	1.27055e-05	0.00266341	GO:0009834(secondary cell wall biogenesis)	GO:0031225(anchored to membrane),GO:0005886(plasma membrane)	-
BnaC04g44630D	52.4812	-5.71373	1.28721e-05	0.00268383	GO:0010363(regulation of plant-type hypersensitive response),GO:0009963(positive regulation of flavonoid biosynthetic process),GO:0006869(lipid transport),GO:0006612(protein targeting to membrane)	GO:0005576(extracellular region)	GO:0008289(lipid binding)
BnaA09g44060D	132.292	-7.04758	1.36754e-05	0.00281351	GO:0006101(citrate metabolic process),GO:0071732(cellular response to nitric oxide),GO:0006833(water transport),GO:0009693(ethylene biosynthetic process),GO:0006102(isocitrate metabolic process),GO:0009651(response to salt stress),GO:0015979(photosynthesis),GO:0007033(vacuole organization),GO:0006972(hyperosmotic response),GO:0007030(Golgi organization),GO:0006096(glycolysis),GO:0055072(iron ion …	GO:0048046(apoplast),GO:0005773(vacuole),GO:0005829(cytosol),GO:0009506(plasmodesma),GO:0005886(plasma membrane),GO:0005739(mitochondrion)	GO:0048027(mRNA 5'-UTR binding),GO:0051539(4 iron, 4 sulfur cluster binding),GO:0016706(oxidoreductase activity, acting on paired donors, with incorporation or reduction of molecular oxygen, 2-oxoglutarate as one donor, and incorporation of one atom each of oxygen into both donors),GO:0003994(aconitate hydratase activity),GO:0009815(1-aminocyclopropane-1-carboxylate oxidase activity),GO:0005507(c…
BnaAnng37680D	134.738	-7.07402	1.40518e-05	0.00285324	GO:0032973(amino acid export),GO:0080144(amino acid homeostasis),GO:0043090(amino acid import)	GO:0005886(plasma membrane),GO:0005739(mitochondrion)	GO:0005515(protein binding),GO:0034639(L-amino acid efflux transmembrane transporter activity)
BnaA10g08520D	170.06	-7.4099	1.45827e-05	0.00289609	-	-	GO:0016757(transferase activity, transferring glycosyl groups)
BnaCnng39460D	85.9913	-6.42612	1.4764e-05	0.00289905	-	-	GO:0003723(RNA binding),GO:0033897(ribonuclease T2 activity)
BnaCnng10570D	279.294	-8.12564	1.50883e-05	0.0029478	-	-	-
BnaC01g09920D	68.2061	-6.09183	1.5392e-05	0.00297715	GO:0010413(glucuronoxylan metabolic process),GO:0045492(xylan biosynthetic process),GO:0007275(multicellular organismal development),GO:0045893(positive regulation of transcription, DNA-dependent),GO:2000652(regulation of secondary cell wall biogenesis)	GO:0005634(nucleus)	GO:0003677(DNA binding),GO:0003700(sequence-specific DNA binding transcription factor activity)
BnaA09g52990D	148.749	-7.21674	1.64308e-05	0.00311591	GO:0006355(regulation of transcription, DNA-dependent)	GO:0005634(nucleus)	GO:0003700(sequence-specific DNA binding transcription factor activity),GO:0043565(sequence-specific DNA binding)
BnaA05g07340D	84.0745	-6.3936	1.70679e-05	0.00322356	GO:0009834(secondary cell wall biogenesis),GO:0010417(glucuronoxylan biosynthetic process)	GO:0005794(Golgi apparatus),GO:0016020(membrane)	GO:0015018(galactosylgalactosylxylosylprotein 3-beta-glucuronosyltransferase activity),GO:0042285(xylosyltransferase activity)
BnaCnng12940D	151.698	-7.24506	1.7692e-05	0.00329723	-	GO:0044424(intracellular part)	-
BnaC06g22430D	69.3282	-6.11537	1.78969e-05	0.00330622	-	-	-
BnaC03g33010D	182.051	-7.5082	1.89226e-05	0.00343222	-	-	-
BnaC09g30520D	118.262	-6.88584	1.95848e-05	0.00352444	GO:0032259(methylation)	-	GO:0030755(quercetin 3-O-methyltransferase activity),GO:0008171(O-methyltransferase activity),GO:0046983(protein dimerization activity)
BnaC09g30540D	118.196	-6.88503	1.96591e-05	0.00352962	GO:0032259(methylation)	-	GO:0030755(quercetin 3-O-methyltransferase activity),GO:0008171(O-methyltransferase activity),GO:0046983(protein dimerization activity)
BnaA04g21810D	118.978	-6.89455	1.97998e-05	0.00353626	GO:0010413(glucuronoxylan metabolic process),GO:0055114(oxidation-reduction process),GO:0009834(secondary cell wall biogenesis),GO:0045492(xylan biosynthetic process),GO:0009809(lignin biosynthetic process),GO:0046274(lignin catabolic process)	GO:0048046(apoplast)	GO:0005507(copper ion binding),GO:0052716(hydroquinone:oxygen oxidoreductase activity)
BnaA01g02930D	51.198	-5.67801	1.99657e-05	0.00355179	-	-	-
BnaC07g44840D	94.4732	-6.56183	2.08944e-05	0.00367486	-	-	-
BnaA03g50990D	88.1645	-6.46213	2.12159e-05	0.00370618	-	-	-
BnaA01g08370D	75.4323	-6.23711	2.19364e-05	0.00379584	GO:0010413(glucuronoxylan metabolic process),GO:0045492(xylan biosynthetic process),GO:0007275(multicellular organismal development),GO:0045893(positive regulation of transcription, DNA-dependent),GO:2000652(regulation of secondary cell wall biogenesis)	GO:0005634(nucleus)	GO:0003677(DNA binding),GO:0003700(sequence-specific DNA binding transcription factor activity)
BnaC03g55690D	64.553	-6.01241	2.24773e-05	0.00386559	-	GO:0005794(Golgi apparatus),GO:0016020(membrane)	-
BnaC03g19300D	55.24	-5.78764	2.43339e-05	0.00409411	GO:0009749(response to glucose stimulus),GO:0009744(response to sucrose stimulus),GO:0009750(response to fructose stimulus),GO:0019464(glycine decarboxylation via glycine cleavage system)	GO:0005960(glycine cleavage complex),GO:0005739(mitochondrion)	GO:0004375(glycine dehydrogenase (decarboxylating) activity),GO:0005524(ATP binding)
BnaC08g46530D	147.792	-7.20742	2.57211e-05	0.00427633	GO:0032973(amino acid export),GO:0080144(amino acid homeostasis),GO:0043090(amino acid import)	GO:0005886(plasma membrane),GO:0005739(mitochondrion)	GO:0005515(protein binding),GO:0034639(L-amino acid efflux transmembrane transporter activity)
BnaA02g25810D	84.764	-6.40538	2.63689e-05	0.00436081	-	-	-
BnaA07g38300D	85.9918	-6.42613	2.75252e-05	0.0044757	-	-	GO:0016787(hydrolase activity)
BnaA10g20830D	87.0208	-6.44329	2.77788e-05	0.00449809	-	-	-
BnaC04g18370D	75.7946	-6.24402	2.83775e-05	0.00458545	GO:0006952(defense response),GO:0009807(lignan biosynthetic process)	GO:0009507(chloroplast)	-
BnaCnng13010D	80.1744	-6.32507	2.93256e-05	0.00469949	-	-	-
BnaA02g03580D	141.079	-7.14036	2.96861e-05	0.00474745	GO:0071840(cellular component organization or biogenesis)	GO:0016020(membrane)	GO:0046872(metal ion binding),GO:0016757(transferase activity, transferring glycosyl groups)
BnaA08g02720D	133.943	-7.06548	3.06007e-05	0.00483442	-	-	-
BnaCnng12830D	172.094	-7.42705	3.08774e-05	0.0048677	GO:0006278(RNA-dependent DNA replication),GO:0006397(mRNA processing),GO:0055114(oxidation-reduction process)	GO:0016020(membrane)	GO:0003964(RNA-directed DNA polymerase activity),GO:0003723(RNA binding)
BnaC09g16960D	49.3707	-5.62558	3.23082e-05	0.00501178	-	GO:0005634(nucleus)	-
BnaC05g14940D	90.5109	-6.50002	3.35002e-05	0.00512494	GO:0009867(jasmonic acid mediated signaling pathway),GO:0010363(regulation of plant-type hypersensitive response),GO:0032504(multicellular organism reproduction),GO:0006612(protein targeting to membrane),GO:0010051(xylem and phloem pattern formation),GO:0006569(tryptophan catabolic process),GO:0010417(glucuronoxylan biosynthetic process),GO:0009684(indoleacetic acid biosynthetic process),GO:00193…	GO:0005783(endoplasmic reticulum)	GO:0047262(polygalacturonate 4-alpha-galacturonosyltransferase activity)
BnaC03g17100D	68.1962	-6.09162	3.37844e-05	0.0051481	-	-	-
BnaC04g06290D	82.3781	-6.36419	3.45972e-05	0.00525133	GO:0006629(lipid metabolic process)	-	GO:0016787(hydrolase activity),GO:0045735(nutrient reservoir activity)
BnaC07g17320D	92.6472	-6.53368	3.49983e-05	0.00530183	-	-	-
BnaA05g28590D	65.6808	-6.0374	3.53883e-05	0.00535047	-	-	-
BnaCnng12860D	189.69	-7.5675	3.55576e-05	0.0053656	GO:0045333(cellular respiration),GO:0009853(photorespiration)	GO:0005747(mitochondrial respiratory chain complex I)	GO:0003954(NADH dehydrogenase activity)
BnaC04g08140D	99.0643	-6.63029	3.61692e-05	0.00542565	GO:0009834(secondary cell wall biogenesis),GO:0010417(glucuronoxylan biosynthetic process)	GO:0005794(Golgi apparatus),GO:0016020(membrane)	GO:0015018(galactosylgalactosylxylosylprotein 3-beta-glucuronosyltransferase activity),GO:0042285(xylosyltransferase activity)
BnaC03g57620D	80.4067	-6.32924	3.62354e-05	0.00542565	GO:0048510(regulation of timing of transition from vegetative to reproductive phase),GO:0006355(regulation of transcription, DNA-dependent)	GO:0005634(nucleus)	GO:0003677(DNA binding),GO:0003700(sequence-specific DNA binding transcription factor activity)
BnaA03g48600D	126.175	-6.97928	3.6784e-05	0.00548662	GO:0045492(xylan biosynthetic process),GO:0010413(glucuronoxylan metabolic process)	GO:0005576(extracellular region)	-
BnaA10g12900D	41.0392	-5.35893	3.81311e-05	0.00562267	GO:0010413(glucuronoxylan metabolic process),GO:0055114(oxidation-reduction process),GO:0045492(xylan biosynthetic process),GO:0009809(lignin biosynthetic process),GO:0046274(lignin catabolic process),GO:0009832(plant-type cell wall biogenesis)	GO:0048046(apoplast)	GO:0005507(copper ion binding),GO:0052716(hydroquinone:oxygen oxidoreductase activity),GO:0008447(L-ascorbate oxidase activity)
BnaA09g23730D	180.359	-7.49472	3.98511e-05	0.00581002	GO:0009611(response to wounding)	GO:0005634(nucleus)	-
BnaA05g10190D	49.7279	-5.63598	4.30179e-05	0.00613337	GO:0030833(regulation of actin filament polymerization)	GO:0005737(cytoplasm),GO:0005885(Arp2/3 protein complex)	GO:0005198(structural molecule activity)
BnaC09g31020D	120.161	-6.90883	4.55515e-05	0.0064121	-	-	GO:0016757(transferase activity, transferring glycosyl groups)
BnaC03g11450D	45.2221	-5.49896	4.6175e-05	0.00647635	GO:0010413(glucuronoxylan metabolic process),GO:0055114(oxidation-reduction process),GO:0045492(xylan biosynthetic process),GO:0009809(lignin biosynthetic process),GO:0046274(lignin catabolic process),GO:0009832(plant-type cell wall biogenesis)	GO:0048046(apoplast)	GO:0005507(copper ion binding),GO:0052716(hydroquinone:oxygen oxidoreductase activity)
BnaC01g05600D	111.765	-6.80432	4.93679e-05	0.00679951	-	-	GO:0016702(oxidoreductase activity, acting on single donors with incorporation of molecular oxygen, incorporation of two atoms of oxygen)
BnaCnng56350D	137.476	-7.10303	5.05506e-05	0.00692722	GO:0009834(secondary cell wall biogenesis)	GO:0031225(anchored to membrane),GO:0005886(plasma membrane)	-
BnaC08g34620D	32.1431	-5.00644	5.19568e-05	0.00710736	GO:0008152(metabolic process)	GO:0005737(cytoplasm)	GO:0016491(oxidoreductase activity)
BnaC07g16140D	65.8029	-6.04008	5.23475e-05	0.0071482	-	-	-
BnaA06g18300D	57.154	-5.83678	5.39646e-05	0.00730472	-	GO:0016020(membrane)	-
BnaC06g32630D	100.072	-6.64489	5.45932e-05	0.0073641	GO:0010054(trichoblast differentiation)	GO:0005576(extracellular region)	-
BnaCnng01390D	77.2699	-6.27183	5.64061e-05	0.00755249	GO:0006355(regulation of transcription, DNA-dependent)	GO:0005634(nucleus)	GO:0003700(sequence-specific DNA binding transcription factor activity),GO:0003677(DNA binding),GO:0003682(chromatin binding)
BnaC09g51770D	136.887	-7.09684	5.6574e-05	0.00755249	-	-	-
BnaA09g10390D	103.349	-6.69137	5.76822e-05	0.00764777	GO:0007275(multicellular organismal development)	GO:0009506(plasmodesma),GO:0016021(integral to membrane),GO:0009507(chloroplast),GO:0005886(plasma membrane)	-
BnaCnng57030D	44.7502	-5.48382	5.83009e-05	0.00769037	GO:0010413(glucuronoxylan metabolic process),GO:0055114(oxidation-reduction process),GO:0045492(xylan biosynthetic process),GO:0009809(lignin biosynthetic process),GO:0046274(lignin catabolic process),GO:0009832(plant-type cell wall biogenesis)	GO:0048046(apoplast)	GO:0005507(copper ion binding),GO:0052716(hydroquinone:oxygen oxidoreductase activity)
BnaC01g43920D	56.5907	-5.82249	5.8539e-05	0.00770866	GO:0005982(starch metabolic process),GO:0009834(secondary cell wall biogenesis),GO:0010417(glucuronoxylan biosynthetic process)	GO:0005794(Golgi apparatus),GO:0005634(nucleus)	GO:0080116(glucuronoxylan glucuronosyltransferase activity)
BnaA03g09460D	96.4313	-6.59143	5.90411e-05	0.00775338	GO:0010167(response to nitrate),GO:0015706(nitrate transport),GO:0055114(oxidation-reduction process)	GO:0005737(cytoplasm)	GO:0009815(1-aminocyclopropane-1-carboxylate oxidase activity),GO:0016706(oxidoreductase activity, acting on paired donors, with incorporation or reduction of molecular oxygen, 2-oxoglutarate as one donor, and incorporation of one atom each of oxygen into both donors)
BnaA05g23010D	232.513	-7.86116	5.90785e-05	0.00775338	-	-	-
BnaC09g53480D	54.0865	-5.7572	5.94239e-05	0.00778554	GO:0070588(calcium ion transmembrane transport),GO:0006754(ATP biosynthetic process)	GO:0016021(integral to membrane)	GO:0005388(calcium-transporting ATPase activity),GO:0005516(calmodulin binding),GO:0046872(metal ion binding),GO:0005524(ATP binding)
BnaA05g00770D	276.484	-8.11105	6.30236e-05	0.00820174	GO:0006556(S-adenosylmethionine biosynthetic process),GO:0006730(one-carbon metabolic process),GO:0015979(photosynthesis),GO:0015948(methanogenesis)	GO:0031361(integral to thylakoid membrane),GO:0005737(cytoplasm)	GO:0004478(methionine adenosyltransferase activity),GO:0009055(electron carrier activity),GO:0005524(ATP binding),GO:0000287(magnesium ion binding),GO:0020037(heme binding),GO:0005506(iron ion binding)
BnaC04g45660D	137.097	-7.09905	6.38111e-05	0.00824887	GO:0010413(glucuronoxylan metabolic process),GO:0055114(oxidation-reduction process),GO:0009834(secondary cell wall biogenesis),GO:0045492(xylan biosynthetic process),GO:0009809(lignin biosynthetic process),GO:0046274(lignin catabolic process)	GO:0048046(apoplast)	GO:0005507(copper ion binding),GO:0052716(hydroquinone:oxygen oxidoreductase activity)
BnaC05g22080D	43.8947	-5.45598	6.5007e-05	0.00838947	-	-	-
BnaAnng33660D	56.2579	-5.81398	6.75644e-05	0.00865477	-	-	-
BnaCnng12960D	100.752	-6.65466	6.76206e-05	0.00865477	GO:0022900(electron transport chain)	GO:0005743(mitochondrial inner membrane),GO:0070469(respiratory chain)	GO:0008137(NADH dehydrogenase (ubiquinone) activity)
BnaC07g10350D	48.1048	-5.58811	7.33496e-05	0.00923421	-	-	-
BnaC08g34160D	42.4267	-5.4069	7.61747e-05	0.00948357	GO:0006499(N-terminal protein myristoylation)	GO:0005768(endosome),GO:0005794(Golgi apparatus),GO:0009506(plasmodesma),GO:0005886(plasma membrane),GO:0016021(integral to membrane),GO:0005802(trans-Golgi network),GO:0005739(mitochondrion)	-
BnaA09g53360D	42.8811	-5.42227	7.64769e-05	0.00949072	-	GO:0005634(nucleus)	-
BnaC08g02000D	48.6331	-5.60387	7.6682e-05	0.00949666	-	GO:0009941(chloroplast envelope)	-
BnaA07g36650D	60.5197	-5.91933	7.86655e-05	0.00963894	GO:0010417(glucuronoxylan biosynthetic process),GO:0009834(secondary cell wall biogenesis)	GO:0005794(Golgi apparatus),GO:0016020(membrane)	GO:0080116(glucuronoxylan glucuronosyltransferase activity)
BnaA03g07690D	207.031	-7.6937	8.11108e-05	0.00990727	GO:0009853(photorespiration),GO:0006511(ubiquitin-dependent protein catabolic process),GO:0080129(proteasome core complex assembly),GO:0051788(response to misfolded protein)	GO:0005634(nucleus),GO:0005829(cytosol)	-
BnaCnng59930D	80.0812	-6.32339	8.19381e-05	0.00997689	GO:0080167(response to karrikin)	-	-
BnaA07g16700D	37.2233	-5.21813	8.31204e-05	0.010068	-	GO:0005634(nucleus)	-
BnaA01g10380D	73.1951	-6.19368	8.47501e-05	0.0101976	-	GO:0005576(extracellular region)	-
BnaA03g58750D	58.0627	-5.85954	9.40521e-05	0.0111713	GO:0016132(brassinosteroid biosynthetic process),GO:0006952(defense response),GO:0006084(acetyl-CoA metabolic process),GO:0009807(lignan biosynthetic process),GO:0050790(regulation of catalytic activity),GO:0009736(cytokinin mediated signaling pathway),GO:0016126(sterol biosynthetic process)	GO:0005576(extracellular region)	GO:0042349(guiding stereospecific synthesis activity)
BnaCnng12890D	43.4522	-5.44136	9.93851e-05	0.0116619	GO:0015986(ATP synthesis coupled proton transport),GO:0042773(ATP synthesis coupled electron transport)	GO:0000276(mitochondrial proton-transporting ATP synthase complex, coupling factor F(o))	GO:0015078(hydrogen ion transmembrane transporter activity),GO:0016651(oxidoreductase activity, acting on NAD(P)H)
BnaA03g14130D	107.907	-6.75364	9.96282e-05	0.0116697	-	-	-
BnaC08g31670D	75.4764	-6.23795	0.000100488	0.0117203	-	GO:0005576(extracellular region),GO:0016021(integral to membrane)	-
BnaA09g23750D	104.96	-6.7137	0.000103048	0.0119471	GO:0009611(response to wounding)	GO:0005634(nucleus)	-
BnaAnng00350D	68.8463	-6.10531	0.000117634	0.013204	-	GO:0005739(mitochondrion)	-
BnaA09g41590D	51.1515	-5.6767	0.000120544	0.0134076	GO:0006499(N-terminal protein myristoylation)	GO:0005768(endosome),GO:0005794(Golgi apparatus),GO:0009506(plasmodesma),GO:0005886(plasma membrane),GO:0016021(integral to membrane),GO:0005802(trans-Golgi network),GO:0005739(mitochondrion)	-
BnaA01g26600D	49.7357	-5.63621	0.000120659	0.0134076	GO:0005982(starch metabolic process),GO:0009834(secondary cell wall biogenesis),GO:0010417(glucuronoxylan biosynthetic process)	GO:0005794(Golgi apparatus),GO:0005634(nucleus)	GO:0080116(glucuronoxylan glucuronosyltransferase activity)
BnaC02g39080D	31.6172	-4.98264	0.000120929	0.0134185	-	-	GO:0016740(transferase activity)
BnaCnng51440D	48.5168	-5.60041	0.000125887	0.0138331	GO:0006355(regulation of transcription, DNA-dependent)	GO:0005634(nucleus)	GO:0003700(sequence-specific DNA binding transcription factor activity),GO:0043565(sequence-specific DNA binding)
BnaA07g34910D	57.9498	-5.85673	0.000126093	0.0138331	GO:0009887(organ morphogenesis),GO:0010014(meristem initiation),GO:0010051(xylem and phloem pattern formation),GO:0048439(flower morphogenesis),GO:0010073(meristem maintenance),GO:0048519(negative regulation of biological process),GO:0009855(determination of bilateral symmetry)	GO:0005739(mitochondrion)	-
BnaA03g38500D	47.4342	-5.56786	0.00013157	0.014373	GO:0006869(lipid transport)	GO:0046658(anchored to plasma membrane)	GO:0008289(lipid binding)
BnaA06g02960D	42.6442	-5.41428	0.000133673	0.0145413	GO:0042546(cell wall biogenesis),GO:0016126(sterol biosynthetic process)	GO:0005634(nucleus),GO:0005829(cytosol)	GO:0004091(carboxylesterase activity)
BnaC06g39840D	54.8092	-5.77635	0.000139299	0.0150687	GO:0009887(organ morphogenesis),GO:0010014(meristem initiation),GO:0010051(xylem and phloem pattern formation),GO:0048439(flower morphogenesis),GO:0010073(meristem maintenance),GO:0048519(negative regulation of biological process),GO:0009855(determination of bilateral symmetry)	GO:0005739(mitochondrion)	-
BnaA09g56310D	92.2384	-6.5273	0.000142859	0.0153895	-	-	-
BnaA03g05560D	46.1598	-5.52856	0.000152473	0.016267	-	-	-
BnaA08g11680D	38.3611	-5.26157	0.000157164	0.0166529	-	GO:0005634(nucleus),GO:0005739(mitochondrion)	-
BnaC05g48040D	78.1083	-6.2874	0.000160112	0.016896	GO:0009086(methionine biosynthetic process),GO:0032259(methylation)	-	GO:0008270(zinc ion binding),GO:0003871(5-methyltetrahydropteroyltriglutamate-homocysteine S-methyltransferase activity)
BnaC01g02610D	49.1143	-5.61807	0.000161746	0.0170222	-	-	-
BnaA09g05500D	35.9868	-5.1694	0.000162128	0.017024	GO:0006355(regulation of transcription, DNA-dependent),GO:0010154(fruit development),GO:0010077(maintenance of inflorescence meristem identity),GO:0009911(positive regulation of flower development),GO:0048481(ovule development),GO:0031540(regulation of anthocyanin biosynthetic process)	GO:0005634(nucleus)	GO:0003677(DNA binding),GO:0046983(protein dimerization activity),GO:0003700(sequence-specific DNA binding transcription factor activity)
BnaA06g30560D	41.8521	-5.38723	0.000167405	0.017499	-	-	-
BnaA02g05780D	117.82	-6.88045	0.000171101	0.0177656	GO:0009095(aromatic amino acid family biosynthetic process, prephenate pathway),GO:0009628(response to abiotic stimulus),GO:1901607(alpha-amino acid biosynthetic process)	GO:0044444(cytoplasmic part)	GO:0016836(hydro-lyase activity)
BnaA05g28050D	44.1972	-5.46588	0.000171685	0.0178024	GO:0033473(indoleacetic acid conjugate metabolic process),GO:0048367(shoot development)	GO:0005737(cytoplasm)	GO:0080030(methyl indole-3-acetate esterase activity)
BnaA01g30460D	46.5559	-5.54089	0.000173285	0.0179444	GO:0008152(metabolic process)	-	GO:0016491(oxidoreductase activity)
BnaC06g07780D	31.7124	-4.98697	0.000177067	0.0182871	GO:0010054(trichoblast differentiation)	GO:0005576(extracellular region)	-
BnaA09g37960D	53.1648	-5.7324	0.000184057	0.0188585	GO:0045492(xylan biosynthetic process),GO:0010413(glucuronoxylan metabolic process)	GO:0005886(plasma membrane),GO:0005634(nucleus)	GO:0005516(calmodulin binding)
BnaA02g24320D	69.8585	-6.12636	0.000184428	0.0188715	-	-	-
BnaC08g18900D	51.1014	-5.67529	0.000185085	0.0189138	GO:0055114(oxidation-reduction process)	-	GO:0020037(heme binding),GO:0016705(oxidoreductase activity, acting on paired donors, with incorporation or reduction of molecular oxygen),GO:0004497(monooxygenase activity),GO:0005506(iron ion binding),GO:0009055(electron carrier activity)
BnaA07g12020D	48.197	-5.59087	0.000193437	0.0195945	-	-	-
BnaC04g12490D	46.3952	-5.5359	0.000197574	0.0198501	-	-	-
BnaA08g21980D	51.682	-5.69159	0.000202792	0.0202954	GO:0055114(oxidation-reduction process)	-	GO:0020037(heme binding),GO:0016705(oxidoreductase activity, acting on paired donors, with incorporation or reduction of molecular oxygen),GO:0004497(monooxygenase activity),GO:0005506(iron ion binding),GO:0009055(electron carrier activity)
BnaC03g20240D	42.2848	-5.40207	0.000206601	0.02055	-	-	GO:0016772(transferase activity, transferring phosphorus-containing groups)
BnaA03g00780D	78.217	-6.28941	0.00020666	0.02055	GO:0009834(secondary cell wall biogenesis)	GO:0031225(anchored to membrane),GO:0005886(plasma membrane)	-
BnaC05g34180D	47.6607	-5.57473	0.000210393	0.0208145	-	-	-
BnaC02g13570D	42.3245	-5.40342	0.000227916	0.0219329	GO:0007018(microtubule-based movement),GO:0000911(cytokinesis by cell plate formation),GO:0000226(microtubule cytoskeleton organization)	GO:0005737(cytoplasm),GO:0005875(microtubule associated complex),GO:0005874(microtubule)	GO:0008017(microtubule binding),GO:0016887(ATPase activity),GO:0005524(ATP binding),GO:0003777(microtubule motor activity)
BnaA01g07810D	33.3953	-5.06157	0.00022792	0.0219329	GO:0006355(regulation of transcription, DNA-dependent),GO:0009734(auxin mediated signaling pathway)	GO:0005634(nucleus)	GO:0046983(protein dimerization activity)
BnaC08g26920D	35.275	-5.14057	0.000233192	0.022357	-	-	-
BnaC08g41620D	23.4775	-4.5532	0.000238419	0.022662	-	-	-
BnaA09g03940D	50.1239	-5.64743	0.000244374	0.0230729	GO:0009407(toxin catabolic process)	GO:0005634(nucleus)	GO:0004842(ubiquitin-protein ligase activity)
BnaC05g01060D	59.5707	-5.89653	0.000246527	0.0231813	-	-	-
BnaA05g21260D	79.6303	-6.31524	0.00024687	0.0231813	-	-	-
BnaC09g54600D	35.5886	-5.15334	0.000249433	0.0233659	-	-	-
BnaC08g00880D	29.4319	-4.87931	0.000250711	0.0234567	-	-	-
BnaA09g23760D	86.4201	-6.4333	0.00025611	0.0238755	GO:0009611(response to wounding)	GO:0005634(nucleus)	-
BnaC07g45870D	32.861	-5.0383	0.000258794	0.0240967	-	-	-
BnaA03g04050D	35.0469	-5.13121	0.000259171	0.0241029	GO:0010413(glucuronoxylan metabolic process),GO:0009751(response to salicylic acid stimulus),GO:0045492(xylan biosynthetic process),GO:1901348(positive regulation of secondary cell wall biogenesis),GO:0045893(positive regulation of transcription, DNA-dependent),GO:0050832(defense response to fungus)	GO:0005634(nucleus)	GO:0003677(DNA binding),GO:0003700(sequence-specific DNA binding transcription factor activity)
BnaA03g00400D	23.9139	-4.57978	0.00026574	0.02462	GO:0010413(glucuronoxylan metabolic process),GO:0045489(pectin biosynthetic process),GO:0030244(cellulose biosynthetic process),GO:0010014(meristem initiation),GO:0010089(xylem development),GO:0045492(xylan biosynthetic process),GO:0009827(plant-type cell wall modification)	GO:0005739(mitochondrion),GO:0005794(Golgi apparatus),GO:0005886(plasma membrane)	-
BnaAnng26460D	68.3008	-6.09383	0.000267725	0.0247021	GO:0008152(metabolic process)	-	GO:0004802(transketolase activity)
BnaC09g36120D	35.5893	-5.15337	0.000270582	0.024866	-	-	-
BnaC02g34050D	42.6523	-5.41455	0.000272928	0.0250519	-	-	-
BnaCnng48630D	29.3796	-4.87674	0.000274149	0.0251045	GO:0046777(protein autophosphorylation)	GO:0005737(cytoplasm),GO:0005634(nucleus)	GO:0005524(ATP binding),GO:0004674(protein serine/threonine kinase activity)
BnaC04g10230D	54.9623	-5.78037	0.000278002	0.0254268	GO:0009749(response to glucose stimulus),GO:0009744(response to sucrose stimulus),GO:0009750(response to fructose stimulus),GO:0019464(glycine decarboxylation via glycine cleavage system)	GO:0005960(glycine cleavage complex),GO:0005739(mitochondrion)	GO:0004375(glycine dehydrogenase (decarboxylating) activity),GO:0005524(ATP binding)
BnaA06g07330D	23.4584	-4.55203	0.000279825	0.0255038	-	-	-
BnaA01g16430D	52.5544	-5.71574	0.000285817	0.0259078	GO:0045492(xylan biosynthetic process),GO:0010413(glucuronoxylan metabolic process)	GO:0005576(extracellular region)	-
BnaC05g41770D	24.2128	-4.5977	0.000285928	0.0259078	-	-	-
BnaA06g35110D	57.5567	-5.84691	0.000312858	0.0278944	GO:0003333(amino acid transmembrane transport),GO:0015812(gamma-aminobutyric acid transport)	GO:0016021(integral to membrane),GO:0005739(mitochondrion)	GO:0015185(gamma-aminobutyric acid transmembrane transporter activity),GO:0015189(L-lysine transmembrane transporter activity),GO:0015181(arginine transmembrane transporter activity),GO:0015180(L-alanine transmembrane transporter activity),GO:0005313(L-glutamate transmembrane transporter activity)
BnaC07g43480D	78.6925	-6.29815	0.000312887	0.0278944	GO:0010585(glutamine secretion),GO:0080143(regulation of amino acid export)	GO:0005634(nucleus)	-
BnaA08g23020D	50.7262	-5.66466	0.000318655	0.028311	-	-	-
BnaC08g14500D	30.4119	-4.92656	0.000322479	0.0285526	GO:0007275(multicellular organismal development),GO:0008610(lipid biosynthetic process),GO:0044255(cellular lipid metabolic process),GO:0048856(anatomical structure development),GO:0065007(biological regulation),GO:0044249(cellular biosynthetic process)	-	GO:0016740(transferase activity)
BnaCnng13020D	77.6674	-6.27924	0.00032438	0.0286555	-	GO:0009507(chloroplast)	-
BnaA09g23510D	30.4142	-4.92667	0.000330422	0.029024	GO:0010054(trichoblast differentiation)	GO:0005576(extracellular region)	-
BnaA05g04720D	23.7272	-4.56847	0.000332779	0.0291979	GO:0008152(metabolic process)	-	GO:0004802(transketolase activity)
BnaC04g31800D	33.0073	-5.04471	0.000350319	0.0304613	-	-	-
BnaCnng10370D	21.8979	-4.45272	0.000352613	0.0305921	-	-	-
BnaA03g40940D	50.7221	-5.66454	0.000353903	0.0306698	-	-	-
BnaC03g60050D	49.1913	-5.62033	0.000360408	0.0309708	GO:0030001(metal ion transport)	GO:0009506(plasmodesma),GO:0005634(nucleus)	GO:0046872(metal ion binding)
BnaA05g30040D	56.0601	-5.8089	0.000360571	0.0309708	-	-	-
BnaC05g33490D	40.1089	-5.32585	0.000372108	0.0317508	-	-	-
BnaA09g39450D	36.0957	-5.17375	0.000389014	0.0329396	-	GO:0005576(extracellular region),GO:0016021(integral to membrane)	-
BnaC02g19900D	61.9966	-5.95412	0.000397716	0.0334573	-	-	GO:0003677(DNA binding)
BnaA06g13380D	45.4272	-5.50548	0.000424896	0.0349478	GO:0009867(jasmonic acid mediated signaling pathway),GO:0010363(regulation of plant-type hypersensitive response),GO:0032504(multicellular organism reproduction),GO:0006612(protein targeting to membrane),GO:0010051(xylem and phloem pattern formation),GO:0006569(tryptophan catabolic process),GO:0010417(glucuronoxylan biosynthetic process),GO:0009684(indoleacetic acid biosynthetic process),GO:00193…	GO:0005783(endoplasmic reticulum)	GO:0047262(polygalacturonate 4-alpha-galacturonosyltransferase activity)
BnaA03g58390D	110.226	-6.78433	0.000428061	0.0351708	GO:0010116(positive regulation of abscisic acid biosynthetic process),GO:0009414(response to water deprivation),GO:0030244(cellulose biosynthetic process),GO:0042742(defense response to bacterium),GO:0009834(secondary cell wall biogenesis),GO:0006970(response to osmotic stress),GO:0050832(defense response to fungus)	GO:0005618(cell wall),GO:0016021(integral to membrane)	GO:0008270(zinc ion binding),GO:0016760(cellulose synthase (UDP-forming) activity)
BnaCnng77910D	37.2229	-5.21812	0.000431525	0.0354179	-	GO:0009941(chloroplast envelope)	-
BnaA04g06090D	27.28	-4.76977	0.000439874	0.0359001	-	-	-
BnaC04g43300D	37.6005	-5.23268	0.000443038	0.0360576	GO:0019745(pentacyclic triterpenoid biosynthetic process),GO:0016126(sterol biosynthetic process)	GO:0005783(endoplasmic reticulum)	GO:0005515(protein binding),GO:0020037(heme binding)
BnaC03g08460D	133.185	-7.05729	0.000445893	0.0361556	GO:0030244(cellulose biosynthetic process),GO:0071840(cellular component organization or biogenesis)	GO:0016021(integral to membrane)	GO:0008270(zinc ion binding),GO:0016760(cellulose synthase (UDP-forming) activity)
BnaA07g35120D	21.5172	-4.42742	0.000447365	0.036182	-	-	-
BnaC01g06730D	65.5394	-6.03429	0.000449052	0.0362806	GO:0010585(glutamine secretion),GO:0080143(regulation of amino acid export)	GO:0005634(nucleus)	-
BnaC04g00410D	147.259	-7.20221	0.000460335	0.0371064	GO:0006556(S-adenosylmethionine biosynthetic process),GO:0006730(one-carbon metabolic process),GO:0015979(photosynthesis),GO:0015948(methanogenesis)	GO:0031361(integral to thylakoid membrane),GO:0005737(cytoplasm)	GO:0004478(methionine adenosyltransferase activity),GO:0009055(electron carrier activity),GO:0005524(ATP binding),GO:0000287(magnesium ion binding),GO:0020037(heme binding),GO:0005506(iron ion binding)
BnaC05g29270D	81.2811	-6.34485	0.000472492	0.0378199	-	-	-
BnaCnng18150D	29.2538	-4.87055	0.000486187	0.0384008	-	-	-
BnaA07g32030D	119.357	-6.89914	0.00050472	0.0395026	-	GO:0005737(cytoplasm)	GO:0016651(oxidoreductase activity, acting on NAD(P)H),GO:0000166(nucleotide binding)
BnaCnng03740D	23.8563	-4.5763	0.000526346	0.0406336	GO:0010076(maintenance of floral meristem identity),GO:0006346(methylation-dependent chromatin silencing),GO:0007267(cell-cell signaling),GO:0048645(organ formation),GO:0010154(fruit development),GO:0009944(polarity specification of adaxial/abaxial axis),GO:0048457(floral whorl morphogenesis),GO:0010077(maintenance of inflorescence meristem identity),GO:0009855(determination of bilateral symmetry…	GO:0005829(cytosol),GO:0005634(nucleus)	GO:0005515(protein binding),GO:0043565(sequence-specific DNA binding),GO:0003700(sequence-specific DNA binding transcription factor activity)
BnaA03g16770D	36.5412	-5.19145	0.000539733	0.0413663	-	-	GO:0016772(transferase activity, transferring phosphorus-containing groups)
BnaC04g49980D	23.2934	-4.54185	0.00056198	0.042885	GO:0030244(cellulose biosynthetic process)	GO:0016021(integral to membrane)	GO:0016760(cellulose synthase (UDP-forming) activity)
BnaC02g16540D	31.5346	-4.97886	0.000576817	0.0437787	-	-	GO:0016491(oxidoreductase activity)
BnaC03g01390D	30.8619	-4.94776	0.000577591	0.0437919	-	-	-
BnaC03g10290D	387.908	-8.59957	0.000579977	0.043887	GO:0009058(biosynthetic process),GO:0005985(sucrose metabolic process)	-	GO:0016157(sucrose synthase activity)
BnaC02g41070D	18.1999	-4.18586	0.000593764	0.0448865	GO:0055114(oxidation-reduction process)	-	GO:0000166(nucleotide binding),GO:0008270(zinc ion binding),GO:0051903(S-(hydroxymethyl)glutathione dehydrogenase activity)
BnaAnng13960D	36.9437	-5.20726	0.000604663	0.0455329	GO:0006355(regulation of transcription, DNA-dependent)	GO:0005634(nucleus)	GO:0003700(sequence-specific DNA binding transcription factor activity),GO:0003677(DNA binding)
BnaCnng03960D	75.0426	-6.22964	0.000613975	0.0459663	GO:0001666(response to hypoxia),GO:0010498(proteasomal protein catabolic process),GO:0007010(cytoskeleton organization),GO:0006094(gluconeogenesis)	GO:0005829(cytosol)	GO:0030976(thiamine pyrophosphate binding),GO:0000287(magnesium ion binding),GO:0004737(pyruvate decarboxylase activity)
BnaC02g41550D	41.5575	-5.37704	0.000618704	0.046223	-	GO:0005576(extracellular region),GO:0009505(plant-type cell wall)	GO:0004091(carboxylesterase activity)
BnaC03g51060D	55.355	-5.79064	0.000620561	0.0462595	GO:0010167(response to nitrate)	GO:0005634(nucleus)	-
BnaA02g32770D	48.8486	-5.61025	0.000628621	0.0465684	-	GO:0005576(extracellular region),GO:0009505(plant-type cell wall)	GO:0004091(carboxylesterase activity)
BnaC07g22740D	29.9638	-4.90515	0.000633235	0.0468093	GO:0009825(multidimensional cell growth),GO:0010075(regulation of meristem growth),GO:0051607(defense response to virus),GO:0043481(anthocyanin accumulation in tissues in response to UV light),GO:0048767(root hair elongation),GO:0010817(regulation of hormone levels),GO:0006468(protein phosphorylation),GO:0000271(polysaccharide biosynthetic process),GO:0009736(cytokinin mediated signaling pathway)…	GO:0005576(extracellular region),GO:0005886(plasma membrane)	GO:0005515(protein binding),GO:0004713(protein tyrosine kinase activity),GO:0004674(protein serine/threonine kinase activity),GO:0005524(ATP binding)
BnaC06g36040D	69.4742	-6.1184	0.000633683	0.0468093	-	GO:0005737(cytoplasm)	GO:0016651(oxidoreductase activity, acting on NAD(P)H),GO:0000166(nucleotide binding)
BnaC08g48480D	28.0284	-4.80882	0.000640364	0.047168	-	-	-
BnaA01g10650D	30.3588	-4.92404	0.000642406	0.0472735	GO:0009225(nucleotide-sugar metabolic process),GO:0006012(galactose metabolic process)	GO:0005794(Golgi apparatus)	GO:0003978(UDP-glucose 4-epimerase activity),GO:0050662(coenzyme binding),GO:0000166(nucleotide binding)
BnaA03g06610D	111.342	-6.79886	0.000652374	0.0477716	GO:0030244(cellulose biosynthetic process)	GO:0016021(integral to membrane)	GO:0008270(zinc ion binding),GO:0016760(cellulose synthase (UDP-forming) activity)
BnaC07g44690D	98.8851	-6.62768	0.000653015	0.0477716	GO:0006598(polyamine catabolic process),GO:0009805(coumarin biosynthetic process),GO:0009611(response to wounding),GO:0032259(methylation),GO:0009963(positive regulation of flavonoid biosynthetic process),GO:0042398(cellular modified amino acid biosynthetic process),GO:0009809(lignin biosynthetic process),GO:0046686(response to cadmium ion),GO:0019344(cysteine biosynthetic process)	GO:0005829(cytosol),GO:0005634(nucleus)	GO:0046872(metal ion binding),GO:0042409(caffeoyl-CoA O-methyltransferase activity)
BnaAnng28440D	31.2974	-4.96797	0.000658643	0.0479879	-	-	GO:0016491(oxidoreductase activity)
BnaC04g35870D	27.7294	-4.79334	0.000660157	0.0479879	-	-	-
BnaC05g07000D	51.5048	-5.68663	0.000671686	0.0485379	-	-	-
BnaC08g02030D	53.1993	-5.73333	0.000674908	0.0486158	-	-	-
BnaC03g45300D	35.4217	-5.14656	0.000675497	0.0486158	GO:0006869(lipid transport)	GO:0046658(anchored to plasma membrane)	GO:0008289(lipid binding)
BnaC03g18580D	20.5105	-4.35829	0.000684047	0.0490352	GO:0048364(root development),GO:0009880(embryonic pattern specification),GO:0010051(xylem and phloem pattern formation),GO:0009733(response to auxin stimulus),GO:0045892(negative regulation of transcription, DNA-dependent)	GO:0005634(nucleus)	GO:0005515(protein binding),GO:0003700(sequence-specific DNA binding transcription factor activity)
BnaA09g39580D	29.0608	-4.861	0.000696398	0.0498285	GO:0045492(xylan biosynthetic process),GO:0010413(glucuronoxylan metabolic process),GO:0055114(oxidation-reduction process)	GO:0009505(plant-type cell wall),GO:0048046(apoplast)	GO:0045735(nutrient reservoir activity),GO:0030145(manganese ion binding),GO:0004784(superoxide dismutase activity)

## Sheet: flower_bud-vs-stem.Diff_Exp
GO annotation of the DEGs of the common genes between flower buds and stems
Gene_id	foldChange	log2FoldChange	P-value	adjusted P-value	GO:BiologicalProcess	GO:CellularComponent	GO:MolecularFunction
BnaC04g53020D	0.00156958	9.31541	0.000770972	0.164736	GO:0006952(defense response),GO:0051704(multi-organism process)	GO:0005576(extracellular region)	-
BnaA01g06440D	0.00161875	9.2709	0.0010739	0.187501	-	-	-
BnaUnng05190D	0.00281001	8.47521	0.00120091	0.197713	-	-	-
BnaC09g10000D	0.00285525	8.45217	0.00121969	0.199057	GO:0001510(RNA methylation),GO:0006412(translation),GO:0034968(histone lysine methylation),GO:0009909(regulation of flower development),GO:0009220(pyrimidine ribonucleotide biosynthetic process),GO:0042254(ribosome biogenesis)	GO:0009506(plasmodesma),GO:0022625(cytosolic large ribosomal subunit),GO:0005886(plasma membrane)	GO:0003735(structural constituent of ribosome)
BnaA05g33600D	0.00325334	8.26386	0.00140266	0.209346	GO:0009827(plant-type cell wall modification),GO:0043481(anthocyanin accumulation in tissues in response to UV light),GO:0010114(response to red light),GO:0010155(regulation of proton transport),GO:0048481(ovule development),GO:0010093(specification of floral organ identity),GO:0048443(stamen development),GO:0048441(petal development),GO:0006098(pentose-phosphate shunt),GO:0006364(rRNA processing…	GO:0005634(nucleus),GO:0009535(chloroplast thylakoid membrane)	GO:0003700(sequence-specific DNA binding transcription factor activity),GO:0003677(DNA binding),GO:0016168(chlorophyll binding),GO:0046983(protein dimerization activity)
BnaA03g35030D	0.00300501	8.37842	0.0015009	0.216697	GO:0043085(positive regulation of catalytic activity),GO:0019252(starch biosynthetic process),GO:0010363(regulation of plant-type hypersensitive response),GO:0030003(cellular cation homeostasis),GO:0000023(maltose metabolic process),GO:0006612(protein targeting to membrane),GO:0070838(divalent metal ion transport),GO:0055114(oxidation-reduction process),GO:0009963(positive regulation of flavonoid…	GO:0005737(cytoplasm)	GO:0045431(flavonol synthase activity),GO:0005506(iron ion binding)
BnaA03g35040D	0.00311085	8.32848	0.00153227	0.217098	GO:0043085(positive regulation of catalytic activity),GO:0019252(starch biosynthetic process),GO:0010363(regulation of plant-type hypersensitive response),GO:0030003(cellular cation homeostasis),GO:0000023(maltose metabolic process),GO:0006612(protein targeting to membrane),GO:0070838(divalent metal ion transport),GO:0055114(oxidation-reduction process),GO:0009963(positive regulation of flavonoid…	GO:0005737(cytoplasm)	GO:0045431(flavonol synthase activity),GO:0005506(iron ion binding)
BnaA08g00590D	0.00349312	8.16127	0.00161915	0.223889	-	-	-
BnaA02g14990D	0.00277155	8.49509	0.00188285	0.24313	GO:0010588(cotyledon vascular tissue pattern formation),GO:0048825(cotyledon development),GO:0080022(primary root development)	GO:0005737(cytoplasm)	GO:0050362(L-tryptophan:2-oxoglutarate aminotransferase activity),GO:0080097(L-tryptophan:pyruvate aminotransferase activity),GO:0016846(carbon-sulfur lyase activity)
BnaC01g01720D	0.0049122	7.66942	0.00263304	0.277526	-	-	-
BnaC03g40750D	0.00456833	7.77412	0.00276094	0.281034	GO:0043085(positive regulation of catalytic activity),GO:0019252(starch biosynthetic process),GO:0010363(regulation of plant-type hypersensitive response),GO:0030003(cellular cation homeostasis),GO:0000023(maltose metabolic process),GO:0006612(protein targeting to membrane),GO:0070838(divalent metal ion transport),GO:0055114(oxidation-reduction process),GO:0009963(positive regulation of flavonoid…	GO:0005737(cytoplasm)	GO:0045431(flavonol synthase activity),GO:0005506(iron ion binding)
BnaA02g30220D	0.00492619	7.66531	0.00282578	0.283447	GO:0080167(response to karrikin)	-	-
BnaC01g38680D	0.00458417	7.76912	0.00300871	0.295073	-	-	-
BnaA07g13160D	0.00481878	7.69712	0.00311496	0.300767	-	-	-
BnaA04g05330D	0.00313727	8.31627	0.00325386	0.304277	-	-	GO:0016151(nickel cation binding),GO:0004784(superoxide dismutase activity)
BnaCnng22600D	0.00564987	7.46757	0.00341356	0.31169	-	-	GO:0016491(oxidoreductase activity)
BnaC06g23880D	0.00379252	8.04263	0.0037026	0.32537	GO:0055114(oxidation-reduction process),GO:0006066(alcohol metabolic process)	-	GO:0050660(flavin adenine dinucleotide binding),GO:0046593(mandelonitrile lyase activity),GO:0008812(choline dehydrogenase activity)
BnaA07g31540D	0.00628263	7.31442	0.00380807	0.329841	GO:0009753(response to jasmonic acid stimulus),GO:0009694(jasmonic acid metabolic process),GO:0006355(regulation of transcription, DNA-dependent),GO:0009751(response to salicylic acid stimulus)	GO:0005634(nucleus)	GO:0003677(DNA binding),GO:0003700(sequence-specific DNA binding transcription factor activity)
BnaC02g05960D	0.00459589	7.76544	0.00382299	0.329841	GO:0045454(cell redox homeostasis),GO:0019344(cysteine biosynthetic process),GO:0009740(gibberellic acid mediated signaling pathway)	GO:0005576(extracellular region)	-
BnaC03g40740D	0.00544877	7.51985	0.00384072	0.330936	GO:0043085(positive regulation of catalytic activity),GO:0019252(starch biosynthetic process),GO:0010363(regulation of plant-type hypersensitive response),GO:0030003(cellular cation homeostasis),GO:0000023(maltose metabolic process),GO:0006612(protein targeting to membrane),GO:0070838(divalent metal ion transport),GO:0055114(oxidation-reduction process),GO:0009963(positive regulation of flavonoid…	GO:0005737(cytoplasm)	GO:0045431(flavonol synthase activity),GO:0005506(iron ion binding)
BnaA05g23800D	0.00662711	7.2374	0.00408498	0.343958	-	GO:0005634(nucleus)	-
BnaCnng22390D	0.00668218	7.22546	0.00456546	0.361498	GO:0015996(chlorophyll catabolic process)	GO:0009507(chloroplast)	-
BnaA01g04550D	0.00608306	7.36099	0.00513554	0.386892	-	GO:0005576(extracellular region),GO:0009505(plant-type cell wall)	-
BnaC02g39910D	0.00103512	9.91599	0.00519686	0.387048	GO:0051258(protein polymerization),GO:0006184(GTP catabolic process),GO:0007018(microtubule-based movement)	GO:0005874(microtubule),GO:0005737(cytoplasm)	GO:0003924(GTPase activity),GO:0005198(structural molecule activity),GO:0005525(GTP binding)
BnaC09g07360D	0.00738685	7.08083	0.00563738	0.403792	GO:0022402(cell cycle process),GO:0009652(thigmotropism),GO:0016572(histone phosphorylation),GO:0010228(vegetative to reproductive phase transition of meristem),GO:0030865(cortical cytoskeleton organization)	GO:0005618(cell wall),GO:0005730(nucleolus),GO:0005819(spindle),GO:0009524(phragmoplast)	GO:0008017(microtubule binding)
BnaA09g51510D	0.0082801	6.91614	0.00582371	0.409795	-	-	-
BnaC07g31650D	0.00834434	6.90499	0.0062326	0.421988	GO:0042127(regulation of cell proliferation),GO:0010440(stomatal lineage progression),GO:0048316(seed development)	-	GO:0005515(protein binding)
BnaC06g41560D	0.00796621	6.97189	0.00669543	0.438332	-	-	-
BnaC07g26440D	0.00716116	7.12559	0.00688258	0.444778	-	-	-
BnaA06g22800D	0.00940165	6.73287	0.00698721	0.448457	GO:0006468(protein phosphorylation),GO:0009651(response to salt stress)	GO:0005634(nucleus)	GO:0005524(ATP binding),GO:0004674(protein serine/threonine kinase activity)
BnaC07g30460D	0.00590051	7.40495	0.00728841	0.458402	GO:0009793(embryo development ending in seed dormancy),GO:0010143(cutin biosynthetic process),GO:0048730(epidermis morphogenesis),GO:0051179(localization),GO:0010090(trichome morphogenesis)	GO:0005737(cytoplasm)	GO:0016747(transferase activity, transferring acyl groups other than amino-acyl groups)
BnaA09g00770D	0.00923577	6.75855	0.00740079	0.461611	GO:0000398(mRNA splicing, via spliceosome)	-	-
BnaA07g30760D	0.00629119	7.31245	0.00797121	0.479224	GO:0042742(defense response to bacterium),GO:0015706(nitrate transport),GO:0009751(response to salicylic acid stimulus),GO:0010167(response to nitrate),GO:0042542(response to hydrogen peroxide),GO:0012501(programmed cell death),GO:0009651(response to salt stress)	GO:0005576(extracellular region),GO:0005739(mitochondrion)	GO:0004866(endopeptidase inhibitor activity)
BnaA07g06920D	0.0103642	6.59225	0.0080562	0.482103	-	-	-
BnaA10g16730D	0.00943243	6.72816	0.00870919	0.504459	-	-	-
BnaA07g35640D	0.0109509	6.51281	0.00884898	0.508898	-	GO:0005634(nucleus)	-
BnaCnng41690D	0.00971134	6.68611	0.00889079	0.509034	-	GO:0009941(chloroplast envelope)	-
BnaA03g55630D	0.0102023	6.61497	0.00947047	0.525436	GO:0031348(negative regulation of defense response),GO:0009867(jasmonic acid mediated signaling pathway),GO:0035304(regulation of protein dephosphorylation),GO:0009862(systemic acquired resistance, salicylic acid mediated signaling pathway),GO:0010363(regulation of plant-type hypersensitive response),GO:0010310(regulation of hydrogen peroxide metabolic process),GO:0006355(regulation of transcript…	GO:0009505(plant-type cell wall),GO:0005576(extracellular region),GO:0005829(cytosol),GO:0009506(plasmodesma)	GO:0090353(polygalacturonase inhibitor activity)
BnaA01g34240D	0.00574211	7.4442	0.00961694	0.527648	-	-	-
BnaC07g21950D	0.00574211	7.4442	0.00961694	0.527648	-	-	-
BnaC09g16460D	0.00574211	7.4442	0.00961694	0.527648	-	-	-
BnaCnng08780D	0.011722	6.41464	0.00974767	0.531966	-	-	-
BnaC06g36000D	0.0110456	6.50039	0.00977343	0.531966	-	-	-
BnaC04g16900D	0.00737344	7.08345	0.0101143	0.540639	-	-	-
BnaC04g08880D	0.0114006	6.45474	0.0104144	0.547442	-	-	-
BnaA02g28410D	0.0102664	6.60592	0.0115672	0.575581	-	GO:0005622(intracellular)	GO:0003725(double-stranded RNA binding)
BnaA01g06420D	0.00833901	6.90591	0.0116433	0.576584	-	-	-
BnaC09g51060D	0.0115248	6.43912	0.0122933	0.593906	GO:0005992(trehalose biosynthetic process)	-	GO:0003825(alpha,alpha-trehalose-phosphate synthase (UDP-forming) activity),GO:0004805(trehalose-phosphatase activity)
BnaC09g37120D	0.0138819	6.17065	0.0125166	0.600627	-	GO:0009507(chloroplast)	GO:0046910(pectinesterase inhibitor activity)
BnaA10g12140D	0.0138189	6.17721	0.0127066	0.602686	GO:0010118(stomatal movement),GO:0009753(response to jasmonic acid stimulus),GO:0009414(response to water deprivation),GO:0009409(response to cold),GO:0009611(response to wounding),GO:0042538(hyperosmotic salinity response),GO:0009658(chloroplast organization),GO:0009733(response to auxin stimulus),GO:0010150(leaf senescence),GO:0009738(abscisic acid mediated signaling pathway),GO:0009723(respons…	GO:0033106(cis-Golgi network membrane),GO:0005634(nucleus),GO:0005886(plasma membrane)	GO:0004722(protein serine/threonine phosphatase activity)
BnaA08g17820D	0.011108	6.49225	0.0130679	0.611315	GO:0000038(very long-chain fatty acid metabolic process),GO:0042335(cuticle development),GO:0009750(response to fructose stimulus),GO:0009651(response to salt stress),GO:0042631(cellular response to water deprivation),GO:0006833(water transport)	GO:0005618(cell wall),GO:0009534(chloroplast thylakoid),GO:0005634(nucleus),GO:0048046(apoplast)	GO:0004091(carboxylesterase activity)
BnaC03g51830D	0.00877822	6.83186	0.0131237	0.612587	-	-	-
BnaC01g39840D	0.0123865	6.33509	0.0131884	0.612587	GO:0006412(translation)	GO:0005730(nucleolus),GO:0005886(plasma membrane),GO:0005618(cell wall),GO:0022627(cytosolic small ribosomal subunit),GO:0009507(chloroplast)	GO:0003735(structural constituent of ribosome),GO:0000166(nucleotide binding)
BnaA07g12110D	0.0145099	6.10682	0.0136985	0.620742	GO:0010047(fruit dehiscence)	GO:0005634(nucleus)	GO:0003677(DNA binding),GO:0003700(sequence-specific DNA binding transcription factor activity)
BnaA08g01710D	0.00444102	7.81489	0.0138651	0.621768	GO:0019762(glucosinolate catabolic process),GO:0080028(nitrile biosynthetic process)	GO:0005737(cytoplasm),GO:0009506(plasmodesma)	-
BnaC09g08320D	0.0065954	7.24432	0.0141019	0.62884	-	-	-
BnaC01g08310D	0.014407	6.11709	0.0145245	0.6393	-	GO:0043231(intracellular membrane-bounded organelle)	-
BnaA09g34600D	0.0153747	6.0233	0.0146127	0.642052	GO:0009269(response to desiccation),GO:0006970(response to osmotic stress),GO:0080170(hydrogen peroxide transmembrane transport),GO:0009737(response to abscisic acid stimulus)	GO:0005773(vacuole),GO:0005886(plasma membrane),GO:0016021(integral to membrane),GO:0009507(chloroplast)	GO:0005215(transporter activity)
BnaAnng12900D	0.0134691	6.2142	0.014924	0.651168	-	-	-
BnaA05g18800D	0.0156694	5.9959	0.01507	0.654881	-	-	-
BnaA01g17400D	0.00806105	6.95482	0.0151859	0.656124	-	-	-
BnaC04g33800D	0.013886	6.17022	0.0152758	0.657561	GO:0048856(anatomical structure development),GO:0007275(multicellular organismal development)	GO:0044424(intracellular part)	GO:0003676(nucleic acid binding)
BnaA07g35600D	0.0157087	5.99229	0.0152771	0.657561	GO:0006571(tyrosine biosynthetic process),GO:0015992(proton transport),GO:0055114(oxidation-reduction process)	GO:0016020(membrane)	GO:0009678(hydrogen-translocating pyrophosphatase activity),GO:0008977(prephenate dehydrogenase activity),GO:0004427(inorganic diphosphatase activity),GO:0032440(2-alkenal reductase [NAD(P)] activity),GO:0004665(prephenate dehydrogenase (NADP+) activity),GO:0000166(nucleotide binding)
BnaC09g11250D	0.0159414	5.97108	0.0153936	0.660924	-	-	-
BnaA05g26280D	0.0161629	5.95117	0.0156832	0.670421	-	GO:0043231(intracellular membrane-bounded organelle)	-
BnaC09g07970D	0.00985239	6.66531	0.015916	0.672079	-	GO:0005576(extracellular region)	-
BnaC02g41520D	0.00598606	7.38418	0.0163496	0.680225	GO:0009793(embryo development ending in seed dormancy),GO:0010143(cutin biosynthetic process),GO:0048730(epidermis morphogenesis),GO:0051179(localization),GO:0010090(trichome morphogenesis)	GO:0005737(cytoplasm)	GO:0016747(transferase activity, transferring acyl groups other than amino-acyl groups)
BnaC02g02190D	0.0141247	6.14564	0.0166292	0.689573	-	-	-
BnaC03g49000D	0.0169016	5.88669	0.0168153	0.693464	-	-	-
BnaA10g27940D	0.0126496	6.30476	0.0168399	0.694099	GO:0045454(cell redox homeostasis),GO:0048653(anther development)	GO:0005737(cytoplasm)	GO:0009055(electron carrier activity),GO:0015035(protein disulfide oxidoreductase activity)
BnaC06g15450D	0.0169753	5.88041	0.0170377	0.697384	GO:0009269(response to desiccation),GO:0006970(response to osmotic stress),GO:0080170(hydrogen peroxide transmembrane transport),GO:0009737(response to abscisic acid stimulus)	GO:0005773(vacuole),GO:0005886(plasma membrane),GO:0016021(integral to membrane),GO:0009507(chloroplast)	GO:0005215(transporter activity)
BnaCnng39930D	0.0159449	5.97076	0.0170726	0.697384	-	-	-
BnaA07g09270D	0.0121037	6.36841	0.0172507	0.701803	-	GO:0005634(nucleus)	-
BnaC01g07220D	0.0121591	6.36182	0.0178633	0.713275	-	-	-
BnaA07g33060D	0.0175488	5.83248	0.0180852	0.717514	-	GO:0005634(nucleus),GO:0005829(cytosol)	GO:0046983(protein dimerization activity),GO:0008171(O-methyltransferase activity)
BnaC03g65570D	0.0142254	6.13539	0.0186304	0.72546	-	-	-
BnaC02g38630D	0.0184671	5.7589	0.0190936	0.736542	-	-	-
BnaA02g34540D	0.0163315	5.9362	0.0198584	0.7552	-	-	-
BnaC09g04080D	0.0163315	5.9362	0.0198584	0.7552	-	GO:0005802(trans-Golgi network),GO:0005794(Golgi apparatus),GO:0005768(endosome)	GO:0016757(transferase activity, transferring glycosyl groups)
BnaCnng09370D	0.0190534	5.71381	0.0199444	0.756505	GO:0007017(microtubule-based process),GO:0048438(floral whorl development),GO:0048449(floral organ formation),GO:0050794(regulation of cellular process),GO:0006260(DNA replication),GO:0007049(cell cycle)	GO:0043229(intracellular organelle)	-
BnaC02g01730D	0.0139667	6.16186	0.0201237	0.761825	GO:0006412(translation)	GO:0005730(nucleolus),GO:0022626(cytosolic ribosome),GO:0005886(plasma membrane),GO:0009507(chloroplast)	GO:0003735(structural constituent of ribosome),GO:0019843(rRNA binding)
BnaC09g12160D	0.0192609	5.69818	0.0206792	0.772618	-	-	-
BnaCnng70020D	0.0141945	6.13853	0.0209505	0.776805	GO:0006355(regulation of transcription, DNA-dependent)	GO:0005634(nucleus)	GO:0003700(sequence-specific DNA binding transcription factor activity),GO:0003677(DNA binding)
BnaC05g48460D	0.0182063	5.77942	0.0210033	0.777513	GO:0009888(tissue development),GO:0051513(regulation of monopolar cell growth),GO:0048513(organ development)	GO:0005829(cytosol),GO:0005634(nucleus)	-
BnaA07g30980D	0.0201906	5.63017	0.021682	0.789323	GO:0051707(response to other organism)	GO:0005576(extracellular region),GO:0009506(plasmodesma),GO:0016020(membrane)	-
BnaA09g07580D	0.018758	5.73635	0.021891	0.792003	GO:0006949(syncytium formation),GO:0007267(cell-cell signaling)	GO:0048046(apoplast)	GO:0004871(signal transducer activity)
BnaA06g30270D	0.0170381	5.87509	0.0219829	0.792562	GO:0003002(regionalization),GO:0048507(meristem development),GO:0009653(anatomical structure morphogenesis)	GO:0005886(plasma membrane)	-
BnaA08g23280D	0.00928632	6.75068	0.0220874	0.793438	GO:0080167(response to karrikin),GO:0006949(syncytium formation)	GO:0016020(membrane)	GO:0005515(protein binding)
BnaA09g37270D	0.0197173	5.6644	0.0224835	0.799269	GO:0009410(response to xenobiotic stimulus),GO:0030968(endoplasmic reticulum unfolded protein response),GO:0045893(positive regulation of transcription, DNA-dependent)	GO:0005634(nucleus)	GO:0003677(DNA binding)
BnaA10g29830D	0.0138189	6.17721	0.0227571	0.804811	GO:0060862(negative regulation of floral organ abscission),GO:0006944(cellular membrane fusion),GO:2000692(negative regulation of seed maturation),GO:0009910(negative regulation of flower development),GO:0045892(negative regulation of transcription, DNA-dependent),GO:0060867(fruit abscission),GO:0045487(gibberellin catabolic process),GO:0071365(cellular response to auxin stimulus),GO:0009556(micr…	GO:0005737(cytoplasm),GO:0005634(nucleus)	GO:0003677(DNA binding),GO:0003700(sequence-specific DNA binding transcription factor activity),GO:0042803(protein homodimerization activity)
BnaC09g51720D	0.0108283	6.52905	0.0235284	0.814475	GO:0009056(catabolic process),GO:0043170(macromolecule metabolic process),GO:0009873(ethylene mediated signaling pathway)	GO:0005576(extracellular region)	GO:0004568(chitinase activity)
BnaA10g15920D	0.0200323	5.64153	0.0237266	0.818325	GO:0006508(proteolysis)	GO:0005576(extracellular region)	GO:0004190(aspartic-type endopeptidase activity)
BnaC01g38620D	0.0126596	6.30362	0.0241448	0.825929	GO:0006306(DNA methylation),GO:0006284(base-excision repair)	-	GO:0008725(DNA-3-methyladenine glycosylase activity)
BnaA01g17360D	0.0174119	5.84379	0.0247482	0.832934	-	GO:0005739(mitochondrion)	-
BnaA04g16680D	0.0171142	5.86866	0.024858	0.836256	-	-	-
[truncated: 765 more rows]

## Sheet: immature_embryos-vs-stem.Diff_E
GO annotation of the DEGs of the common genes between immature embryos and stems
[truncated: 1,420 more rows]
