# Supplementary material for: Transcriptome Analysis of Stem and Globally Comparison with Other Tissues in Brassica napus
Source: Front Plant Sci. 2016 Sep 21;7:1403. doi: 10.3389/fpls.2016.01403 (PMC5030298; doi:10.3389/fpls.2016.01403)
Supplement: SUPPLEMENTARY FILE 2 — KEGG enrichment analysis of the DEGs of the common genes between stem and other tissues. [file Data_Sheet_2.XLSX]

## Sheet: Stem-vs-Root.DEG.kegg 
MapID	MapTitle	P-value	adjusted P-value	x	y	n	N	EnrichDirect	GeneIDs
195	Photosynthesis	6.82305e-198	1.15992e-195	82	205	377	11789	Over	BnaA06g04820D BnaA05g23550D BnaC05g06070D BnaA08g28710D BnaA05g13640D BnaC06g26560D BnaC03g50210D BnaC05g23270D BnaC06g39450D BnaC02g25420D BnaAnng27100D BnaA03g24090D BnaAnng40550D BnaA06g23190D BnaC08g09180D BnaC02g42890D BnaCnng32150D BnaC01g09730D BnaA04g17660D BnaA07g12480D BnaA01g19750D BnaA01g08150D BnaC08g01880D BnaAnng19110D BnaC05g37250D BnaC09g21870D BnaA08g30780D BnaC09g07990D BnaA09g…
196	Photosynthesis - antenna proteins	2.16921e-14	1.84383e-12	19	61	377	11789	Over	BnaC08g38660D BnaA02g29010D BnaC02g37040D BnaC01g29520D BnaC04g21740D BnaC04g10770D BnaC04g05260D BnaCnng15190D BnaA05g29390D BnaC05g22880D BnaC08g25680D BnaC02g46810D BnaA07g07560D BnaA03g15830D BnaA08g17660D BnaAnng00160D BnaCnng04230D BnaC03g18980D BnaA03g60230D
710	Carbon fixation in photosynthetic organisms	1.71718e-11	9.73068e-10	25	221	377	11789	Over	BnaA09g46780D BnaC01g00070D BnaC04g33570D BnaC03g60280D BnaA01g15640D BnaA08g04610D BnaC04g30810D BnaA08g16820D BnaC03g37820D BnaA04g12130D BnaC02g10780D BnaA03g41960D BnaA10g11990D BnaA06g37230D BnaC07g33060D BnaA03g09800D BnaC07g23750D BnaC05g18600D BnaC03g12430D BnaA01g34300D BnaA10g13950D BnaA10g23990D BnaC04g26530D BnaA01g33410D BnaC09g48610D
860	Porphyrin and chlorophyll metabolism	9.45375e-06	0.000401784	15	124	377	11789	Over	BnaCnng49000D BnaA07g31590D BnaA07g17040D BnaCnng20460D BnaAnng19090D BnaC02g22900D BnaCnng14630D BnaC01g20010D BnaC06g35410D BnaC07g39280D BnaAnng38540D BnaC01g17000D BnaA03g58320D BnaA10g02050D BnaA04g06990D
4712	Circadian rhythm - plant	0.000272929	0.00773298	10	82	377	11789	Over	BnaC02g05070D BnaCnng03230D BnaA07g01250D BnaC07g02620D BnaC05g02520D BnaC07g29960D BnaC02g48700D BnaC08g42660D BnaA09g04840D BnaA06g37850D
630	Glyoxylate and dicarboxylate metabolism	0.000521171	0.0110749	11	105	377	11789	Over	BnaC01g36930D BnaC04g30810D BnaC09g39400D BnaA01g29410D BnaAnng22230D BnaC07g35250D BnaA08g14220D BnaA01g00390D BnaA01g00380D BnaA01g34300D BnaA10g13950D
73	Cutin, suberine and wax biosynthesis	0.00449841	0.0764729	6	49	377	11789	Over	BnaA08g11440D BnaC03g66380D BnaCnng09200D BnaC09g51620D BnaC05g00460D BnaA10g00380D
30	Pentose phosphate pathway	0.00499208	0.0771503	11	139	377	11789	Over	BnaC01g00070D BnaC04g33570D BnaC03g60280D BnaA01g15640D BnaA08g16820D BnaA04g12130D BnaA06g37230D BnaA10g23990D BnaC04g26530D BnaA01g33410D BnaC09g48610D
523	Polyketide sugar unit biosynthesis	0.00586364	0.0830683	2	4	377	11789	Over	BnaA06g08030D BnaCnng31530D
750	Vitamin B6 metabolism	0.00881248	0.11524	4	26	377	11789	Over	BnaC04g45760D BnaA02g16170D BnaC09g09440D BnaA03g00380D
906	Carotenoid biosynthesis	0.00993956	0.120695	7	75	377	11789	Over	BnaC01g11550D BnaA01g09900D BnaA07g12170D BnaC05g06200D BnaA10g11050D BnaAnng05520D BnaC09g40730D
902	Monoterpenoid biosynthesis	0.0192544	0.181847	2	7	377	11789	Over	BnaA09g39000D BnaC08g31160D
10	Glycolysis / Gluconeogenesis	0.025392	0.227191	16	281	377	11789	Over	BnaC01g00070D BnaA09g51510D BnaC04g33570D BnaC03g60280D BnaA01g15640D BnaA08g16820D BnaC03g37820D BnaC04g36640D BnaA04g12130D BnaCnng03960D BnaA06g37230D BnaA09g41460D BnaC02g41070D BnaC04g26530D BnaA02g32360D BnaC07g46060D
100	Steroid biosynthesis	0.0374246	0.302961	5	58	377	11789	Over	BnaA08g31650D BnaA07g06500D BnaA05g33480D BnaC02g04950D BnaAnng14740D

## Sheet: Stem-vs-Leaf.DEG.kegg 
MapID	MapTitle	P-value	adjusted P-value	x	y	n	N	EnrichDirect	GeneIDs
270	Cysteine and methionine metabolism	0.00419927	0.0556403	4	231	34	11789	Over	BnaA09g44060D BnaA05g00770D BnaC08g41620D BnaC04g00410D
30	Pentose phosphate pathway	0.00734841	0.0713455	3	139	34	11789	Over	BnaA02g01610D BnaAnng26460D BnaA05g04720D
260	Glycine, serine and threonine metabolism	0.00921818	0.0713455	3	151	34	11789	Over	BnaA01g02930D BnaC07g44840D BnaA03g50990D
450	Selenocompound metabolism	0.00942299	0.0713455	2	51	34	11789	Over	BnaA06g36560D BnaC07g17320D
944	Flavone and flavonol biosynthesis	0.0228475	0.146293	1	8	34	11789	Over	BnaA10g07250D
640	Propanoate metabolism	0.0259215	0.146293	2	87	34	11789	Over	BnaA07g32030D BnaC06g36040D
920	Sulfur metabolism	0.031093	0.149812	2	96	34	11789	Over	BnaA06g36560D BnaC07g17320D
10	Glycolysis / Gluconeogenesis	0.0465737	0.201731	3	281	34	11789	Over	BnaA09g51510D BnaC02g41070D BnaCnng03960D
520	Amino sugar and nucleotide sugar metabolism	0.0494812	0.201731	3	288	34	11789	Over	BnaA10g08520D BnaC09g31020D BnaA01g10650D

## Sheet: Stem-vs-Flower bud.DEG.kegg 
MapID	MapTitle	P-value	adjusted P-value	x	y	n	N	EnrichDirect	GeneIDs
73	Cutin, suberine and wax biosynthesis	3.05079e-05	0.00214467	6	49	147	11789	Over	BnaC06g23880D BnaA08g11440D BnaC05g00460D BnaC03g66380D BnaA10g00380D BnaC09g51620D
902	Monoterpenoid biosynthesis	0.00311261	0.0648461	2	7	147	11789	Over	BnaA09g39000D BnaC08g31160D
195	Photosynthesis	0.0041375	0.0738839	8	205	147	11789	Over	BnaA01g34190D BnaA01g34170D BnaA05g00900D BnaC05g32150D BnaC09g27540D BnaC04g15570D BnaA06g19430D BnaC03g60950D
910	Nitrogen metabolism	0.0188176	0.239684	5	123	147	11789	Over	BnaC08g23920D BnaA07g38790D BnaCnng63520D BnaA09g08530D BnaA10g26060D
4712	Circadian rhythm - plant	0.0191748	0.239684	4	82	147	11789	Over	BnaC05g00840D BnaA05g01050D BnaA09g04840D BnaA10g00780D
360	Phenylalanine metabolism	0.0283613	0.284796	7	236	147	11789	Over	BnaC01g31810D BnaC08g20820D BnaC03g20530D BnaAnng12900D BnaA03g17000D BnaA08g19210D BnaC09g25420D
480	Glutathione metabolism	0.0296187	0.284796	6	187	147	11789	Over	BnaA09g51100D BnaCnng47740D BnaA02g20640D BnaC08g45920D BnaA01g05660D BnaC03g30870D
940	Phenylpropanoid biosynthesis	0.0427167	0.355972	7	258	147	11789	Over	BnaC01g31810D BnaC08g20820D BnaC03g20530D BnaAnng12900D BnaA03g17000D BnaA08g19210D BnaC09g25420D

## Sheet: Stem-vs-Immature embr.DEG.kegg 
MapID	MapTitle	P-value	adjusted P-value	x	y	n	N	EnrichDirect	GeneIDs
940	Phenylpropanoid biosynthesis	2.12206e-05	0.00182461	15	258	233	11789	Over	BnaC03g16960D BnaC03g42000D BnaA03g36130D BnaA03g14010D BnaC07g46040D BnaC01g31810D BnaC07g44880D BnaA03g51010D BnaA04g17570D BnaC05g20280D BnaC08g20820D BnaA05g11950D BnaA10g01280D BnaC01g02400D BnaC09g47000D
4075	Plant hormone signal transduction	2.49947e-05	0.00182461	29	687	233	11789	Over	BnaC05g29300D BnaCnng01670D BnaC01g18020D BnaC05g00620D BnaA01g15250D BnaA03g36950D BnaC01g42890D BnaA10g00540D BnaC07g40100D BnaA08g14490D BnaC04g07210D BnaA04g21830D BnaA03g47830D BnaC09g29950D BnaA05g06540D BnaC04g45700D BnaA10g06890D BnaC08g43820D BnaC05g17260D BnaC09g43860D BnaCnng65670D BnaC07g28990D BnaC07g21260D BnaA01g28670D BnaC07g45220D BnaC07g43590D BnaC04g52290D BnaA07g33790D BnaC05g…
500	Starch and sucrose metabolism	7.03691e-05	0.00256847	17	332	233	11789	Over	BnaA02g04800D BnaC09g31020D BnaA10g08520D BnaCnng30740D BnaA03g08110D BnaA10g14710D BnaC04g42400D BnaC01g21190D BnaC05g20280D BnaA03g37120D BnaC03g10290D BnaC09g37040D BnaA02g02630D BnaA02g23460D BnaC06g12120D BnaA10g01280D BnaA05g11350D
270	Cysteine and methionine metabolism	0.000199786	0.00566542	14	231	233	11789	Over	BnaC04g00410D BnaA07g06210D BnaC07g07790D BnaC05g03040D BnaA05g00770D BnaC03g33530D BnaA09g21860D BnaC08g41620D BnaA01g36920D BnaA03g28400D BnaC09g24050D BnaC03g20310D BnaA09g13300D BnaAnng12450D
640	Propanoate metabolism	0.000314895	0.00656782	8	87	233	11789	Over	BnaC06g36040D BnaA07g32030D BnaC02g06560D BnaC07g46060D BnaC09g42420D BnaA03g05470D BnaC03g61970D BnaC03g07000D
910	Nitrogen metabolism	0.000735803	0.0107427	9	123	233	11789	Over	BnaA02g03140D BnaCnng10340D BnaA07g38790D BnaA10g26060D BnaCnng63520D BnaC04g30250D BnaC02g04740D BnaC07g05090D BnaA07g04150D
40	Pentose and glucuronate interconversions	0.000936937	0.0124357	11	181	233	11789	Over	BnaA03g46920D BnaC01g16630D BnaC07g39100D BnaA01g14130D BnaA08g14630D BnaA09g06500D BnaC08g11780D BnaC07g46060D BnaA05g28930D BnaA08g28010D BnaC03g61970D
4142	Lysosome	0.00616585	0.0562634	9	168	233	11789	Over	BnaA10g13210D BnaA06g18620D BnaC03g55150D BnaA04g07190D BnaC01g05300D BnaC04g27780D BnaA01g04000D BnaC04g29380D BnaA05g28410D
944	Flavone and flavonol biosynthesis	0.0100682	0.0816646	2	8	233	11789	Over	BnaA10g07270D BnaA10g07250D
400	Phenylalanine, tyrosine and tryptophan biosynthesis	0.0119846	0.0901084	7	125	233	11789	Over	BnaA10g13820D BnaC09g36370D BnaCnng34620D BnaA09g02570D BnaC09g02030D BnaCnng13770D BnaA04g12570D
73	Cutin, suberine and wax biosynthesis	0.0157261	0.102416	4	49	233	11789	Over	BnaC05g00460D BnaCnng09200D BnaA10g00380D BnaC09g36490D
906	Carotenoid biosynthesis	0.0162691	0.102416	5	75	233	11789	Over	BnaC01g11550D BnaC04g28970D BnaA01g09900D BnaA04g06150D BnaC05g39200D
71	Fatty acid metabolism	0.0163028	0.102416	6	103	233	11789	Over	BnaC02g41070D BnaC04g51420D BnaC07g46060D BnaA03g57930D BnaC03g61970D BnaA04g26960D
941	Flavonoid biosynthesis	0.0168355	0.102416	4	50	233	11789	Over	BnaC03g16960D BnaA03g14010D BnaA04g17570D BnaA05g11950D
620	Pyruvate metabolism	0.0224779	0.131271	9	208	233	11789	Over	BnaC03g04930D BnaA03g03440D BnaC02g06560D BnaC07g46060D BnaA01g18450D BnaC09g42420D BnaA03g05470D BnaC03g61970D BnaC03g07000D
380	Tryptophan metabolism	0.0341186	0.179797	5	91	233	11789	Over	BnaA08g21730D BnaA05g04060D BnaC07g46060D BnaA09g17390D BnaC03g61970D
61	Fatty acid biosynthesis	0.0384328	0.193489	5	94	233	11789	Over	BnaC02g06560D BnaC09g42420D BnaA02g00390D BnaA03g05470D BnaC03g07000D
