# Supplementary material for: Transcriptome Analysis of Stem and Globally Comparison with Other Tissues in Brassica napus
Source: Front Plant Sci. 2016 Sep 21;7:1403. doi: 10.3389/fpls.2016.01403 (PMC5030298; doi:10.3389/fpls.2016.01403)
Supplement: SUPPLEMENTARY FILE 3 — GO enrichment analysis of the tissue-specific genes. [file Data_Sheet_3.XLSX]

## Sheet: Stem specificity.go enrichement
GO_ID	GO_Term	GO_Classa	P-value	adjusted P-valueb	x1	x2	n	N	EnrichDirect	GOlevl	GeneID
GO:0008810	cellulase activity	MF	5.21148e-05	0.0213801	4	29	376	52826	Over	6	BnaAnng22170D,BnaC08g28130D,BnaC08g28140D,BnaC08g28160D
GO:0009827	plant-type cell wall modification	BP	0.000114862	0.0376977	13	523	376	52826	Over	6	BnaA03g53890D,BnaA04g00410D,BnaA06g20080D,BnaAnng17660D,BnaC03g28250D,BnaC03g56640D,BnaC04g53420D,BnaC06g11820D,BnaC06g18580D,BnaC07g14030D,BnaC08g03920D,BnaC09g00870D,BnaC09g50520D
GO:0048040	UDP-glucuronate decarboxylase activity	MF	0.000225874	0.0463325	3	17	376	52826	Over	6	BnaC04g15400D,BnaC04g15440D,BnaC04g15460D
a GO term classifications: BP, Biological Process; CC, Cellular Component; MF, Molecular Function.
b GO terms with adjusted P-value<0.05 were regarded as significantly enriched GO terms.

## Sheet: Root specificity.go enrichement
GO_ID	GO_Term	GO_Classa	P-value	adjusted P-valueb	x1	x2	n	N	EnrichDirect	GOlevl	GeneID
GO:0010167	response to nitrate	BP	2.52e-70	2.74e-67	137	793	2324	52826	Over	5	BnaA01g04350D,BnaA01g11460D,BnaA01g20110D,BnaA01g35020D,BnaA02g03720D,BnaA02g07030D,BnaA02g15850D,BnaA02g16670D,BnaA02g22680D,BnaA02g28650D,BnaA02g33670D,BnaA03g00500D,BnaA03g06740D,BnaA03g23520D,BnaA03g26240D,BnaA03g28350D,BnaA03g40900D,BnaA03g44150D,BnaA03g47130D,BnaA03g52140D,BnaA04g13110D,BnaA04g23120D,BnaA04g25680D,BnaA04g25690D,BnaA04g25700D,BnaA05g03940D,BnaA05g04320D,BnaA05g06120D,BnaA05g…
GO:0015706	nitrate transport	BP	3.12e-70	2.74e-67	138	803	2324	52826	Over	7	BnaA01g04350D,BnaA01g11460D,BnaA01g20110D,BnaA01g35020D,BnaA02g03720D,BnaA02g07030D,BnaA02g12580D,BnaA02g15850D,BnaA02g16670D,BnaA02g22680D,BnaA02g28650D,BnaA03g00500D,BnaA03g06740D,BnaA03g23520D,BnaA03g26240D,BnaA03g28350D,BnaA03g40900D,BnaA03g44150D,BnaA03g47130D,BnaA03g52140D,BnaA04g13110D,BnaA04g23120D,BnaA04g25680D,BnaA04g25690D,BnaA04g25700D,BnaA05g03940D,BnaA05g04320D,BnaA05g06120D,BnaA05g…
GO:0000041	transition metal ion transport	BP	2.08e-68	1.37e-65	138	816	2324	52826	Over	7	BnaA01g00540D,BnaA01g00560D,BnaA01g11460D,BnaA01g20110D,BnaA01g28050D,BnaA01g29240D,BnaA01g33550D,BnaA01g35020D,BnaA02g03720D,BnaA02g07030D,BnaA02g07380D,BnaA02g08270D,BnaA02g09910D,BnaA02g15850D,BnaA02g28650D,BnaA02g32980D,BnaA03g00500D,BnaA03g06740D,BnaA03g08870D,BnaA03g10380D,BnaA03g20580D,BnaA03g22340D,BnaA03g22940D,BnaA03g26240D,BnaA03g28350D,BnaA03g34190D,BnaA03g40900D,BnaA03g44150D,BnaA03g…
GO:0015698	inorganic anion transport	BP	2.22e-66	1.17e-63	149	939	2324	52826	Over	6	BnaA01g04350D,BnaA01g11460D,BnaA01g20110D,BnaA01g35020D,BnaA02g03720D,BnaA02g07030D,BnaA02g12580D,BnaA02g15850D,BnaA02g16670D,BnaA02g22250D,BnaA02g22680D,BnaA02g28650D,BnaA03g00500D,BnaA03g06740D,BnaA03g23520D,BnaA03g26240D,BnaA03g28350D,BnaA03g40900D,BnaA03g44150D,BnaA03g47130D,BnaA03g52140D,BnaA04g13110D,BnaA04g23120D,BnaA04g25680D,BnaA04g25690D,BnaA04g25700D,BnaA05g03940D,BnaA05g04320D,BnaA05g…
GO:0006820	anion transport	BP	3.4e-56	1.49e-53	153	1076	2324	52826	Over	5	BnaA01g04350D,BnaA01g11460D,BnaA01g20110D,BnaA01g33550D,BnaA01g35020D,BnaA02g03720D,BnaA02g07030D,BnaA02g09910D,BnaA02g12580D,BnaA02g15850D,BnaA02g16670D,BnaA02g22250D,BnaA02g22680D,BnaA02g28650D,BnaA03g00500D,BnaA03g06740D,BnaA03g23520D,BnaA03g26240D,BnaA03g28350D,BnaA03g40900D,BnaA03g44150D,BnaA03g47130D,BnaA03g52140D,BnaA04g13110D,BnaA04g23120D,BnaA04g25680D,BnaA04g25690D,BnaA04g25700D,BnaA05g…
GO:0010106	cellular response to iron ion starvation	BP	1.46e-43	2.74e-41	72	377	2324	52826	Over	6	BnaA01g11460D,BnaA01g20110D,BnaA01g35020D,BnaA02g03720D,BnaA02g07030D,BnaA02g15850D,BnaA02g28650D,BnaA03g00500D,BnaA03g06740D,BnaA03g26240D,BnaA03g28350D,BnaA03g44150D,BnaA03g47130D,BnaA04g23120D,BnaA05g06120D,BnaA05g13820D,BnaA05g29170D,BnaA05g34020D,BnaA07g02650D,BnaA07g08160D,BnaA08g28210D,BnaA09g16790D,BnaA09g16800D,BnaA09g19850D,BnaA09g30600D,BnaA10g18930D,BnaAnng10180D,BnaAnng36480D,BnaAnng…
GO:0006826	iron ion transport	BP	2.02e-42	3.32e-40	75	410	2324	52826	Over	8	BnaA01g11460D,BnaA01g20110D,BnaA01g35020D,BnaA02g03720D,BnaA02g07030D,BnaA02g15850D,BnaA02g28650D,BnaA03g00500D,BnaA03g06740D,BnaA03g26240D,BnaA03g28350D,BnaA03g44150D,BnaA03g47130D,BnaA04g23120D,BnaA05g06120D,BnaA05g13820D,BnaA05g29170D,BnaA05g34020D,BnaA07g02650D,BnaA07g08160D,BnaA07g20100D,BnaA08g28210D,BnaA09g16790D,BnaA09g16800D,BnaA09g19850D,BnaA09g30600D,BnaA10g18930D,BnaAnng10180D,BnaAnng…
GO:0048527	lateral root development	BP	7.41e-39	9.76e-37	60	301	2324	52826	Over	5	BnaA01g00810D,BnaA02g21250D,BnaA02g21270D,BnaA03g19820D,BnaA03g53720D,BnaA04g02120D,BnaA04g24470D,BnaA04g25680D,BnaA04g25690D,BnaA05g03940D,BnaA05g34020D,BnaA06g04570D,BnaA06g38270D,BnaA06g39800D,BnaA08g06040D,BnaA08g24970D,BnaA08g28210D,BnaA09g02040D,BnaA09g03270D,BnaA09g16790D,BnaA09g16800D,BnaA09g20880D,BnaA09g37320D,BnaA09g49050D,BnaA10g18930D,BnaAnng27650D,BnaAnng28170D,BnaAnng32930D,BnaAnng…
GO:0010015	root morphogenesis	BP	4.05e-38	5.08e-36	142	1176	2324	52826	Over	4	BnaA01g00810D,BnaA01g03250D,BnaA01g15230D,BnaA02g03720D,BnaA02g21250D,BnaA02g21270D,BnaA02g22680D,BnaA02g27580D,BnaA02g35230D,BnaA03g01580D,BnaA03g04540D,BnaA03g06740D,BnaA03g09960D,BnaA03g10170D,BnaA03g14890D,BnaA03g18610D,BnaA03g19820D,BnaA03g26240D,BnaA03g28350D,BnaA03g31370D,BnaA03g47720D,BnaA03g50090D,BnaA03g53720D,BnaA04g02120D,BnaA04g03790D,BnaA04g13350D,BnaA04g13400D,BnaA04g23060D,BnaA04g…
GO:0010054	trichoblast differentiation	BP	1.09e-36	1.3e-34	124	979	2324	52826	Over	6	BnaA01g03250D,BnaA01g15230D,BnaA02g03720D,BnaA02g21250D,BnaA02g21270D,BnaA02g22680D,BnaA02g27580D,BnaA02g35230D,BnaA03g01580D,BnaA03g04540D,BnaA03g06740D,BnaA03g09960D,BnaA03g10170D,BnaA03g14890D,BnaA03g18610D,BnaA03g26240D,BnaA03g28350D,BnaA03g31370D,BnaA03g47720D,BnaA03g50090D,BnaA04g03790D,BnaA04g13350D,BnaA04g13400D,BnaA04g23060D,BnaA04g25560D,BnaA04g25680D,BnaA04g25690D,BnaA04g27060D,BnaA05g…
GO:0006811	ion transport	BP	1.96e-35	2.15e-33	261	2893	2324	52826	Over	4	BnaA01g00540D,BnaA01g00560D,BnaA01g04350D,BnaA01g11460D,BnaA01g20110D,BnaA01g28050D,BnaA01g29240D,BnaA01g33550D,BnaA01g33670D,BnaA01g35020D,BnaA02g03720D,BnaA02g07030D,BnaA02g07380D,BnaA02g08270D,BnaA02g09910D,BnaA02g12580D,BnaA02g15850D,BnaA02g16670D,BnaA02g22250D,BnaA02g22680D,BnaA02g28650D,BnaA02g30120D,BnaA02g30130D,BnaA02g32980D,BnaA03g00500D,BnaA03g06740D,BnaA03g08870D,BnaA03g10380D,BnaA03g…
GO:0010053	root epidermal cell differentiation	BP	4.78e-35	4.84e-33	124	1002	2324	52826	Over	5	BnaA01g03250D,BnaA01g15230D,BnaA02g03720D,BnaA02g21250D,BnaA02g21270D,BnaA02g22680D,BnaA02g27580D,BnaA02g35230D,BnaA03g01580D,BnaA03g04540D,BnaA03g06740D,BnaA03g09960D,BnaA03g10170D,BnaA03g14890D,BnaA03g18610D,BnaA03g26240D,BnaA03g28350D,BnaA03g31370D,BnaA03g47720D,BnaA03g50090D,BnaA04g03790D,BnaA04g13350D,BnaA04g13400D,BnaA04g23060D,BnaA04g25560D,BnaA04g25680D,BnaA04g25690D,BnaA04g27060D,BnaA05g…
GO:0030001	metal ion transport	BP	6.69e-35	6.53e-33	180	1730	2324	52826	Over	6	BnaA01g00540D,BnaA01g00560D,BnaA01g04350D,BnaA01g11460D,BnaA01g20110D,BnaA01g28050D,BnaA01g29240D,BnaA01g33550D,BnaA01g33670D,BnaA01g35020D,BnaA02g03720D,BnaA02g07030D,BnaA02g07380D,BnaA02g08270D,BnaA02g09910D,BnaA02g15850D,BnaA02g28650D,BnaA02g30120D,BnaA02g30130D,BnaA02g32980D,BnaA03g00500D,BnaA03g06740D,BnaA03g08870D,BnaA03g10380D,BnaA03g14190D,BnaA03g20580D,BnaA03g22340D,BnaA03g22940D,BnaA03g…
GO:0048364	root development	BP	2.48e-34	2.33e-32	169	1592	2324	52826	Over	5	BnaA01g00810D,BnaA01g03250D,BnaA01g15230D,BnaA01g28050D,BnaA02g03720D,BnaA02g21250D,BnaA02g21270D,BnaA02g22680D,BnaA02g27580D,BnaA02g35230D,BnaA03g01580D,BnaA03g04540D,BnaA03g06740D,BnaA03g09960D,BnaA03g10170D,BnaA03g14890D,BnaA03g18610D,BnaA03g19820D,BnaA03g26240D,BnaA03g28350D,BnaA03g31370D,BnaA03g47720D,BnaA03g50090D,BnaA03g53720D,BnaA04g02120D,BnaA04g03790D,BnaA04g13350D,BnaA04g13400D,BnaA04g…
GO:0022622	root system development	BP	3.47e-34	3.15e-32	169	1595	2324	52826	Over	5	BnaA01g00810D,BnaA01g03250D,BnaA01g15230D,BnaA01g28050D,BnaA02g03720D,BnaA02g21250D,BnaA02g21270D,BnaA02g22680D,BnaA02g27580D,BnaA02g35230D,BnaA03g01580D,BnaA03g04540D,BnaA03g06740D,BnaA03g09960D,BnaA03g10170D,BnaA03g14890D,BnaA03g18610D,BnaA03g19820D,BnaA03g26240D,BnaA03g28350D,BnaA03g31370D,BnaA03g47720D,BnaA03g50090D,BnaA03g53720D,BnaA04g02120D,BnaA04g03790D,BnaA04g13350D,BnaA04g13400D,BnaA04g…
GO:0048528	post-embryonic root development	BP	1e-31	8.26e-30	62	362	2324	52826	Over	4	BnaA01g00810D,BnaA02g21250D,BnaA02g21270D,BnaA03g19820D,BnaA03g53720D,BnaA04g02120D,BnaA04g24470D,BnaA04g25680D,BnaA04g25690D,BnaA05g03940D,BnaA05g06020D,BnaA05g34020D,BnaA06g04570D,BnaA06g38270D,BnaA06g39800D,BnaA08g06040D,BnaA08g24970D,BnaA08g28210D,BnaA09g02040D,BnaA09g03270D,BnaA09g16790D,BnaA09g16800D,BnaA09g20880D,BnaA09g37320D,BnaA09g49050D,BnaA10g18930D,BnaAnng27650D,BnaAnng28170D,BnaAnng…
GO:0006812	cation transport	BP	4.85e-24	3.04e-22	196	2254	2324	52826	Over	5	BnaA01g00540D,BnaA01g00560D,BnaA01g04350D,BnaA01g11460D,BnaA01g20110D,BnaA01g28050D,BnaA01g29240D,BnaA01g33550D,BnaA01g33670D,BnaA01g35020D,BnaA02g03720D,BnaA02g07030D,BnaA02g07380D,BnaA02g08270D,BnaA02g09910D,BnaA02g15850D,BnaA02g28650D,BnaA02g30120D,BnaA02g30130D,BnaA02g32980D,BnaA03g00500D,BnaA03g06740D,BnaA03g08870D,BnaA03g10380D,BnaA03g14190D,BnaA03g20580D,BnaA03g22340D,BnaA03g22940D,BnaA03g…
GO:0009267	cellular response to starvation	BP	2.72e-22	1.56e-20	93	818	2324	52826	Over	5	BnaA01g11460D,BnaA01g20110D,BnaA01g35020D,BnaA02g03720D,BnaA02g07030D,BnaA02g15850D,BnaA02g28650D,BnaA02g30120D,BnaA02g30130D,BnaA03g00500D,BnaA03g06740D,BnaA03g26240D,BnaA03g28350D,BnaA03g44150D,BnaA03g47130D,BnaA04g00960D,BnaA04g23120D,BnaA04g26280D,BnaA05g06120D,BnaA05g13820D,BnaA05g29170D,BnaA05g34020D,BnaA07g02650D,BnaA07g08160D,BnaA08g18490D,BnaA08g28210D,BnaA08g31540D,BnaA09g02980D,BnaA09g…
GO:0042594	response to starvation	BP	5.95e-22	3.33e-20	93	824	2324	52826	Over	4	BnaA01g11460D,BnaA01g20110D,BnaA01g35020D,BnaA02g03720D,BnaA02g07030D,BnaA02g15850D,BnaA02g28650D,BnaA02g30120D,BnaA02g30130D,BnaA03g00500D,BnaA03g06740D,BnaA03g26240D,BnaA03g28350D,BnaA03g44150D,BnaA03g47130D,BnaA04g00960D,BnaA04g23120D,BnaA04g26280D,BnaA05g06120D,BnaA05g13820D,BnaA05g29170D,BnaA05g34020D,BnaA07g02650D,BnaA07g08160D,BnaA08g18490D,BnaA08g28210D,BnaA08g31540D,BnaA09g02980D,BnaA09g…
GO:0008544	epidermis development	BP	3.31e-21	1.68e-19	127	1304	2324	52826	Over	5	BnaA01g03250D,BnaA01g15230D,BnaA02g03720D,BnaA02g21250D,BnaA02g21270D,BnaA02g22680D,BnaA02g27580D,BnaA02g35230D,BnaA03g01580D,BnaA03g04540D,BnaA03g06740D,BnaA03g09960D,BnaA03g10170D,BnaA03g14890D,BnaA03g18610D,BnaA03g26240D,BnaA03g28350D,BnaA03g31370D,BnaA03g47720D,BnaA03g50090D,BnaA03g59120D,BnaA04g03790D,BnaA04g13350D,BnaA04g13400D,BnaA04g23060D,BnaA04g25560D,BnaA04g25680D,BnaA04g25690D,BnaA04g…
GO:0009913	epidermal cell differentiation	BP	3.31e-21	1.68e-19	127	1304	2324	52826	Over	5	BnaA01g03250D,BnaA01g15230D,BnaA02g03720D,BnaA02g21250D,BnaA02g21270D,BnaA02g22680D,BnaA02g27580D,BnaA02g35230D,BnaA03g01580D,BnaA03g04540D,BnaA03g06740D,BnaA03g09960D,BnaA03g10170D,BnaA03g14890D,BnaA03g18610D,BnaA03g26240D,BnaA03g28350D,BnaA03g31370D,BnaA03g47720D,BnaA03g50090D,BnaA03g59120D,BnaA04g03790D,BnaA04g13350D,BnaA04g13400D,BnaA04g23060D,BnaA04g25560D,BnaA04g25680D,BnaA04g25690D,BnaA04g…
GO:0048765	root hair cell differentiation	BP	6.13e-21	2.88e-19	96	882	2324	52826	Over	6	BnaA02g03720D,BnaA02g21250D,BnaA02g21270D,BnaA02g22680D,BnaA02g27580D,BnaA02g35230D,BnaA03g04540D,BnaA03g06740D,BnaA03g09960D,BnaA03g10170D,BnaA03g14890D,BnaA03g18610D,BnaA03g28350D,BnaA03g50090D,BnaA04g03790D,BnaA04g13350D,BnaA04g13400D,BnaA04g23060D,BnaA04g25560D,BnaA04g25680D,BnaA04g25690D,BnaA05g03940D,BnaA05g06020D,BnaA05g08980D,BnaA05g17780D,BnaA05g34020D,BnaA06g08040D,BnaA06g38270D,BnaA06g…
GO:0048469	cell maturation	BP	6.13e-21	2.88e-19	96	882	2324	52826	Over	4	BnaA02g03720D,BnaA02g21250D,BnaA02g21270D,BnaA02g22680D,BnaA02g27580D,BnaA02g35230D,BnaA03g04540D,BnaA03g06740D,BnaA03g09960D,BnaA03g10170D,BnaA03g14890D,BnaA03g18610D,BnaA03g28350D,BnaA03g50090D,BnaA04g03790D,BnaA04g13350D,BnaA04g13400D,BnaA04g23060D,BnaA04g25560D,BnaA04g25680D,BnaA04g25690D,BnaA05g03940D,BnaA05g06020D,BnaA05g08980D,BnaA05g17780D,BnaA05g34020D,BnaA06g08040D,BnaA06g38270D,BnaA06g…
GO:0048764	trichoblast maturation	BP	6.13e-21	2.88e-19	96	882	2324	52826	Over	5	BnaA02g03720D,BnaA02g21250D,BnaA02g21270D,BnaA02g22680D,BnaA02g27580D,BnaA02g35230D,BnaA03g04540D,BnaA03g06740D,BnaA03g09960D,BnaA03g10170D,BnaA03g14890D,BnaA03g18610D,BnaA03g28350D,BnaA03g50090D,BnaA04g03790D,BnaA04g13350D,BnaA04g13400D,BnaA04g23060D,BnaA04g25560D,BnaA04g25680D,BnaA04g25690D,BnaA05g03940D,BnaA05g06020D,BnaA05g08980D,BnaA05g17780D,BnaA05g34020D,BnaA06g08040D,BnaA06g38270D,BnaA06g…
GO:0021700	developmental maturation	BP	6.67e-21	3.08e-19	100	936	2324	52826	Over	3	BnaA02g00500D,BnaA02g03720D,BnaA02g21250D,BnaA02g21270D,BnaA02g22680D,BnaA02g27580D,BnaA02g35230D,BnaA03g04540D,BnaA03g06740D,BnaA03g09960D,BnaA03g10170D,BnaA03g14890D,BnaA03g18610D,BnaA03g28350D,BnaA03g50090D,BnaA04g03790D,BnaA04g13350D,BnaA04g13400D,BnaA04g23060D,BnaA04g25560D,BnaA04g25680D,BnaA04g25690D,BnaA05g03940D,BnaA05g06020D,BnaA05g08980D,BnaA05g17780D,BnaA05g34020D,BnaA06g08040D,BnaA06g…
GO:0031669	cellular response to nutrient levels	BP	3.5e-20	1.56e-18	93	857	2324	52826	Over	5	BnaA01g11460D,BnaA01g20110D,BnaA01g35020D,BnaA02g03720D,BnaA02g07030D,BnaA02g15850D,BnaA02g28650D,BnaA02g30120D,BnaA02g30130D,BnaA03g00500D,BnaA03g06740D,BnaA03g26240D,BnaA03g28350D,BnaA03g44150D,BnaA03g47130D,BnaA04g00960D,BnaA04g23120D,BnaA04g26280D,BnaA05g06120D,BnaA05g13820D,BnaA05g29170D,BnaA05g34020D,BnaA07g02650D,BnaA07g08160D,BnaA08g18490D,BnaA08g28210D,BnaA08g31540D,BnaA09g02980D,BnaA09g…
GO:0031667	response to nutrient levels	BP	2.36e-19	1.02e-17	94	887	2324	52826	Over	5	BnaA01g11460D,BnaA01g20110D,BnaA01g35020D,BnaA02g03720D,BnaA02g07030D,BnaA02g15850D,BnaA02g28650D,BnaA02g30120D,BnaA02g30130D,BnaA03g00500D,BnaA03g06740D,BnaA03g26240D,BnaA03g28350D,BnaA03g44150D,BnaA03g47130D,BnaA04g00960D,BnaA04g23120D,BnaA04g26280D,BnaA05g06120D,BnaA05g13820D,BnaA05g29170D,BnaA05g34020D,BnaA07g02650D,BnaA07g08160D,BnaA08g18490D,BnaA08g28210D,BnaA08g31540D,BnaA09g02980D,BnaA09g…
GO:0007043	cell-cell junction assembly	BP	5.36e-19	2.05e-17	15	17	2324	52826	Over	5	BnaA03g22450D,BnaA03g31780D,BnaA04g15820D,BnaA05g08160D,BnaA05g08170D,BnaA05g27500D,BnaAnng07630D,BnaAnng07640D,BnaC03g19890D,BnaC03g37240D,BnaC03g47190D,BnaC04g09200D,BnaC04g09210D,BnaC04g39090D,BnaC05g41660D
GO:0034329	cell junction assembly	BP	5.36e-19	2.05e-17	15	17	2324	52826	Over	4	BnaA03g22450D,BnaA03g31780D,BnaA04g15820D,BnaA05g08160D,BnaA05g08170D,BnaA05g27500D,BnaAnng07630D,BnaAnng07640D,BnaC03g19890D,BnaC03g37240D,BnaC03g47190D,BnaC04g09200D,BnaC04g09210D,BnaC04g39090D,BnaC05g41660D
GO:0031668	cellular response to extracellular stimulus	BP	1.89e-17	6.39e-16	101	1027	2324	52826	Over	4	BnaA01g11460D,BnaA01g20110D,BnaA01g33670D,BnaA01g35020D,BnaA02g03720D,BnaA02g07030D,BnaA02g12580D,BnaA02g15850D,BnaA02g28650D,BnaA02g30120D,BnaA02g30130D,BnaA03g00500D,BnaA03g06740D,BnaA03g26240D,BnaA03g28350D,BnaA03g44150D,BnaA03g47130D,BnaA04g00960D,BnaA04g18710D,BnaA04g23120D,BnaA04g26280D,BnaA05g06120D,BnaA05g13820D,BnaA05g29170D,BnaA05g34020D,BnaA07g02650D,BnaA07g08160D,BnaA08g10250D,BnaA08g…
GO:0071496	cellular response to external stimulus	BP	1.89e-17	6.39e-16	101	1027	2324	52826	Over	4	BnaA01g11460D,BnaA01g20110D,BnaA01g33670D,BnaA01g35020D,BnaA02g03720D,BnaA02g07030D,BnaA02g12580D,BnaA02g15850D,BnaA02g28650D,BnaA02g30120D,BnaA02g30130D,BnaA03g00500D,BnaA03g06740D,BnaA03g26240D,BnaA03g28350D,BnaA03g44150D,BnaA03g47130D,BnaA04g00960D,BnaA04g18710D,BnaA04g23120D,BnaA04g26280D,BnaA05g06120D,BnaA05g13820D,BnaA05g29170D,BnaA05g34020D,BnaA07g02650D,BnaA07g08160D,BnaA08g10250D,BnaA08g…
GO:0009991	response to extracellular stimulus	BP	1.13e-16	3.66e-15	102	1061	2324	52826	Over	4	BnaA01g11460D,BnaA01g20110D,BnaA01g33670D,BnaA01g35020D,BnaA02g03720D,BnaA02g07030D,BnaA02g12580D,BnaA02g15850D,BnaA02g28650D,BnaA02g30120D,BnaA02g30130D,BnaA03g00500D,BnaA03g06740D,BnaA03g26240D,BnaA03g28350D,BnaA03g44150D,BnaA03g47130D,BnaA04g00960D,BnaA04g18710D,BnaA04g23120D,BnaA04g26280D,BnaA05g06120D,BnaA05g13820D,BnaA05g29170D,BnaA05g34020D,BnaA07g02650D,BnaA07g08160D,BnaA08g10250D,BnaA08g…
GO:0034330	cell junction organization	BP	5.45e-16	1.65e-14	15	22	2324	52826	Over	3	BnaA03g22450D,BnaA03g31780D,BnaA04g15820D,BnaA05g08160D,BnaA05g08170D,BnaA05g27500D,BnaAnng07630D,BnaAnng07640D,BnaC03g19890D,BnaC03g37240D,BnaC03g47190D,BnaC04g09200D,BnaC04g09210D,BnaC04g39090D,BnaC05g41660D
GO:0045216	cell-cell junction organization	BP	5.45e-16	1.65e-14	15	22	2324	52826	Over	4	BnaA03g22450D,BnaA03g31780D,BnaA04g15820D,BnaA05g08160D,BnaA05g08170D,BnaA05g27500D,BnaAnng07630D,BnaAnng07640D,BnaC03g19890D,BnaC03g37240D,BnaC03g47190D,BnaC04g09200D,BnaC04g09210D,BnaC04g39090D,BnaC05g41660D
GO:0006865	amino acid transport	BP	1.42e-15	4.16e-14	81	791	2324	52826	Over	6	BnaA02g22680D,BnaA02g30120D,BnaA02g30130D,BnaA03g20330D,BnaA03g20400D,BnaA03g36240D,BnaA04g05410D,BnaA04g11270D,BnaA04g23120D,BnaA04g24430D,BnaA04g25230D,BnaA04g25350D,BnaA04g25680D,BnaA04g25690D,BnaA04g25700D,BnaA05g02800D,BnaA05g02810D,BnaA05g15400D,BnaA05g15410D,BnaA05g36650D,BnaA06g39490D,BnaA07g11810D,BnaA07g15050D,BnaA08g06040D,BnaA09g02980D,BnaA09g03000D,BnaA09g04570D,BnaA09g13700D,BnaA09g…
GO:0042221	response to chemical stimulus	BP	3.24e-15	9.27e-14	593	10142	2324	52826	Over	3	BnaA01g00640D,BnaA01g04350D,BnaA01g08470D,BnaA01g11250D,BnaA01g11460D,BnaA01g12840D,BnaA01g12950D,BnaA01g13270D,BnaA01g14800D,BnaA01g16890D,BnaA01g18260D,BnaA01g20110D,BnaA01g28050D,BnaA01g28930D,BnaA01g32800D,BnaA01g33340D,BnaA01g33670D,BnaA01g35020D,BnaA01g37380D,BnaA02g00500D,BnaA02g03720D,BnaA02g04410D,BnaA02g04560D,BnaA02g07030D,BnaA02g11580D,BnaA02g11590D,BnaA02g12580D,BnaA02g14050D,BnaA02g…
GO:0015837	amine transport	BP	3.54e-15	9.91e-14	81	800	2324	52826	Over	5	BnaA02g22680D,BnaA02g30120D,BnaA02g30130D,BnaA03g20330D,BnaA03g20400D,BnaA03g36240D,BnaA04g05410D,BnaA04g11270D,BnaA04g23120D,BnaA04g24430D,BnaA04g25230D,BnaA04g25350D,BnaA04g25680D,BnaA04g25690D,BnaA04g25700D,BnaA05g02800D,BnaA05g02810D,BnaA05g15400D,BnaA05g15410D,BnaA05g36650D,BnaA06g39490D,BnaA07g11810D,BnaA07g15050D,BnaA08g06040D,BnaA09g02980D,BnaA09g03000D,BnaA09g04570D,BnaA09g13700D,BnaA09g…
GO:0071702	organic substance transport	BP	7.83e-15	2.13e-13	116	1324	2324	52826	Over	4	BnaA02g01920D,BnaA02g21250D,BnaA02g22680D,BnaA02g30120D,BnaA02g30130D,BnaA03g20330D,BnaA03g20400D,BnaA03g36240D,BnaA04g05410D,BnaA04g11270D,BnaA04g23120D,BnaA04g24430D,BnaA04g25230D,BnaA04g25350D,BnaA04g25680D,BnaA04g25690D,BnaA04g25700D,BnaA05g02800D,BnaA05g02810D,BnaA05g13980D,BnaA05g15400D,BnaA05g15410D,BnaA05g36650D,BnaA06g07520D,BnaA06g10230D,BnaA06g35750D,BnaA06g35760D,BnaA06g35770D,BnaA06g…
GO:0046942	carboxylic acid transport	BP	2.23e-14	5.88e-13	81	819	2324	52826	Over	6	BnaA02g22680D,BnaA02g30120D,BnaA02g30130D,BnaA03g20330D,BnaA03g20400D,BnaA03g36240D,BnaA04g05410D,BnaA04g11270D,BnaA04g23120D,BnaA04g24430D,BnaA04g25230D,BnaA04g25350D,BnaA04g25680D,BnaA04g25690D,BnaA04g25700D,BnaA05g02800D,BnaA05g02810D,BnaA05g15400D,BnaA05g15410D,BnaA05g36650D,BnaA06g39490D,BnaA07g11810D,BnaA07g15050D,BnaA08g06040D,BnaA09g02980D,BnaA09g03000D,BnaA09g04570D,BnaA09g13700D,BnaA09g…
GO:0001666	response to hypoxia	BP	2.26e-14	5.88e-13	30	186	2324	52826	Over	4	BnaA01g00640D,BnaA01g37380D,BnaA02g03720D,BnaA02g16670D,BnaA02g29340D,BnaA02g32480D,BnaA03g03670D,BnaA03g06740D,BnaA03g28350D,BnaA03g53880D,BnaA04g13530D,BnaA07g22440D,BnaA08g15620D,BnaA10g20680D,BnaAnng09720D,BnaAnng36520D,BnaAnng36530D,BnaC01g39270D,BnaC02g07500D,BnaC02g44510D,BnaC03g05170D,BnaC03g08610D,BnaC03g33490D,BnaC05g20370D,BnaC05g49640D,BnaC07g02790D,BnaC07g18310D,BnaC07g25180D,BnaC09g…
GO:0015849	organic acid transport	BP	2.7e-14	6.96e-13	81	821	2324	52826	Over	5	BnaA02g22680D,BnaA02g30120D,BnaA02g30130D,BnaA03g20330D,BnaA03g20400D,BnaA03g36240D,BnaA04g05410D,BnaA04g11270D,BnaA04g23120D,BnaA04g24430D,BnaA04g25230D,BnaA04g25350D,BnaA04g25680D,BnaA04g25690D,BnaA04g25700D,BnaA05g02800D,BnaA05g02810D,BnaA05g15400D,BnaA05g15410D,BnaA05g36650D,BnaA06g39490D,BnaA07g11810D,BnaA07g15050D,BnaA08g06040D,BnaA09g02980D,BnaA09g03000D,BnaA09g04570D,BnaA09g13700D,BnaA09g…
GO:0019439	aromatic compound catabolic process	BP	2.35e-13	5.96e-12	44	351	2324	52826	Over	5	BnaA01g33340D,BnaA01g33670D,BnaA02g30120D,BnaA02g30130D,BnaA03g00500D,BnaA03g40900D,BnaA03g58050D,BnaA04g11940D,BnaA04g13110D,BnaA04g17380D,BnaA05g05410D,BnaA05g12170D,BnaA05g15400D,BnaA05g29170D,BnaA06g07620D,BnaA08g31540D,BnaA09g02980D,BnaA09g03000D,BnaA09g15640D,BnaAnng35060D,BnaC01g39830D,BnaC01g40220D,BnaC01g42080D,BnaC02g03650D,BnaC02g38550D,BnaC03g00480D,BnaC03g00490D,BnaC03g17180D,BnaC04g…
GO:0070482	response to oxygen levels	BP	3.22e-13	8.07e-12	30	196	2324	52826	Over	4	BnaA01g00640D,BnaA01g37380D,BnaA02g03720D,BnaA02g16670D,BnaA02g29340D,BnaA02g32480D,BnaA03g03670D,BnaA03g06740D,BnaA03g28350D,BnaA03g53880D,BnaA04g13530D,BnaA07g22440D,BnaA08g15620D,BnaA10g20680D,BnaAnng09720D,BnaAnng36520D,BnaAnng36530D,BnaC01g39270D,BnaC02g07500D,BnaC02g44510D,BnaC03g05170D,BnaC03g08610D,BnaC03g33490D,BnaC05g20370D,BnaC05g49640D,BnaC07g02790D,BnaC07g18310D,BnaC07g25180D,BnaC09g…
GO:0009581	detection of external stimulus	BP	8.6e-13	2.12e-11	30	200	2324	52826	Over	4	BnaA02g04270D,BnaA02g11580D,BnaA02g11590D,BnaA03g07620D,BnaA03g22960D,BnaA07g11810D,BnaA08g25820D,BnaA09g14830D,BnaA09g22640D,BnaA09g24100D,BnaA09g44500D,BnaA10g15610D,BnaAnng21170D,BnaAnng25710D,BnaC02g04110D,BnaC02g08770D,BnaC02g08790D,BnaC02g29110D,BnaC02g29120D,BnaC03g09640D,BnaC05g51310D,BnaC07g01060D,BnaC07g15770D,BnaC07g48540D,BnaC08g14180D,BnaC08g14190D,BnaC09g15450D,BnaC09g24660D,BnaCnng…
GO:0050896	response to stimulus	BP	1.58e-12	3.81e-11	869	16247	2324	52826	Over	2	BnaA01g00640D,BnaA01g04350D,BnaA01g08470D,BnaA01g11250D,BnaA01g11460D,BnaA01g12840D,BnaA01g12950D,BnaA01g13270D,BnaA01g14800D,BnaA01g16890D,BnaA01g18260D,BnaA01g20110D,BnaA01g28050D,BnaA01g28560D,BnaA01g28930D,BnaA01g32360D,BnaA01g32800D,BnaA01g33340D,BnaA01g33550D,BnaA01g33670D,BnaA01g35020D,BnaA01g37380D,BnaA02g00500D,BnaA02g00890D,BnaA02g03720D,BnaA02g04270D,BnaA02g04410D,BnaA02g04560D,BnaA02g…
GO:0071705	nitrogen compound transport	BP	2.52e-12	5.98e-11	90	1008	2324	52826	Over	4	BnaA02g09080D,BnaA02g22680D,BnaA02g30120D,BnaA02g30130D,BnaA03g20330D,BnaA03g20400D,BnaA03g36240D,BnaA04g05410D,BnaA04g11270D,BnaA04g23120D,BnaA04g24430D,BnaA04g25230D,BnaA04g25350D,BnaA04g25680D,BnaA04g25690D,BnaA04g25700D,BnaA05g02800D,BnaA05g02810D,BnaA05g15400D,BnaA05g15410D,BnaA05g36650D,BnaA06g39490D,BnaA07g11810D,BnaA07g15050D,BnaA08g06040D,BnaA08g18490D,BnaA09g02980D,BnaA09g03000D,BnaA09g…
GO:0048468	cell development	BP	1.53e-11	3.34e-10	132	1710	2324	52826	Over	4	BnaA01g11460D,BnaA01g11570D,BnaA01g31690D,BnaA02g03720D,BnaA02g21250D,BnaA02g21270D,BnaA02g22680D,BnaA02g27580D,BnaA02g35230D,BnaA03g04540D,BnaA03g06740D,BnaA03g09960D,BnaA03g10170D,BnaA03g14890D,BnaA03g18610D,BnaA03g28350D,BnaA03g30260D,BnaA03g30270D,BnaA03g50090D,BnaA04g03790D,BnaA04g09680D,BnaA04g13350D,BnaA04g13400D,BnaA04g19510D,BnaA04g23060D,BnaA04g25560D,BnaA04g25680D,BnaA04g25690D,BnaA05g…
GO:0010345	suberin biosynthetic process	BP	5.28e-11	1.11e-09	16	46	2324	52826	Over	6	BnaA02g07380D,BnaA02g32980D,BnaA05g27110D,BnaA05g27640D,BnaA06g22710D,BnaAnng17300D,BnaAnng38120D,BnaC01g44840D,BnaC02g10430D,BnaC02g10440D,BnaC03g12340D,BnaC03g54750D,BnaC03g74670D,BnaCnng31250D,BnaCnng49400D,BnaCnng69760D
GO:0042445	hormone metabolic process	BP	1.1e-10	2.22e-09	82	939	2324	52826	Over	3	BnaA01g11460D,BnaA01g33260D,BnaA01g33340D,BnaA01g33670D,BnaA02g09910D,BnaA02g22420D,BnaA02g28650D,BnaA02g30120D,BnaA02g30130D,BnaA03g01780D,BnaA03g40900D,BnaA03g58050D,BnaA04g08650D,BnaA04g13050D,BnaA04g13110D,BnaA05g15400D,BnaA06g07620D,BnaA06g36480D,BnaA07g08160D,BnaA07g08630D,BnaA08g15900D,BnaA08g23390D,BnaA09g02980D,BnaA09g03000D,BnaA09g15640D,BnaA09g16790D,BnaA09g16800D,BnaA09g27530D,BnaA09g…
GO:0010102	lateral root morphogenesis	BP	1.49e-10	2.98e-09	22	96	2324	52826	Over	6	BnaA01g00810D,BnaA02g21250D,BnaA02g21270D,BnaA03g19820D,BnaA03g53720D,BnaA04g02120D,BnaA04g24470D,BnaA09g02040D,BnaA09g20880D,BnaA09g37320D,BnaAnng32930D,BnaC02g28150D,BnaC02g28160D,BnaC03g23720D,BnaC04g23780D,BnaC04g48280D,BnaC04g52730D,BnaC04g56960D,BnaC06g06500D,BnaC07g46410D,BnaC08g29120D,BnaUnng01640D
GO:0010101	post-embryonic root morphogenesis	BP	1.49e-10	2.98e-09	22	96	2324	52826	Over	5	BnaA01g00810D,BnaA02g21250D,BnaA02g21270D,BnaA03g19820D,BnaA03g53720D,BnaA04g02120D,BnaA04g24470D,BnaA09g02040D,BnaA09g20880D,BnaA09g37320D,BnaAnng32930D,BnaC02g28150D,BnaC02g28160D,BnaC03g23720D,BnaC04g23780D,BnaC04g48280D,BnaC04g52730D,BnaC04g56960D,BnaC06g06500D,BnaC07g46410D,BnaC08g29120D,BnaUnng01640D
GO:0042446	hormone biosynthetic process	BP	1.55e-10	3.05e-09	74	822	2324	52826	Over	4	BnaA01g11460D,BnaA01g33260D,BnaA01g33340D,BnaA01g33670D,BnaA02g09910D,BnaA02g22420D,BnaA02g28650D,BnaA02g30120D,BnaA02g30130D,BnaA03g40900D,BnaA03g58050D,BnaA04g08650D,BnaA04g13050D,BnaA04g13110D,BnaA05g15400D,BnaA06g07620D,BnaA06g36480D,BnaA07g08160D,BnaA07g08630D,BnaA08g15900D,BnaA08g23390D,BnaA09g02980D,BnaA09g03000D,BnaA09g15640D,BnaA09g16790D,BnaA09g16800D,BnaA09g27530D,BnaA09g41540D,BnaA10g…
GO:0006857	oligopeptide transport	BP	2.26e-10	4.31e-09	36	298	2324	52826	Over	5	BnaA02g24280D,BnaA03g36240D,BnaA04g18660D,BnaA04g25680D,BnaA04g25690D,BnaA04g25700D,BnaA05g10760D,BnaA05g15400D,BnaA05g15410D,BnaA05g36650D,BnaA07g11810D,BnaA07g15050D,BnaA07g25070D,BnaA08g06040D,BnaA09g13700D,BnaA09g49330D,BnaAnng38410D,BnaC01g24250D,BnaC02g05830D,BnaC02g44360D,BnaC03g42080D,BnaC04g12510D,BnaC04g42780D,BnaC04g49580D,BnaC04g49590D,BnaC04g49600D,BnaC05g05270D,BnaC06g09080D,BnaC06g…
GO:0015833	peptide transport	BP	2.26e-10	4.31e-09	36	298	2324	52826	Over	4	BnaA02g24280D,BnaA03g36240D,BnaA04g18660D,BnaA04g25680D,BnaA04g25690D,BnaA04g25700D,BnaA05g10760D,BnaA05g15400D,BnaA05g15410D,BnaA05g36650D,BnaA07g11810D,BnaA07g15050D,BnaA07g25070D,BnaA08g06040D,BnaA09g13700D,BnaA09g49330D,BnaAnng38410D,BnaC01g24250D,BnaC02g05830D,BnaC02g44360D,BnaC03g42080D,BnaC04g12510D,BnaC04g42780D,BnaC04g49580D,BnaC04g49590D,BnaC04g49600D,BnaC05g05270D,BnaC06g09080D,BnaC06g…
GO:0009605	response to external stimulus	BP	2.28e-10	4.31e-09	151	2095	2324	52826	Over	3	BnaA01g11460D,BnaA01g20110D,BnaA01g28930D,BnaA01g33670D,BnaA01g35020D,BnaA02g03720D,BnaA02g04270D,BnaA02g07030D,BnaA02g11580D,BnaA02g11590D,BnaA02g12580D,BnaA02g15850D,BnaA02g28650D,BnaA02g30120D,BnaA02g30130D,BnaA03g00500D,BnaA03g04540D,BnaA03g06740D,BnaA03g07620D,BnaA03g22960D,BnaA03g26240D,BnaA03g28350D,BnaA03g33890D,BnaA03g44150D,BnaA03g47130D,BnaA04g00960D,BnaA04g18710D,BnaA04g23120D,BnaA04g…
GO:0071456	cellular response to hypoxia	BP	2.94e-10	5.48e-09	15	44	2324	52826	Over	5	BnaA01g00640D,BnaA02g03720D,BnaA03g06740D,BnaA03g28350D,BnaA03g53880D,BnaA04g13530D,BnaA08g15620D,BnaAnng36520D,BnaAnng36530D,BnaC02g07500D,BnaC02g44510D,BnaC03g08610D,BnaC03g33490D,BnaC05g20370D,BnaC05g49640D
GO:0030154	cell differentiation	BP	5.42e-10	9.91e-09	178	2597	2324	52826	Over	4	BnaA01g03250D,BnaA01g11460D,BnaA01g11570D,BnaA01g13270D,BnaA01g15230D,BnaA01g31690D,BnaA02g03720D,BnaA02g21250D,BnaA02g21270D,BnaA02g22680D,BnaA02g27580D,BnaA02g35230D,BnaA03g01580D,BnaA03g04540D,BnaA03g06740D,BnaA03g09960D,BnaA03g10170D,BnaA03g14890D,BnaA03g18610D,BnaA03g26240D,BnaA03g28350D,BnaA03g30260D,BnaA03g30270D,BnaA03g31370D,BnaA03g46090D,BnaA03g47720D,BnaA03g50090D,BnaA03g59120D,BnaA04g…
GO:0048588	developmental cell growth	BP	6.54e-09	1e-07	84	1036	2324	52826	Over	4	BnaA01g11460D,BnaA01g11570D,BnaA01g31690D,BnaA02g03720D,BnaA02g21250D,BnaA02g21270D,BnaA03g04540D,BnaA03g06740D,BnaA03g14890D,BnaA03g28350D,BnaA03g30260D,BnaA03g30270D,BnaA04g09680D,BnaA04g13350D,BnaA04g13400D,BnaA04g19510D,BnaA04g25560D,BnaA05g06020D,BnaA05g08980D,BnaA05g15000D,BnaA05g30140D,BnaA06g08040D,BnaA06g11260D,BnaA06g29230D,BnaA06g38270D,BnaA06g39800D,BnaA08g24690D,BnaA08g24970D,BnaA09g…
GO:0071453	cellular response to oxygen levels	BP	7.29e-09	1.11e-07	15	54	2324	52826	Over	5	BnaA01g00640D,BnaA02g03720D,BnaA03g06740D,BnaA03g28350D,BnaA03g53880D,BnaA04g13530D,BnaA08g15620D,BnaAnng36520D,BnaAnng36530D,BnaC02g07500D,BnaC02g44510D,BnaC03g08610D,BnaC03g33490D,BnaC05g20370D,BnaC05g49640D
GO:0048767	root hair elongation	BP	7.53e-09	1.14e-07	52	545	2324	52826	Over	5	BnaA02g03720D,BnaA02g21250D,BnaA02g21270D,BnaA03g04540D,BnaA03g06740D,BnaA03g14890D,BnaA03g28350D,BnaA04g13350D,BnaA04g13400D,BnaA04g25560D,BnaA05g06020D,BnaA05g08980D,BnaA06g08040D,BnaA06g38270D,BnaA06g39800D,BnaA08g24690D,BnaA08g24970D,BnaA09g02040D,BnaA09g03270D,BnaAnng10170D,BnaAnng36520D,BnaAnng36530D,BnaAnng38940D,BnaC01g41310D,BnaC02g07500D,BnaC02g28150D,BnaC02g28160D,BnaC02g44510D,BnaC03g…
GO:0006979	response to oxidative stress	BP	2.37e-08	3.33e-07	101	1343	2324	52826	Over	4	BnaA02g03720D,BnaA02g04560D,BnaA02g14050D,BnaA02g22680D,BnaA02g34060D,BnaA02g35870D,BnaA03g06740D,BnaA03g18320D,BnaA03g19490D,BnaA03g23110D,BnaA03g28350D,BnaA03g47720D,BnaA03g55260D,BnaA04g11940D,BnaA04g21990D,BnaA04g22000D,BnaA04g25620D,BnaA05g03840D,BnaA05g03870D,BnaA05g03910D,BnaA05g03920D,BnaA05g20950D,BnaA05g34020D,BnaA05g34960D,BnaA06g18210D,BnaA06g23250D,BnaA06g23260D,BnaA07g27500D,BnaA07g…
GO:0048589	developmental growth	BP	3.8e-08	5.18e-07	124	1752	2324	52826	Over	3	BnaA01g11460D,BnaA01g11570D,BnaA01g31690D,BnaA02g03720D,BnaA02g21250D,BnaA02g21270D,BnaA03g04540D,BnaA03g06740D,BnaA03g14890D,BnaA03g28350D,BnaA03g30260D,BnaA03g30270D,BnaA04g09680D,BnaA04g13350D,BnaA04g13400D,BnaA04g19510D,BnaA04g25560D,BnaA04g25680D,BnaA04g25690D,BnaA05g03940D,BnaA05g06020D,BnaA05g08980D,BnaA05g15000D,BnaA05g24160D,BnaA05g30140D,BnaA05g34020D,BnaA06g08040D,BnaA06g11260D,BnaA06g…
GO:0006874	cellular calcium ion homeostasis	BP	4.85e-08	6.46e-07	16	70	2324	52826	Over	8	BnaA01g33670D,BnaA02g00890D,BnaA02g30120D,BnaA02g30130D,BnaA04g19510D,BnaA09g02980D,BnaA09g03000D,BnaAnng26240D,BnaC01g40220D,BnaC02g38550D,BnaC04g11060D,BnaC04g37100D,BnaC04g43900D,BnaCnng20160D,BnaCnng54380D,BnaCnng54390D
GO:0048869	cellular developmental process	BP	8.21e-08	1.08e-06	203	3227	2324	52826	Over	3	BnaA01g03250D,BnaA01g11460D,BnaA01g11570D,BnaA01g13270D,BnaA01g15230D,BnaA01g31690D,BnaA02g03720D,BnaA02g21250D,BnaA02g21270D,BnaA02g22680D,BnaA02g27580D,BnaA02g35230D,BnaA03g01580D,BnaA03g04540D,BnaA03g06740D,BnaA03g09960D,BnaA03g10170D,BnaA03g14890D,BnaA03g18610D,BnaA03g26240D,BnaA03g28180D,BnaA03g28350D,BnaA03g30260D,BnaA03g30270D,BnaA03g31370D,BnaA03g46090D,BnaA03g47720D,BnaA03g50090D,BnaA03g…
GO:0010035	response to inorganic substance	BP	1.47e-07	1.79e-06	186	2928	2324	52826	Over	4	BnaA01g04350D,BnaA01g11460D,BnaA01g20110D,BnaA01g35020D,BnaA02g03720D,BnaA02g07030D,BnaA02g15850D,BnaA02g16670D,BnaA02g18300D,BnaA02g22680D,BnaA02g28650D,BnaA02g33670D,BnaA02g35870D,BnaA03g00500D,BnaA03g01780D,BnaA03g06740D,BnaA03g23520D,BnaA03g25440D,BnaA03g26240D,BnaA03g28350D,BnaA03g40560D,BnaA03g40900D,BnaA03g44150D,BnaA03g47130D,BnaA03g52140D,BnaA04g13110D,BnaA04g23120D,BnaA04g25680D,BnaA04g…
GO:0042436	indole-containing compound catabolic process	BP	1.75e-07	2.11e-06	31	284	2324	52826	Over	6	BnaA01g33340D,BnaA01g33670D,BnaA02g30120D,BnaA02g30130D,BnaA03g40900D,BnaA03g58050D,BnaA04g13110D,BnaA05g15400D,BnaA06g07620D,BnaA08g31540D,BnaA09g02980D,BnaA09g03000D,BnaA09g15640D,BnaAnng35060D,BnaC01g39830D,BnaC01g40220D,BnaC01g42080D,BnaC02g38550D,BnaC03g17180D,BnaC04g26940D,BnaC04g50280D,BnaC05g10090D,BnaC05g46630D,BnaC06g09080D,BnaC07g08010D,BnaC07g16620D,BnaC07g32920D,BnaC08g40660D,BnaC09g…
GO:0072507	divalent inorganic cation homeostasis	BP	1.85e-07	2.21e-06	20	148	2324	52826	Over	8	BnaA01g33670D,BnaA02g00890D,BnaA02g30120D,BnaA02g30130D,BnaA03g14190D,BnaA04g19510D,BnaA09g02980D,BnaA09g03000D,BnaAnng26240D,BnaC01g40220D,BnaC02g38550D,BnaC03g17150D,BnaC03g64490D,BnaC04g11060D,BnaC04g37100D,BnaC04g43900D,BnaC07g51070D,BnaCnng20160D,BnaCnng54380D,BnaCnng54390D
GO:0034754	cellular hormone metabolic process	BP	3.31e-07	3.78e-06	47	518	2324	52826	Over	4	BnaA01g33340D,BnaA01g33670D,BnaA02g28650D,BnaA02g30120D,BnaA02g30130D,BnaA03g01780D,BnaA03g40900D,BnaA03g58050D,BnaA04g08650D,BnaA04g13050D,BnaA04g13110D,BnaA05g15400D,BnaA06g07620D,BnaA08g15900D,BnaA09g02980D,BnaA09g03000D,BnaA09g15640D,BnaA10g24660D,BnaAnng09970D,BnaAnng09980D,BnaAnng35060D,BnaC01g39830D,BnaC01g40220D,BnaC01g42080D,BnaC02g38550D,BnaC03g02300D,BnaC03g17180D,BnaC03g40850D,BnaC03g…
GO:0055074	calcium ion homeostasis	BP	3.58e-07	4.05e-06	17	90	2324	52826	Over	9	BnaA01g33670D,BnaA02g00890D,BnaA02g30120D,BnaA02g30130D,BnaA04g19510D,BnaA09g02980D,BnaA09g03000D,BnaAnng26240D,BnaC01g40220D,BnaC02g38550D,BnaC04g11060D,BnaC04g37100D,BnaC04g43900D,BnaC07g51070D,BnaCnng20160D,BnaCnng54380D,BnaCnng54390D
GO:0072503	cellular divalent inorganic cation homeostasis	BP	3.77e-07	4.22e-06	19	111	2324	52826	Over	7	BnaA01g33670D,BnaA02g00890D,BnaA02g30120D,BnaA02g30130D,BnaA03g14190D,BnaA04g19510D,BnaA09g02980D,BnaA09g03000D,BnaAnng26240D,BnaC01g40220D,BnaC02g38550D,BnaC03g17150D,BnaC03g64490D,BnaC04g11060D,BnaC04g37100D,BnaC04g43900D,BnaCnng20160D,BnaCnng54380D,BnaCnng54390D
GO:0006569	tryptophan catabolic process	BP	4.78e-07	5.18e-06	29	266	2324	52826	Over	7	BnaA01g33340D,BnaA01g33670D,BnaA02g30120D,BnaA02g30130D,BnaA03g40900D,BnaA03g58050D,BnaA04g13110D,BnaA05g15400D,BnaA06g07620D,BnaA09g02980D,BnaA09g03000D,BnaA09g15640D,BnaAnng35060D,BnaC01g39830D,BnaC01g40220D,BnaC01g42080D,BnaC02g38550D,BnaC03g17180D,BnaC04g26940D,BnaC04g50280D,BnaC05g10090D,BnaC05g46630D,BnaC06g09080D,BnaC07g08010D,BnaC07g16620D,BnaC07g32920D,BnaC08g40660D,BnaC09g07880D,BnaCnng…
GO:0046218	indolalkylamine catabolic process	BP	4.78e-07	5.18e-06	29	266	2324	52826	Over	6	BnaA01g33340D,BnaA01g33670D,BnaA02g30120D,BnaA02g30130D,BnaA03g40900D,BnaA03g58050D,BnaA04g13110D,BnaA05g15400D,BnaA06g07620D,BnaA09g02980D,BnaA09g03000D,BnaA09g15640D,BnaAnng35060D,BnaC01g39830D,BnaC01g40220D,BnaC01g42080D,BnaC02g38550D,BnaC03g17180D,BnaC04g26940D,BnaC04g50280D,BnaC05g10090D,BnaC05g46630D,BnaC06g09080D,BnaC07g08010D,BnaC07g16620D,BnaC07g32920D,BnaC08g40660D,BnaC09g07880D,BnaCnng…
GO:0010311	lateral root formation	BP	7.21e-07	7.64e-06	14	65	2324	52826	Over	4	BnaA01g00810D,BnaA03g19820D,BnaA03g53720D,BnaA04g02120D,BnaA04g24470D,BnaA09g37320D,BnaAnng32930D,BnaC03g23720D,BnaC04g23780D,BnaC04g48280D,BnaC04g52730D,BnaC04g56960D,BnaC07g46410D,BnaC08g29120D
GO:0009074	aromatic amino acid family catabolic process	BP	7.22e-07	7.64e-06	30	283	2324	52826	Over	6	BnaA01g33340D,BnaA01g33670D,BnaA02g30120D,BnaA02g30130D,BnaA03g40900D,BnaA03g58050D,BnaA04g11940D,BnaA04g13110D,BnaA05g15400D,BnaA06g07620D,BnaA09g02980D,BnaA09g03000D,BnaA09g15640D,BnaAnng35060D,BnaC01g39830D,BnaC01g40220D,BnaC01g42080D,BnaC02g38550D,BnaC03g17180D,BnaC04g26940D,BnaC04g50280D,BnaC05g10090D,BnaC05g46630D,BnaC06g09080D,BnaC07g08010D,BnaC07g16620D,BnaC07g32920D,BnaC08g40660D,BnaC09g…
GO:0010817	regulation of hormone levels	BP	7.4e-07	7.79e-06	92	1268	2324	52826	Over	4	BnaA01g11460D,BnaA01g33260D,BnaA01g33340D,BnaA01g33670D,BnaA02g09910D,BnaA02g22420D,BnaA02g28650D,BnaA02g30120D,BnaA02g30130D,BnaA02g34870D,BnaA03g01780D,BnaA03g04540D,BnaA03g40900D,BnaA03g58050D,BnaA04g08650D,BnaA04g13050D,BnaA04g13110D,BnaA05g15400D,BnaA06g07620D,BnaA06g36480D,BnaA06g39710D,BnaA07g08160D,BnaA07g08630D,BnaA08g15900D,BnaA08g18490D,BnaA08g23390D,BnaA09g02980D,BnaA09g03000D,BnaA09g…
GO:0060560	developmental growth involved in morphogenesis	BP	1.05e-06	1.06e-05	99	1399	2324	52826	Over	4	BnaA01g11460D,BnaA01g11570D,BnaA01g31690D,BnaA02g03720D,BnaA02g21250D,BnaA02g21270D,BnaA03g04540D,BnaA03g06740D,BnaA03g14890D,BnaA03g28350D,BnaA03g30260D,BnaA03g30270D,BnaA04g09680D,BnaA04g13350D,BnaA04g13400D,BnaA04g19510D,BnaA04g25560D,BnaA05g06020D,BnaA05g08980D,BnaA05g15000D,BnaA05g24160D,BnaA05g30140D,BnaA06g08040D,BnaA06g11260D,BnaA06g29230D,BnaA06g38270D,BnaA06g39800D,BnaA08g05500D,BnaA08g…
GO:0007154	cell communication	BP	1.43e-06	1.41e-05	327	5806	2324	52826	Over	3	BnaA01g08470D,BnaA01g11460D,BnaA01g14800D,BnaA01g16320D,BnaA01g18260D,BnaA01g20110D,BnaA01g22660D,BnaA01g22760D,BnaA01g28930D,BnaA01g32800D,BnaA01g33670D,BnaA01g35020D,BnaA02g03720D,BnaA02g07030D,BnaA02g11580D,BnaA02g11590D,BnaA02g12580D,BnaA02g15850D,BnaA02g17640D,BnaA02g22420D,BnaA02g28650D,BnaA02g29340D,BnaA02g30120D,BnaA02g30130D,BnaA02g32480D,BnaA03g00500D,BnaA03g01880D,BnaA03g01890D,BnaA03g…
GO:0046274	lignin catabolic process	BP	1.66e-06	1.62e-05	13	60	2324	52826	Over	6	BnaA03g00500D,BnaA04g11940D,BnaA04g17380D,BnaA05g05410D,BnaA05g12170D,BnaA05g29170D,BnaC02g03650D,BnaC03g00480D,BnaC03g00490D,BnaC04g04810D,BnaC04g41010D,BnaC09g34170D,BnaCnng24340D
GO:0046271	phenylpropanoid catabolic process	BP	1.66e-06	1.62e-05	13	60	2324	52826	Over	5	BnaA03g00500D,BnaA04g11940D,BnaA04g17380D,BnaA05g05410D,BnaA05g12170D,BnaA05g29170D,BnaC02g03650D,BnaC03g00480D,BnaC03g00490D,BnaC04g04810D,BnaC04g41010D,BnaC09g34170D,BnaCnng24340D
GO:0009861	jasmonic acid and ethylene-dependent systemic resistance	BP	2.73e-06	2.58e-05	9	29	2324	52826	Over	5	BnaA05g25210D,BnaA05g25220D,BnaA09g50010D,BnaC05g04210D,BnaC05g39420D,BnaC06g06700D,BnaC06g06720D,BnaC08g44670D,BnaCnng63370D
GO:0006952	defense response	BP	2.95e-06	2.74e-05	242	4143	2324	52826	Over	4	BnaA01g08470D,BnaA01g11250D,BnaA01g12950D,BnaA01g18260D,BnaA01g28560D,BnaA01g28930D,BnaA01g32360D,BnaA01g32800D,BnaA01g33340D,BnaA01g33550D,BnaA02g08310D,BnaA02g11580D,BnaA02g11590D,BnaA02g18300D,BnaA02g21660D,BnaA02g26340D,BnaA02g29340D,BnaA02g32480D,BnaA02g35870D,BnaA03g03670D,BnaA03g17210D,BnaA03g18610D,BnaA03g20330D,BnaA03g23420D,BnaA03g33890D,BnaA03g38440D,BnaA03g38510D,BnaA03g56430D,BnaA04g…
GO:0006829	zinc ion transport	BP	2.96e-06	2.74e-05	11	45	2324	52826	Over	8	BnaA01g35020D,BnaA02g07030D,BnaA03g44150D,BnaC01g12040D,BnaC02g09920D,BnaC02g31210D,BnaC03g63510D,BnaC07g36010D,BnaCnng46010D,BnaCnng65140D,BnaCnng67060D
GO:0016998	cell wall macromolecule catabolic process	BP	2.96e-06	2.74e-05	11	45	2324	52826	Over	4	BnaA03g20330D,BnaA03g56430D,BnaA04g25230D,BnaA10g01020D,BnaA10g01030D,BnaC02g06310D,BnaC03g19370D,BnaC03g24310D,BnaC03g24340D,BnaC04g49100D,BnaC05g01140D
GO:0048578	positive regulation of long-day photoperiodism, flowering	BP	3.2e-06	2.95e-05	5	7	2324	52826	Over	4	BnaA04g13050D,BnaA08g15900D,BnaC03g61140D,BnaC04g35150D,BnaCnng64580D
GO:0072330	monocarboxylic acid biosynthetic process	BP	3.59e-06	3.26e-05	13	64	2324	52826	Over	7	BnaA01g08470D,BnaA01g13270D,BnaA03g40560D,BnaA09g07210D,BnaC01g10040D,BnaC03g26850D,BnaC07g31520D,BnaC07g38390D,BnaC08g33730D,BnaC09g07070D,BnaCnng63960D,BnaCnng71530D,BnaCnng78650D
GO:0006950	response to stress	BP	4.27e-06	3.82e-05	512	9718	2324	52826	Over	3	BnaA01g00640D,BnaA01g08470D,BnaA01g11250D,BnaA01g11460D,BnaA01g12950D,BnaA01g13270D,BnaA01g18260D,BnaA01g20110D,BnaA01g28050D,BnaA01g28560D,BnaA01g28930D,BnaA01g32360D,BnaA01g32800D,BnaA01g33340D,BnaA01g33550D,BnaA01g33670D,BnaA01g35020D,BnaA01g37380D,BnaA02g03720D,BnaA02g04560D,BnaA02g07030D,BnaA02g08310D,BnaA02g11580D,BnaA02g11590D,BnaA02g12580D,BnaA02g14050D,BnaA02g15850D,BnaA02g16670D,BnaA02g…
GO:0006810	transport	BP	4.34e-06	3.86e-05	473	8898	2324	52826	Over	3	BnaA01g00540D,BnaA01g00560D,BnaA01g04350D,BnaA01g11460D,BnaA01g12840D,BnaA01g18260D,BnaA01g19370D,BnaA01g20110D,BnaA01g27670D,BnaA01g28050D,BnaA01g28930D,BnaA01g29240D,BnaA01g33550D,BnaA01g33670D,BnaA01g35020D,BnaA02g00500D,BnaA02g00510D,BnaA02g00890D,BnaA02g01920D,BnaA02g03720D,BnaA02g04410D,BnaA02g07030D,BnaA02g07380D,BnaA02g08270D,BnaA02g09080D,BnaA02g09910D,BnaA02g11580D,BnaA02g11590D,BnaA02g…
GO:0009808	lignin metabolic process	BP	6.62e-06	5.72e-05	26	249	2324	52826	Over	5	BnaA01g22890D,BnaA01g36270D,BnaA03g00500D,BnaA03g40900D,BnaA04g11940D,BnaA04g17380D,BnaA05g05410D,BnaA05g09070D,BnaA05g12170D,BnaA05g29170D,BnaA06g25380D,BnaAnng13760D,BnaAnng35060D,BnaC01g20310D,BnaC01g29950D,BnaC02g03650D,BnaC03g00480D,BnaC03g00490D,BnaC03g21030D,BnaC04g04810D,BnaC04g41010D,BnaC06g01270D,BnaC07g16620D,BnaC09g07880D,BnaC09g34170D,BnaCnng24340D
GO:0006694	steroid biosynthetic process	BP	6.7e-06	5.76e-05	47	562	2324	52826	Over	5	BnaA01g11460D,BnaA01g33260D,BnaA02g09910D,BnaA02g37030D,BnaA03g04540D,BnaA03g29450D,BnaA04g12430D,BnaA06g11650D,BnaA06g30790D,BnaA07g08160D,BnaA07g08630D,BnaA07g32770D,BnaA08g19630D,BnaA08g23390D,BnaA08g31540D,BnaA09g02650D,BnaA09g16790D,BnaA09g16800D,BnaA09g27530D,BnaA09g41540D,BnaA09g42350D,BnaA10g22020D,BnaAnng02970D,BnaC02g35660D,BnaC02g41470D,BnaC03g06080D,BnaC03g33980D,BnaC03g33990D,BnaC03g…
GO:0010359	regulation of anion channel activity	BP	7.27e-06	6.12e-05	13	68	2324	52826	Over	7	BnaA01g33550D,BnaA02g09910D,BnaA03g40900D,BnaA05g34020D,BnaA08g28210D,BnaA10g18930D,BnaAnng35060D,BnaAnng36480D,BnaC05g19990D,BnaC05g48680D,BnaC07g16620D,BnaC09g07880D,BnaCnng29190D
GO:0022898	regulation of transmembrane transporter activity	BP	7.27e-06	6.12e-05	13	68	2324	52826	Over	5	BnaA01g33550D,BnaA02g09910D,BnaA03g40900D,BnaA05g34020D,BnaA08g28210D,BnaA10g18930D,BnaAnng35060D,BnaAnng36480D,BnaC05g19990D,BnaC05g48680D,BnaC07g16620D,BnaC09g07880D,BnaCnng29190D
GO:0032409	regulation of transporter activity	BP	7.27e-06	6.12e-05	13	68	2324	52826	Over	4	BnaA01g33550D,BnaA02g09910D,BnaA03g40900D,BnaA05g34020D,BnaA08g28210D,BnaA10g18930D,BnaAnng35060D,BnaAnng36480D,BnaC05g19990D,BnaC05g48680D,BnaC07g16620D,BnaC09g07880D,BnaCnng29190D
GO:0032412	regulation of ion transmembrane transporter activity	BP	7.27e-06	6.12e-05	13	68	2324	52826	Over	6	BnaA01g33550D,BnaA02g09910D,BnaA03g40900D,BnaA05g34020D,BnaA08g28210D,BnaA10g18930D,BnaAnng35060D,BnaAnng36480D,BnaC05g19990D,BnaC05g48680D,BnaC07g16620D,BnaC09g07880D,BnaCnng29190D
GO:0006568	tryptophan metabolic process	BP	7.49e-06	6.24e-05	29	292	2324	52826	Over	6	BnaA01g33340D,BnaA01g33670D,BnaA02g30120D,BnaA02g30130D,BnaA03g40900D,BnaA03g58050D,BnaA04g13110D,BnaA05g15400D,BnaA06g07620D,BnaA09g02980D,BnaA09g03000D,BnaA09g15640D,BnaAnng35060D,BnaC01g39830D,BnaC01g40220D,BnaC01g42080D,BnaC02g38550D,BnaC03g17180D,BnaC04g26940D,BnaC04g50280D,BnaC05g10090D,BnaC05g46630D,BnaC06g09080D,BnaC07g08010D,BnaC07g16620D,BnaC07g32920D,BnaC08g40660D,BnaC09g07880D,BnaCnng…
GO:0006586	indolalkylamine metabolic process	BP	7.49e-06	6.24e-05	29	292	2324	52826	Over	6	BnaA01g33340D,BnaA01g33670D,BnaA02g30120D,BnaA02g30130D,BnaA03g40900D,BnaA03g58050D,BnaA04g13110D,BnaA05g15400D,BnaA06g07620D,BnaA09g02980D,BnaA09g03000D,BnaA09g15640D,BnaAnng35060D,BnaC01g39830D,BnaC01g40220D,BnaC01g42080D,BnaC02g38550D,BnaC03g17180D,BnaC04g26940D,BnaC04g50280D,BnaC05g10090D,BnaC05g46630D,BnaC06g09080D,BnaC07g08010D,BnaC07g16620D,BnaC07g32920D,BnaC08g40660D,BnaC09g07880D,BnaCnng…
GO:0090333	regulation of stomatal closure	BP	7.65e-06	6.36e-05	8	25	2324	52826	Over	5	BnaA03g20400D,BnaA04g25350D,BnaC03g24410D,BnaC04g22840D,BnaC04g22850D,BnaC04g49200D,BnaC04g53070D,BnaC06g17510D
GO:0008202	steroid metabolic process	BP	9.04e-06	7.41e-05	50	615	2324	52826	Over	5	BnaA01g11460D,BnaA01g33260D,BnaA02g09910D,BnaA02g37030D,BnaA03g04540D,BnaA03g29450D,BnaA04g12430D,BnaA06g11650D,BnaA06g30790D,BnaA07g08160D,BnaA07g08630D,BnaA07g32770D,BnaA08g03190D,BnaA08g19630D,BnaA08g23390D,BnaA08g31540D,BnaA09g02650D,BnaA09g16790D,BnaA09g16800D,BnaA09g27530D,BnaA09g41540D,BnaA09g42350D,BnaA10g22020D,BnaAnng02970D,BnaC01g17760D,BnaC02g35660D,BnaC02g41470D,BnaC03g06080D,BnaC03g…
GO:0009871	jasmonic acid and ethylene-dependent systemic resistance, ethylene mediated signaling pathway	BP	9.46e-06	7.71e-05	6	13	2324	52826	Over	6	BnaA05g25210D,BnaA05g25220D,BnaC05g39420D,BnaC06g06700D,BnaC06g06720D,BnaCnng63370D
GO:0009723	response to ethylene stimulus	BP	9.83e-06	7.92e-05	65	865	2324	52826	Over	5	BnaA01g08470D,BnaA01g28930D,BnaA01g32800D,BnaA02g17640D,BnaA02g36980D,BnaA03g33890D,BnaA03g34190D,BnaA03g34200D,BnaA03g53880D,BnaA03g56430D,BnaA04g04290D,BnaA04g13530D,BnaA04g19710D,BnaA04g20270D,BnaA05g25210D,BnaA05g25220D,BnaA05g30870D,BnaA06g07620D,BnaA06g10230D,BnaA06g29370D,BnaA07g02650D,BnaA07g27400D,BnaA09g16740D,BnaA09g33590D,BnaA09g42350D,BnaA09g44500D,BnaA09g46750D,BnaA09g50010D,BnaA10g…
GO:0009888	tissue development	BP	1e-05	8.04e-05	156	2525	2324	52826	Over	4	BnaA01g03250D,BnaA01g15230D,BnaA01g26760D,BnaA02g03720D,BnaA02g21250D,BnaA02g21270D,BnaA02g22680D,BnaA02g27580D,BnaA02g35230D,BnaA03g01580D,BnaA03g04540D,BnaA03g06740D,BnaA03g09960D,BnaA03g10170D,BnaA03g14890D,BnaA03g18610D,BnaA03g26240D,BnaA03g28350D,BnaA03g31370D,BnaA03g47720D,BnaA03g50090D,BnaA03g59120D,BnaA04g03790D,BnaA04g13350D,BnaA04g13400D,BnaA04g23060D,BnaA04g25560D,BnaA04g25680D,BnaA04g…
GO:0044036	cell wall macromolecule metabolic process	BP	1.08e-05	8.63e-05	48	586	2324	52826	Over	4	BnaA01g33260D,BnaA02g15850D,BnaA02g31720D,BnaA03g20330D,BnaA03g31780D,BnaA03g44310D,BnaA03g56430D,BnaA04g13050D,BnaA04g25230D,BnaA05g27500D,BnaA06g22710D,BnaA07g11630D,BnaA08g15900D,BnaA08g31280D,BnaA09g19850D,BnaA09g30600D,BnaA10g01020D,BnaA10g01030D,BnaA10g07930D,BnaA10g12690D,BnaAnng05390D,BnaAnng08170D,BnaAnng09070D,BnaC02g06310D,BnaC02g21150D,BnaC03g19370D,BnaC03g21030D,BnaC03g22480D,BnaC03g…
GO:0034762	regulation of transmembrane transport	BP	1.4e-05	0.000108746	13	72	2324	52826	Over	4	BnaA01g33550D,BnaA02g09910D,BnaA03g40900D,BnaA05g34020D,BnaA08g28210D,BnaA10g18930D,BnaAnng35060D,BnaAnng36480D,BnaC05g19990D,BnaC05g48680D,BnaC07g16620D,BnaC09g07880D,BnaCnng29190D
GO:0034765	regulation of ion transmembrane transport	BP	1.4e-05	0.000108746	13	72	2324	52826	Over	5	BnaA01g33550D,BnaA02g09910D,BnaA03g40900D,BnaA05g34020D,BnaA08g28210D,BnaA10g18930D,BnaAnng35060D,BnaAnng36480D,BnaC05g19990D,BnaC05g48680D,BnaC07g16620D,BnaC09g07880D,BnaCnng29190D
GO:0042218	1-aminocyclopropane-1-carboxylate biosynthetic process	BP	1.42e-05	0.000110066	12	62	2324	52826	Over	6	BnaA01g08470D,BnaA01g13270D,BnaA03g40560D,BnaA09g07210D,BnaC03g26850D,BnaC07g31520D,BnaC07g38390D,BnaC08g33730D,BnaC09g07070D,BnaCnng63960D,BnaCnng71530D,BnaCnng78650D
GO:0018871	1-aminocyclopropane-1-carboxylate metabolic process	BP	1.42e-05	0.000110066	12	62	2324	52826	Over	5	BnaA01g08470D,BnaA01g13270D,BnaA03g40560D,BnaA09g07210D,BnaC03g26850D,BnaC07g31520D,BnaC07g38390D,BnaC08g33730D,BnaC09g07070D,BnaCnng63960D,BnaCnng71530D,BnaCnng78650D
GO:0009733	response to auxin stimulus	BP	1.53e-05	0.00011746	84	1206	2324	52826	Over	5	BnaA01g08470D,BnaA01g28930D,BnaA01g32800D,BnaA02g21250D,BnaA02g21270D,BnaA03g04540D,BnaA03g13150D,BnaA03g22940D,BnaA03g33890D,BnaA03g34190D,BnaA03g34200D,BnaA03g52600D,BnaA04g02120D,BnaA04g16140D,BnaA04g20270D,BnaA05g06020D,BnaA05g30870D,BnaA06g10230D,BnaA06g11650D,BnaA06g29370D,BnaA07g08630D,BnaA08g04460D,BnaA08g19970D,BnaA08g20620D,BnaA08g31540D,BnaA09g02040D,BnaA09g15010D,BnaA09g16140D,BnaA09g…
GO:0072583	clathrin-mediated endocytosis	BP	1.8e-05	0.000136392	4	5	2324	52826	Over	6	BnaA03g30260D,BnaA03g30270D,BnaC03g35580D,BnaC03g35590D
GO:0006898	receptor-mediated endocytosis	BP	1.8e-05	0.000136392	4	5	2324	52826	Over	5	BnaA03g30260D,BnaA03g30270D,BnaC03g35580D,BnaC03g35590D
GO:0051234	establishment of localization	BP	2.06e-05	0.000154612	473	9023	2324	52826	Over	2	BnaA01g00540D,BnaA01g00560D,BnaA01g04350D,BnaA01g11460D,BnaA01g12840D,BnaA01g18260D,BnaA01g19370D,BnaA01g20110D,BnaA01g27670D,BnaA01g28050D,BnaA01g28930D,BnaA01g29240D,BnaA01g33550D,BnaA01g33670D,BnaA01g35020D,BnaA02g00500D,BnaA02g00510D,BnaA02g00890D,BnaA02g01920D,BnaA02g03720D,BnaA02g04410D,BnaA02g07030D,BnaA02g07380D,BnaA02g08270D,BnaA02g09080D,BnaA02g09910D,BnaA02g11580D,BnaA02g11590D,BnaA02g…
GO:0009866	induced systemic resistance, ethylene mediated signaling pathway	BP	2.56e-05	0.000188568	6	15	2324	52826	Over	4	BnaA05g25210D,BnaA05g25220D,BnaC05g39420D,BnaC06g06700D,BnaC06g06720D,BnaCnng63370D
GO:0006875	cellular metal ion homeostasis	BP	3.2e-05	0.000229458	18	156	2324	52826	Over	7	BnaA01g33670D,BnaA02g00890D,BnaA02g30120D,BnaA02g30130D,BnaA04g19510D,BnaA07g20100D,BnaA09g02980D,BnaA09g03000D,BnaAnng26240D,BnaC01g40220D,BnaC02g38550D,BnaC04g11060D,BnaC04g37100D,BnaC04g43900D,BnaC06g19550D,BnaCnng20160D,BnaCnng54380D,BnaCnng54390D
GO:0050850	positive regulation of calcium-mediated signaling	BP	3.43e-05	0.000242404	5	10	2324	52826	Over	5	BnaA04g19510D,BnaC04g11060D,BnaC04g43900D,BnaCnng54380D,BnaCnng54390D
GO:0007204	elevation of cytosolic calcium ion concentration	BP	3.43e-05	0.000242404	5	10	2324	52826	Over	10	BnaA04g19510D,BnaC04g11060D,BnaC04g43900D,BnaCnng54380D,BnaCnng54390D
GO:0050848	regulation of calcium-mediated signaling	BP	3.43e-05	0.000242404	5	10	2324	52826	Over	5	BnaA04g19510D,BnaC04g11060D,BnaC04g43900D,BnaCnng54380D,BnaCnng54390D
GO:0051480	cytosolic calcium ion homeostasis	BP	3.43e-05	0.000242404	5	10	2324	52826	Over	9	BnaA04g19510D,BnaC04g11060D,BnaC04g43900D,BnaCnng54380D,BnaCnng54390D
GO:0050982	detection of mechanical stimulus	BP	4.16e-05	0.000283549	7	23	2324	52826	Over	5	BnaA02g04270D,BnaA03g07620D,BnaA03g22960D,BnaA10g15610D,BnaC02g08770D,BnaC02g08790D,BnaC03g09640D
GO:0006855	drug transmembrane transport	BP	4.41e-05	0.000297578	22	212	2324	52826	Over	4	BnaA01g12840D,BnaA02g00500D,BnaA02g04410D,BnaA03g44960D,BnaA04g22060D,BnaA05g34750D,BnaA06g10230D,BnaA08g31540D,BnaA09g46750D,BnaA09g47590D,BnaA10g15470D,BnaA10g21840D,BnaC01g41400D,BnaC02g00350D,BnaC02g08930D,BnaC04g06770D,BnaC04g45780D,BnaC07g36950D,BnaC08g40820D,BnaC09g46200D,BnaC09g54330D,BnaCnng60340D
GO:0042493	response to drug	BP	4.41e-05	0.000297578	22	212	2324	52826	Over	4	BnaA01g12840D,BnaA02g00500D,BnaA02g04410D,BnaA03g44960D,BnaA04g22060D,BnaA05g34750D,BnaA06g10230D,BnaA08g31540D,BnaA09g46750D,BnaA09g47590D,BnaA10g15470D,BnaA10g21840D,BnaC01g41400D,BnaC02g00350D,BnaC02g08930D,BnaC04g06770D,BnaC04g45780D,BnaC07g36950D,BnaC08g40820D,BnaC09g46200D,BnaC09g54330D,BnaCnng60340D
GO:0015893	drug transport	BP	4.41e-05	0.000297578	22	212	2324	52826	Over	4	BnaA01g12840D,BnaA02g00500D,BnaA02g04410D,BnaA03g44960D,BnaA04g22060D,BnaA05g34750D,BnaA06g10230D,BnaA08g31540D,BnaA09g46750D,BnaA09g47590D,BnaA10g15470D,BnaA10g21840D,BnaC01g41400D,BnaC02g00350D,BnaC02g08930D,BnaC04g06770D,BnaC04g45780D,BnaC07g36950D,BnaC08g40820D,BnaC09g46200D,BnaC09g54330D,BnaCnng60340D
GO:0009851	auxin biosynthetic process	BP	4.63e-05	0.000310816	35	404	2324	52826	Over	5	BnaA01g33340D,BnaA01g33670D,BnaA02g22420D,BnaA02g30120D,BnaA02g30130D,BnaA03g40900D,BnaA03g58050D,BnaA04g13110D,BnaA05g15400D,BnaA06g07620D,BnaA06g36480D,BnaA09g02980D,BnaA09g03000D,BnaA09g15640D,BnaAnng35060D,BnaC01g39830D,BnaC01g40220D,BnaC01g42080D,BnaC02g38550D,BnaC03g17180D,BnaC04g26940D,BnaC04g50280D,BnaC05g10090D,BnaC05g46630D,BnaC06g09080D,BnaC06g34280D,BnaC07g08010D,BnaC07g16620D,BnaC07g…
GO:0042430	indole-containing compound metabolic process	BP	5.01e-05	0.000328172	39	468	2324	52826	Over	5	BnaA01g00540D,BnaA01g00560D,BnaA01g33340D,BnaA01g33670D,BnaA02g08270D,BnaA02g30120D,BnaA02g30130D,BnaA03g10380D,BnaA03g40900D,BnaA03g58050D,BnaA04g13110D,BnaA05g15400D,BnaA06g07620D,BnaA08g31540D,BnaA09g02980D,BnaA09g03000D,BnaA09g15640D,BnaA09g44500D,BnaAnng35060D,BnaC01g39830D,BnaC01g40220D,BnaC01g42080D,BnaC02g11750D,BnaC02g38550D,BnaC03g17180D,BnaC04g26940D,BnaC04g50280D,BnaC05g10090D,BnaC05g…
GO:0048103	somatic stem cell division	BP	5.22e-05	0.000338417	4	6	2324	52826	Over	5	BnaA08g19970D,BnaA09g29350D,BnaCnng26700D,BnaCnng46350D
GO:0045770	positive regulation of asymmetric cell division	BP	5.22e-05	0.000338417	4	6	2324	52826	Over	5	BnaA08g19970D,BnaA09g29350D,BnaCnng26700D,BnaCnng46350D
GO:0014070	response to organic cyclic compound	BP	5.26e-05	0.000340187	33	375	2324	52826	Over	5	BnaA01g32800D,BnaA02g36980D,BnaA03g34190D,BnaA03g34200D,BnaA03g40900D,BnaA03g59120D,BnaA04g02120D,BnaA05g30870D,BnaA06g29370D,BnaA06g38460D,BnaA09g13700D,BnaA09g16740D,BnaA09g37320D,BnaAnng35060D,BnaAnng41590D,BnaC01g04260D,BnaC02g35080D,BnaC03g39640D,BnaC03g45760D,BnaC04g04670D,BnaC04g06180D,BnaC04g23780D,BnaC04g46280D,BnaC05g22860D,BnaC05g45330D,BnaC06g32500D,BnaC06g41240D,BnaC06g41890D,BnaC07g…
GO:0009693	ethylene biosynthetic process	BP	5.53e-05	0.000350383	26	271	2324	52826	Over	6	BnaA03g17210D,BnaA03g34190D,BnaA03g34200D,BnaA03g38440D,BnaA03g40560D,BnaA04g20270D,BnaA07g30490D,BnaA07g37620D,BnaA09g07210D,BnaA09g12700D,BnaC01g04910D,BnaC02g24190D,BnaC03g10870D,BnaC03g39640D,BnaC03g45280D,BnaC04g07880D,BnaC04g45160D,BnaC06g14860D,BnaC06g37480D,BnaC07g10320D,BnaC07g31520D,BnaC09g07070D,BnaC09g13020D,BnaCnng48130D,BnaCnng71530D,BnaCnng78650D
GO:0009692	ethylene metabolic process	BP	5.53e-05	0.000350383	26	271	2324	52826	Over	5	BnaA03g17210D,BnaA03g34190D,BnaA03g34200D,BnaA03g38440D,BnaA03g40560D,BnaA04g20270D,BnaA07g30490D,BnaA07g37620D,BnaA09g07210D,BnaA09g12700D,BnaC01g04910D,BnaC02g24190D,BnaC03g10870D,BnaC03g39640D,BnaC03g45280D,BnaC04g07880D,BnaC04g45160D,BnaC06g14860D,BnaC06g37480D,BnaC07g10320D,BnaC07g31520D,BnaC09g07070D,BnaC09g13020D,BnaCnng48130D,BnaCnng71530D,BnaCnng78650D
GO:0051179	localization	BP	5.54e-05	0.000350383	491	9491	2324	52826	Over	2	BnaA01g00540D,BnaA01g00560D,BnaA01g04350D,BnaA01g11460D,BnaA01g12840D,BnaA01g18260D,BnaA01g19370D,BnaA01g20110D,BnaA01g27670D,BnaA01g28050D,BnaA01g28930D,BnaA01g29240D,BnaA01g32800D,BnaA01g33550D,BnaA01g33670D,BnaA01g35020D,BnaA02g00500D,BnaA02g00510D,BnaA02g00890D,BnaA02g01920D,BnaA02g03720D,BnaA02g04410D,BnaA02g07030D,BnaA02g07380D,BnaA02g08270D,BnaA02g09080D,BnaA02g09910D,BnaA02g11580D,BnaA02g…
GO:0044070	regulation of anion transport	BP	8.87e-05	0.000529558	14	97	2324	52826	Over	6	BnaA01g33550D,BnaA02g09910D,BnaA03g40900D,BnaA05g34020D,BnaA08g28210D,BnaA10g11490D,BnaA10g18930D,BnaAnng35060D,BnaAnng36480D,BnaC05g19990D,BnaC05g48680D,BnaC07g16620D,BnaC09g07880D,BnaCnng29190D
GO:0042545	cell wall modification	BP	9.04e-05	0.000538582	65	918	2324	52826	Over	5	BnaA01g11460D,BnaA01g31690D,BnaA02g22750D,BnaA03g22450D,BnaA03g30260D,BnaA03g30270D,BnaA03g31370D,BnaA03g31780D,BnaA04g09680D,BnaA04g12290D,BnaA04g13050D,BnaA04g15820D,BnaA05g08160D,BnaA05g08170D,BnaA05g24160D,BnaA05g27500D,BnaA05g30140D,BnaA06g08040D,BnaA06g11260D,BnaA07g01590D,BnaA08g15900D,BnaA08g21900D,BnaA08g24690D,BnaA08g31540D,BnaA09g43040D,BnaA09g44500D,BnaA10g07930D,BnaA10g20140D,BnaAnng…
GO:0009698	phenylpropanoid metabolic process	BP	9.16e-05	0.000544446	78	1150	2324	52826	Over	4	BnaA01g22890D,BnaA01g36270D,BnaA02g07380D,BnaA02g09910D,BnaA02g32480D,BnaA02g32980D,BnaA02g36980D,BnaA03g00500D,BnaA03g18610D,BnaA03g40900D,BnaA04g11940D,BnaA04g13110D,BnaA04g17380D,BnaA04g23060D,BnaA05g04320D,BnaA05g05410D,BnaA05g09070D,BnaA05g12170D,BnaA05g27110D,BnaA05g27640D,BnaA05g29170D,BnaA06g07620D,BnaA06g22710D,BnaA06g25380D,BnaA08g31540D,BnaA09g14830D,BnaA09g16740D,BnaA09g23270D,BnaA09g…
GO:0055085	transmembrane transport	BP	9.28e-05	0.000550344	112	1779	2324	52826	Over	3	BnaA01g04350D,BnaA01g12840D,BnaA01g19370D,BnaA01g33550D,BnaA02g00500D,BnaA02g00510D,BnaA02g04410D,BnaA02g07030D,BnaA02g09080D,BnaA02g09910D,BnaA02g22250D,BnaA02g34870D,BnaA03g05210D,BnaA03g14190D,BnaA03g40900D,BnaA03g44150D,BnaA03g44320D,BnaA03g44960D,BnaA03g48920D,BnaA03g52140D,BnaA04g18660D,BnaA04g22060D,BnaA05g10760D,BnaA05g34020D,BnaA05g34750D,BnaA05g36140D,BnaA06g04570D,BnaA06g10230D,BnaA07g…
GO:0010089	xylem development	BP	9.38e-05	0.000555294	19	178	2324	52826	Over	6	BnaA01g26760D,BnaA05g01130D,BnaA05g01140D,BnaA07g38280D,BnaA08g13110D,BnaA08g25740D,BnaAnng11180D,BnaC01g04910D,BnaC03g40490D,BnaC03g67960D,BnaC04g00700D,BnaC04g01930D,BnaC04g56960D,BnaC06g20570D,BnaC08g26640D,BnaC08g38340D,BnaCnng55590D,BnaCnng63190D,BnaCnng66480D
GO:0010583	response to cyclopentenone	BP	9.41e-05	0.000555547	32	368	2324	52826	Over	6	BnaA01g32800D,BnaA02g36980D,BnaA03g34190D,BnaA03g34200D,BnaA03g40900D,BnaA03g59120D,BnaA04g02120D,BnaA05g30870D,BnaA06g29370D,BnaA09g13700D,BnaA09g16740D,BnaA09g37320D,BnaAnng35060D,BnaAnng41590D,BnaC01g04260D,BnaC02g35080D,BnaC03g39640D,BnaC03g45760D,BnaC04g04670D,BnaC04g06180D,BnaC04g23780D,BnaC04g46280D,BnaC05g22860D,BnaC05g45330D,BnaC06g32500D,BnaC06g41240D,BnaC06g41890D,BnaC07g16620D,BnaC07g…
GO:0002679	respiratory burst involved in defense response	BP	9.65e-05	0.000564408	38	463	2324	52826	Over	4	BnaA01g11250D,BnaA01g18260D,BnaA02g11580D,BnaA02g11590D,BnaA03g17210D,BnaA03g20330D,BnaA04g05410D,BnaA04g19710D,BnaA04g20270D,BnaA04g21040D,BnaA04g25230D,BnaA05g15400D,BnaA06g23260D,BnaA07g37620D,BnaA08g25370D,BnaA09g13700D,BnaA09g42350D,BnaA10g01020D,BnaA10g01030D,BnaC02g00920D,BnaC03g24310D,BnaC03g24340D,BnaC03g50050D,BnaC04g02690D,BnaC04g07880D,BnaC04g45160D,BnaC04g49100D,BnaC05g01140D,BnaC06g…
GO:0045730	respiratory burst	BP	9.65e-05	0.000564408	38	463	2324	52826	Over	3	BnaA01g11250D,BnaA01g18260D,BnaA02g11580D,BnaA02g11590D,BnaA03g17210D,BnaA03g20330D,BnaA04g05410D,BnaA04g19710D,BnaA04g20270D,BnaA04g21040D,BnaA04g25230D,BnaA05g15400D,BnaA06g23260D,BnaA07g37620D,BnaA08g25370D,BnaA09g13700D,BnaA09g42350D,BnaA10g01020D,BnaA10g01030D,BnaC02g00920D,BnaC03g24310D,BnaC03g24340D,BnaC03g50050D,BnaC04g02690D,BnaC04g07880D,BnaC04g45160D,BnaC04g49100D,BnaC05g01140D,BnaC06g…
GO:0043449	cellular alkene metabolic process	BP	0.000108301	0.000621254	26	279	2324	52826	Over	4	BnaA03g17210D,BnaA03g34190D,BnaA03g34200D,BnaA03g38440D,BnaA03g40560D,BnaA04g20270D,BnaA07g30490D,BnaA07g37620D,BnaA09g07210D,BnaA09g12700D,BnaC01g04910D,BnaC02g24190D,BnaC03g10870D,BnaC03g39640D,BnaC03g45280D,BnaC04g07880D,BnaC04g45160D,BnaC06g14860D,BnaC06g37480D,BnaC07g10320D,BnaC07g31520D,BnaC09g07070D,BnaC09g13020D,BnaCnng48130D,BnaCnng71530D,BnaCnng78650D
GO:0043450	alkene biosynthetic process	BP	0.000108301	0.000621254	26	279	2324	52826	Over	5	BnaA03g17210D,BnaA03g34190D,BnaA03g34200D,BnaA03g38440D,BnaA03g40560D,BnaA04g20270D,BnaA07g30490D,BnaA07g37620D,BnaA09g07210D,BnaA09g12700D,BnaC01g04910D,BnaC02g24190D,BnaC03g10870D,BnaC03g39640D,BnaC03g45280D,BnaC04g07880D,BnaC04g45160D,BnaC06g14860D,BnaC06g37480D,BnaC07g10320D,BnaC07g31520D,BnaC09g07070D,BnaC09g13020D,BnaCnng48130D,BnaCnng71530D,BnaCnng78650D
GO:0051606	detection of stimulus	BP	0.000111703	0.000635236	43	547	2324	52826	Over	3	BnaA01g18260D,BnaA02g04270D,BnaA02g11580D,BnaA02g11590D,BnaA02g32480D,BnaA03g07620D,BnaA03g22960D,BnaA06g10230D,BnaA07g11810D,BnaA08g25820D,BnaA08g31540D,BnaA09g13700D,BnaA09g14830D,BnaA09g22640D,BnaA09g24100D,BnaA09g42350D,BnaA09g44500D,BnaA10g15610D,BnaAnng21170D,BnaAnng25710D,BnaC02g04110D,BnaC02g08770D,BnaC02g08790D,BnaC02g29110D,BnaC02g29120D,BnaC03g09640D,BnaC05g51310D,BnaC07g01060D,BnaC07g…
GO:0070592	cell wall polysaccharide biosynthetic process	BP	0.000113006	0.000639881	34	402	2324	52826	Over	6	BnaA02g15850D,BnaA02g31720D,BnaA03g31780D,BnaA03g44310D,BnaA04g13050D,BnaA05g27500D,BnaA06g22710D,BnaA07g11630D,BnaA08g15900D,BnaA08g31280D,BnaA09g19850D,BnaA09g30600D,BnaA10g07930D,BnaA10g12690D,BnaAnng05390D,BnaAnng08170D,BnaAnng09070D,BnaC02g21150D,BnaC03g21030D,BnaC03g22480D,BnaC03g37240D,BnaC03g61140D,BnaC03g74670D,BnaC04g35150D,BnaC05g41660D,BnaC05g50360D,BnaC06g36310D,BnaC07g04450D,BnaC07g…
GO:0006887	exocytosis	BP	0.000123957	0.000692946	14	100	2324	52826	Over	4	BnaA04g19510D,BnaA04g23120D,BnaA05g15280D,BnaA10g20140D,BnaC04g06160D,BnaC04g06170D,BnaC04g11060D,BnaC04g25700D,BnaC04g43900D,BnaC06g08890D,BnaC08g26030D,BnaCnng44430D,BnaCnng54380D,BnaCnng54390D
GO:0055065	metal ion homeostasis	BP	0.000130425	0.000722967	19	181	2324	52826	Over	8	BnaA01g33670D,BnaA02g00890D,BnaA02g30120D,BnaA02g30130D,BnaA04g19510D,BnaA07g20100D,BnaA09g02980D,BnaA09g03000D,BnaAnng26240D,BnaC01g40220D,BnaC02g38550D,BnaC04g11060D,BnaC04g37100D,BnaC04g43900D,BnaC06g19550D,BnaC07g51070D,BnaCnng20160D,BnaCnng54380D,BnaCnng54390D
GO:0044038	cell wall macromolecule biosynthetic process	BP	0.000136456	0.000750082	34	405	2324	52826	Over	5	BnaA02g15850D,BnaA02g31720D,BnaA03g31780D,BnaA03g44310D,BnaA04g13050D,BnaA05g27500D,BnaA06g22710D,BnaA07g11630D,BnaA08g15900D,BnaA08g31280D,BnaA09g19850D,BnaA09g30600D,BnaA10g07930D,BnaA10g12690D,BnaAnng05390D,BnaAnng08170D,BnaAnng09070D,BnaC02g21150D,BnaC03g21030D,BnaC03g22480D,BnaC03g37240D,BnaC03g61140D,BnaC03g74670D,BnaC04g35150D,BnaC05g41660D,BnaC05g50360D,BnaC06g36310D,BnaC07g04450D,BnaC07g…
GO:0070589	cellular component macromolecule biosynthetic process	BP	0.000136456	0.000750082	34	405	2324	52826	Over	4	BnaA02g15850D,BnaA02g31720D,BnaA03g31780D,BnaA03g44310D,BnaA04g13050D,BnaA05g27500D,BnaA06g22710D,BnaA07g11630D,BnaA08g15900D,BnaA08g31280D,BnaA09g19850D,BnaA09g30600D,BnaA10g07930D,BnaA10g12690D,BnaAnng05390D,BnaAnng08170D,BnaAnng09070D,BnaC02g21150D,BnaC03g21030D,BnaC03g22480D,BnaC03g37240D,BnaC03g61140D,BnaC03g74670D,BnaC04g35150D,BnaC05g41660D,BnaC05g50360D,BnaC06g36310D,BnaC07g04450D,BnaC07g…
GO:0030834	regulation of actin filament depolymerization	BP	0.000156942	0.000853776	5	13	2324	52826	Over	5	BnaA04g19510D,BnaC04g11060D,BnaC04g43900D,BnaCnng54380D,BnaCnng54390D
GO:0009595	detection of biotic stimulus	BP	0.000173127	0.000919423	33	393	2324	52826	Over	4	BnaA01g18260D,BnaA02g11580D,BnaA02g11590D,BnaA02g32480D,BnaA06g10230D,BnaA07g11810D,BnaA08g25820D,BnaA08g31540D,BnaA09g13700D,BnaA09g22640D,BnaA09g24100D,BnaA09g42350D,BnaA09g44500D,BnaAnng21170D,BnaAnng25710D,BnaC02g04110D,BnaC02g29110D,BnaC02g29120D,BnaC05g51310D,BnaC07g01060D,BnaC07g15770D,BnaC07g48540D,BnaC08g01470D,BnaC08g14180D,BnaC08g14190D,BnaC08g18720D,BnaC08g18740D,BnaC08g49140D,BnaC09g…
GO:0051781	positive regulation of cell division	BP	0.00022677	0.00117536	4	8	2324	52826	Over	4	BnaA08g19970D,BnaA09g29350D,BnaCnng26700D,BnaCnng46350D
GO:0009690	cytokinin metabolic process	BP	0.000232172	0.00119396	17	159	2324	52826	Over	5	BnaA02g28650D,BnaA03g01780D,BnaA04g08650D,BnaA04g13050D,BnaA08g15900D,BnaA10g24660D,BnaAnng09970D,BnaAnng09980D,BnaC03g02300D,BnaC03g40850D,BnaC03g61140D,BnaC04g01930D,BnaC04g13730D,BnaC04g35150D,BnaC09g49580D,BnaC09g49590D,BnaCnng64580D
GO:0051650	establishment of vesicle localization	BP	0.000235278	0.00119823	5	14	2324	52826	Over	4	BnaA04g19510D,BnaC04g11060D,BnaC04g43900D,BnaCnng54380D,BnaCnng54390D
GO:0017157	regulation of exocytosis	BP	0.000235278	0.00119823	5	14	2324	52826	Over	5	BnaA04g19510D,BnaC04g11060D,BnaC04g43900D,BnaCnng54380D,BnaCnng54390D
GO:0051648	vesicle localization	BP	0.000235278	0.00119823	5	14	2324	52826	Over	5	BnaA04g19510D,BnaC04g11060D,BnaC04g43900D,BnaCnng54380D,BnaCnng54390D
GO:0051046	regulation of secretion	BP	0.000235278	0.00119823	5	14	2324	52826	Over	5	BnaA04g19510D,BnaC04g11060D,BnaC04g43900D,BnaCnng54380D,BnaCnng54390D
GO:0060627	regulation of vesicle-mediated transport	BP	0.000235278	0.00119823	5	14	2324	52826	Over	4	BnaA04g19510D,BnaC04g11060D,BnaC04g43900D,BnaCnng54380D,BnaCnng54390D
GO:0009850	auxin metabolic process	BP	0.000258825	0.00131055	36	448	2324	52826	Over	4	BnaA01g33340D,BnaA01g33670D,BnaA02g22420D,BnaA02g30120D,BnaA02g30130D,BnaA03g40900D,BnaA03g58050D,BnaA04g13110D,BnaA05g15400D,BnaA06g07620D,BnaA06g36480D,BnaA09g02980D,BnaA09g03000D,BnaA09g15640D,BnaAnng35060D,BnaC01g39830D,BnaC01g40220D,BnaC01g42080D,BnaC02g38550D,BnaC03g13360D,BnaC03g17180D,BnaC04g26940D,BnaC04g50280D,BnaC05g10090D,BnaC05g46630D,BnaC06g09080D,BnaC06g34280D,BnaC07g08010D,BnaC07g…
GO:0045492	xylan biosynthetic process	BP	0.00031702	0.00156021	32	387	2324	52826	Over	7	BnaA02g15850D,BnaA02g31720D,BnaA03g31780D,BnaA03g44310D,BnaA04g13050D,BnaA05g27500D,BnaA07g11630D,BnaA08g15900D,BnaA08g31280D,BnaA09g19850D,BnaA09g30600D,BnaA10g07930D,BnaA10g12690D,BnaAnng05390D,BnaAnng08170D,BnaAnng09070D,BnaC02g21150D,BnaC03g21030D,BnaC03g22480D,BnaC03g37240D,BnaC03g61140D,BnaC04g35150D,BnaC05g41660D,BnaC05g50360D,BnaC06g36310D,BnaC07g04450D,BnaC07g14960D,BnaC07g14990D,BnaC09g…
GO:0016132	brassinosteroid biosynthetic process	BP	0.000318982	0.00156112	28	324	2324	52826	Over	5	BnaA01g11460D,BnaA01g33260D,BnaA02g09910D,BnaA07g08160D,BnaA07g08630D,BnaA08g23390D,BnaA09g16790D,BnaA09g16800D,BnaA09g27530D,BnaA09g41540D,BnaA10g22020D,BnaAnng02970D,BnaC02g35660D,BnaC03g33980D,BnaC03g33990D,BnaC03g39640D,BnaC03g45710D,BnaC03g77000D,BnaC07g17650D,BnaC08g17160D,BnaC08g38020D,BnaC08g44090D,BnaC09g11880D,BnaC09g24040D,BnaC09g46400D,BnaCnng41900D,BnaCnng66170D,BnaUnng04720D
GO:0016129	phytosteroid biosynthetic process	BP	0.000318982	0.00156112	28	324	2324	52826	Over	6	BnaA01g11460D,BnaA01g33260D,BnaA02g09910D,BnaA07g08160D,BnaA07g08630D,BnaA08g23390D,BnaA09g16790D,BnaA09g16800D,BnaA09g27530D,BnaA09g41540D,BnaA10g22020D,BnaAnng02970D,BnaC02g35660D,BnaC03g33980D,BnaC03g33990D,BnaC03g39640D,BnaC03g45710D,BnaC03g77000D,BnaC07g17650D,BnaC08g17160D,BnaC08g38020D,BnaC08g44090D,BnaC09g11880D,BnaC09g24040D,BnaC09g46400D,BnaCnng41900D,BnaCnng66170D,BnaUnng04720D
GO:0015794	glycerol-3-phosphate transport	BP	0.000328955	0.00160099	3	4	2324	52826	Over	6	BnaA08g05280D,BnaC01g17160D,BnaC08g09530D
GO:0048569	post-embryonic organ development	BP	0.000331128	0.0016086	93	1470	2324	52826	Over	5	BnaA01g00810D,BnaA01g11460D,BnaA01g28050D,BnaA02g21250D,BnaA02g21270D,BnaA02g27580D,BnaA03g05210D,BnaA03g12940D,BnaA03g19820D,BnaA03g53720D,BnaA04g02120D,BnaA04g13050D,BnaA04g24470D,BnaA04g25680D,BnaA04g25690D,BnaA05g03940D,BnaA05g06020D,BnaA05g17370D,BnaA05g34020D,BnaA06g04570D,BnaA06g08040D,BnaA06g38270D,BnaA06g39710D,BnaA06g39800D,BnaA07g12300D,BnaA07g27400D,BnaA08g06040D,BnaA08g15900D,BnaA08g…
GO:0010382	cellular cell wall macromolecule metabolic process	BP	0.000332374	0.0016103	34	420	2324	52826	Over	5	BnaA02g15850D,BnaA02g31720D,BnaA03g31780D,BnaA03g44310D,BnaA04g13050D,BnaA05g27500D,BnaA06g22710D,BnaA07g11630D,BnaA08g15900D,BnaA08g31280D,BnaA09g19850D,BnaA09g30600D,BnaA10g07930D,BnaA10g12690D,BnaAnng05390D,BnaAnng08170D,BnaAnng09070D,BnaC02g21150D,BnaC03g21030D,BnaC03g22480D,BnaC03g37240D,BnaC03g61140D,BnaC03g74670D,BnaC04g35150D,BnaC05g41660D,BnaC05g50360D,BnaC06g36310D,BnaC07g04450D,BnaC07g…
GO:0009684	indoleacetic acid biosynthetic process	BP	0.000332701	0.0016103	30	356	2324	52826	Over	6	BnaA01g33340D,BnaA01g33670D,BnaA02g30120D,BnaA02g30130D,BnaA03g40900D,BnaA03g58050D,BnaA04g13110D,BnaA05g15400D,BnaA06g07620D,BnaA09g02980D,BnaA09g03000D,BnaA09g15640D,BnaAnng35060D,BnaC01g39830D,BnaC01g40220D,BnaC01g42080D,BnaC02g38550D,BnaC03g17180D,BnaC04g26940D,BnaC04g50280D,BnaC05g10090D,BnaC05g46630D,BnaC06g09080D,BnaC06g34280D,BnaC07g08010D,BnaC07g16620D,BnaC07g32920D,BnaC08g40660D,BnaC09g…
GO:0016131	brassinosteroid metabolic process	BP	0.000349073	0.00167111	29	341	2324	52826	Over	4	BnaA01g11460D,BnaA01g33260D,BnaA02g09910D,BnaA07g08160D,BnaA07g08630D,BnaA08g23390D,BnaA09g16790D,BnaA09g16800D,BnaA09g27530D,BnaA09g41540D,BnaA10g22020D,BnaAnng02970D,BnaC02g35660D,BnaC03g33980D,BnaC03g33990D,BnaC03g39640D,BnaC03g45710D,BnaC03g77000D,BnaC07g17650D,BnaC08g17160D,BnaC08g38020D,BnaC08g44090D,BnaC09g11880D,BnaC09g24040D,BnaC09g46400D,BnaC09g52480D,BnaCnng41900D,BnaCnng66170D,BnaUnng…
GO:0016128	phytosteroid metabolic process	BP	0.000349073	0.00167111	29	341	2324	52826	Over	6	BnaA01g11460D,BnaA01g33260D,BnaA02g09910D,BnaA07g08160D,BnaA07g08630D,BnaA08g23390D,BnaA09g16790D,BnaA09g16800D,BnaA09g27530D,BnaA09g41540D,BnaA10g22020D,BnaAnng02970D,BnaC02g35660D,BnaC03g33980D,BnaC03g33990D,BnaC03g39640D,BnaC03g45710D,BnaC03g77000D,BnaC07g17650D,BnaC08g17160D,BnaC08g38020D,BnaC08g44090D,BnaC09g11880D,BnaC09g24040D,BnaC09g46400D,BnaC09g52480D,BnaCnng41900D,BnaCnng66170D,BnaUnng…
GO:0009653	anatomical structure morphogenesis	BP	0.000398182	0.0018655	217	3926	2324	52826	Over	3	BnaA01g00810D,BnaA01g03250D,BnaA01g11460D,BnaA01g11570D,BnaA01g13270D,BnaA01g15230D,BnaA01g28050D,BnaA01g31690D,BnaA02g03720D,BnaA02g08310D,BnaA02g21250D,BnaA02g21270D,BnaA02g22680D,BnaA02g27580D,BnaA02g35230D,BnaA03g01580D,BnaA03g04540D,BnaA03g05210D,BnaA03g06740D,BnaA03g09960D,BnaA03g10170D,BnaA03g14890D,BnaA03g18610D,BnaA03g19820D,BnaA03g26240D,BnaA03g28180D,BnaA03g28350D,BnaA03g30260D,BnaA03g…
GO:0009683	indoleacetic acid metabolic process	BP	0.000401029	0.00187551	30	359	2324	52826	Over	5	BnaA01g33340D,BnaA01g33670D,BnaA02g30120D,BnaA02g30130D,BnaA03g40900D,BnaA03g58050D,BnaA04g13110D,BnaA05g15400D,BnaA06g07620D,BnaA09g02980D,BnaA09g03000D,BnaA09g15640D,BnaAnng35060D,BnaC01g39830D,BnaC01g40220D,BnaC01g42080D,BnaC02g38550D,BnaC03g17180D,BnaC04g26940D,BnaC04g50280D,BnaC05g10090D,BnaC05g46630D,BnaC06g09080D,BnaC06g34280D,BnaC07g08010D,BnaC07g16620D,BnaC07g32920D,BnaC08g40660D,BnaC09g…
GO:0071577	zinc ion transmembrane transport	BP	0.00047684	0.00217218	5	16	2324	52826	Over	5	BnaA03g44150D,BnaC01g12040D,BnaC02g31210D,BnaC07g36010D,BnaCnng65140D
GO:0043244	regulation of protein complex disassembly	BP	0.000492413	0.00223154	7	33	2324	52826	Over	4	BnaA04g19510D,BnaAnng10170D,BnaC04g11060D,BnaC04g43900D,BnaC07g18150D,BnaCnng54380D,BnaCnng54390D
GO:0010413	glucuronoxylan metabolic process	BP	0.000505308	0.00228212	32	395	2324	52826	Over	8	BnaA02g15850D,BnaA02g31720D,BnaA03g31780D,BnaA03g44310D,BnaA04g13050D,BnaA05g27500D,BnaA07g11630D,BnaA08g15900D,BnaA08g31280D,BnaA09g19850D,BnaA09g30600D,BnaA10g07930D,BnaA10g12690D,BnaAnng05390D,BnaAnng08170D,BnaAnng09070D,BnaC02g21150D,BnaC03g21030D,BnaC03g22480D,BnaC03g37240D,BnaC03g61140D,BnaC04g35150D,BnaC05g41660D,BnaC05g50360D,BnaC06g36310D,BnaC07g04450D,BnaC07g14960D,BnaC07g14990D,BnaC09g…
GO:0045491	xylan metabolic process	BP	0.000545143	0.00244109	34	429	2324	52826	Over	7	BnaA02g15850D,BnaA02g31720D,BnaA03g31780D,BnaA03g44310D,BnaA04g13050D,BnaA05g27500D,BnaA07g11630D,BnaA08g15900D,BnaA08g31280D,BnaA09g19850D,BnaA09g30600D,BnaA10g07930D,BnaA10g12690D,BnaAnng05390D,BnaAnng08170D,BnaAnng09070D,BnaC02g21150D,BnaC03g21030D,BnaC03g22480D,BnaC03g37240D,BnaC03g61140D,BnaC04g35150D,BnaC05g41660D,BnaC05g50360D,BnaC06g36310D,BnaC07g04450D,BnaC07g14960D,BnaC07g14990D,BnaC09g…
GO:0009828	plant-type cell wall loosening	BP	0.000580802	0.00259635	12	90	2324	52826	Over	7	BnaA05g24160D,BnaA06g08040D,BnaA08g21900D,BnaA08g24690D,BnaAnng35810D,BnaC03g31460D,BnaC05g38200D,BnaC08g41090D,BnaCnng31520D,BnaCnng33410D,BnaCnng65430D,BnaCnng74230D
GO:0009582	detection of abiotic stimulus	BP	0.000752605	0.00328625	10	68	2324	52826	Over	4	BnaA02g04270D,BnaA03g07620D,BnaA03g22960D,BnaA09g14830D,BnaA10g15610D,BnaC02g08770D,BnaC02g08790D,BnaC03g09640D,BnaC09g15450D,BnaCnng72350D
GO:0009607	response to biotic stimulus	BP	0.000763125	0.00332117	214	3909	2324	52826	Over	3	BnaA01g04350D,BnaA01g08470D,BnaA01g12950D,BnaA01g18260D,BnaA01g28930D,BnaA01g32360D,BnaA01g32800D,BnaA01g33340D,BnaA01g33550D,BnaA01g33670D,BnaA02g08310D,BnaA02g11580D,BnaA02g11590D,BnaA02g17640D,BnaA02g18300D,BnaA02g21660D,BnaA02g24280D,BnaA02g29340D,BnaA02g30120D,BnaA02g30130D,BnaA02g32480D,BnaA02g35870D,BnaA02g36980D,BnaA03g03670D,BnaA03g14190D,BnaA03g23420D,BnaA03g33890D,BnaA03g38440D,BnaA03g…
GO:0042402	cellular biogenic amine catabolic process	BP	0.000944125	0.00400949	31	390	2324	52826	Over	5	BnaA01g33340D,BnaA01g33670D,BnaA02g30120D,BnaA02g30130D,BnaA03g40900D,BnaA03g58050D,BnaA04g11940D,BnaA04g13110D,BnaA05g15400D,BnaA06g07620D,BnaA09g02980D,BnaA09g03000D,BnaA09g15640D,BnaAnng35060D,BnaC01g39830D,BnaC01g40220D,BnaC01g42080D,BnaC02g02160D,BnaC02g38550D,BnaC03g17180D,BnaC04g26940D,BnaC04g50280D,BnaC05g10090D,BnaC05g46630D,BnaC06g09080D,BnaC07g08010D,BnaC07g16620D,BnaC07g32920D,BnaC08g…
GO:0040007	growth	BP	0.00104032	0.00437564	127	2177	2324	52826	Over	2	BnaA01g11460D,BnaA01g11570D,BnaA01g31690D,BnaA02g03720D,BnaA02g21250D,BnaA02g21270D,BnaA03g04540D,BnaA03g06740D,BnaA03g14890D,BnaA03g28350D,BnaA03g30260D,BnaA03g30270D,BnaA04g09680D,BnaA04g13350D,BnaA04g13400D,BnaA04g19510D,BnaA04g25560D,BnaA04g25680D,BnaA04g25690D,BnaA05g03940D,BnaA05g06020D,BnaA05g08980D,BnaA05g15000D,BnaA05g24160D,BnaA05g30140D,BnaA05g34020D,BnaA06g08040D,BnaA06g11260D,BnaA06g…
GO:0010410	hemicellulose metabolic process	BP	0.00117137	0.00484941	34	444	2324	52826	Over	6	BnaA02g15850D,BnaA02g31720D,BnaA03g31780D,BnaA03g44310D,BnaA04g13050D,BnaA05g27500D,BnaA07g11630D,BnaA08g15900D,BnaA08g31280D,BnaA09g19850D,BnaA09g30600D,BnaA10g07930D,BnaA10g12690D,BnaAnng05390D,BnaAnng08170D,BnaAnng09070D,BnaC02g21150D,BnaC03g21030D,BnaC03g22480D,BnaC03g37240D,BnaC03g61140D,BnaC04g35150D,BnaC05g41660D,BnaC05g50360D,BnaC06g36310D,BnaC07g04450D,BnaC07g14960D,BnaC07g14990D,BnaC09g…
GO:0009831	plant-type cell wall modification involved in multidimensional cell growth	BP	0.00118432	0.00488764	10	72	2324	52826	Over	6	BnaA06g08040D,BnaA08g21900D,BnaA08g24690D,BnaAnng35810D,BnaC03g31460D,BnaC08g41090D,BnaCnng31520D,BnaCnng33410D,BnaCnng65430D,BnaCnng74230D
GO:0042547	cell wall modification involved in multidimensional cell growth	BP	0.00118432	0.00488764	10	72	2324	52826	Over	5	BnaA06g08040D,BnaA08g21900D,BnaA08g24690D,BnaAnng35810D,BnaC03g31460D,BnaC08g41090D,BnaCnng31520D,BnaCnng33410D,BnaCnng65430D,BnaCnng74230D
GO:0048584	positive regulation of response to stimulus	BP	0.0012882	0.0052343	21	236	2324	52826	Over	3	BnaA01g18260D,BnaA03g45980D,BnaA04g13050D,BnaA04g19510D,BnaA05g25210D,BnaA05g25220D,BnaA06g38460D,BnaA08g15900D,BnaC03g61140D,BnaC04g11060D,BnaC04g35150D,BnaC04g43900D,BnaC05g39420D,BnaC06g06700D,BnaC06g06720D,BnaC06g32500D,BnaC07g35960D,BnaCnng54380D,BnaCnng54390D,BnaCnng63370D,BnaCnng64580D
GO:0009751	response to salicylic acid stimulus	BP	0.00131398	0.00532265	83	1335	2324	52826	Over	5	BnaA01g12950D,BnaA01g14800D,BnaA01g18260D,BnaA01g28930D,BnaA02g11580D,BnaA02g11590D,BnaA02g29340D,BnaA02g32480D,BnaA02g35870D,BnaA03g03670D,BnaA03g12690D,BnaA03g33890D,BnaA03g38440D,BnaA03g47510D,BnaA03g56800D,BnaA03g56810D,BnaA04g21040D,BnaA05g25210D,BnaA05g25220D,BnaA06g10230D,BnaA06g23260D,BnaA06g38670D,BnaA07g11810D,BnaA07g30490D,BnaA07g30730D,BnaA08g31540D,BnaA09g13700D,BnaA09g30670D,BnaA09g…
GO:0071554	cell wall organization or biogenesis	BP	0.00135808	0.0054928	117	1994	2324	52826	Over	3	BnaA01g11460D,BnaA01g31690D,BnaA01g33260D,BnaA02g15850D,BnaA02g22680D,BnaA02g22750D,BnaA02g31720D,BnaA03g01580D,BnaA03g04540D,BnaA03g20330D,BnaA03g22450D,BnaA03g30260D,BnaA03g30270D,BnaA03g31370D,BnaA03g31780D,BnaA03g44310D,BnaA03g56430D,BnaA04g09680D,BnaA04g12290D,BnaA04g13050D,BnaA04g15820D,BnaA04g25230D,BnaA05g00400D,BnaA05g01130D,BnaA05g01140D,BnaA05g08160D,BnaA05g08170D,BnaA05g16350D,BnaA05g…
GO:0017145	stem cell division	BP	0.00139151	0.00560222	4	12	2324	52826	Over	4	BnaA08g19970D,BnaA09g29350D,BnaCnng26700D,BnaCnng46350D
GO:0042435	indole-containing compound biosynthetic process	BP	0.00143673	0.00576664	31	398	2324	52826	Over	6	BnaA01g33340D,BnaA01g33670D,BnaA02g30120D,BnaA02g30130D,BnaA03g40900D,BnaA03g58050D,BnaA04g13110D,BnaA05g15400D,BnaA06g07620D,BnaA09g02980D,BnaA09g03000D,BnaA09g15640D,BnaA09g44500D,BnaAnng35060D,BnaC01g39830D,BnaC01g40220D,BnaC01g42080D,BnaC02g38550D,BnaC03g17180D,BnaC04g26940D,BnaC04g50280D,BnaC05g10090D,BnaC05g46630D,BnaC06g09080D,BnaC06g34280D,BnaC07g08010D,BnaC07g16620D,BnaC07g32920D,BnaC08g…
GO:0006499	N-terminal protein myristoylation	BP	0.00149957	0.00595532	24	285	2324	52826	Over	8	BnaA02g18520D,BnaA03g20400D,BnaA03g30260D,BnaA03g30270D,BnaA04g14300D,BnaA04g25350D,BnaA06g39490D,BnaAnng10170D,BnaC02g02610D,BnaC02g27920D,BnaC03g24410D,BnaC03g29890D,BnaC03g29910D,BnaC03g35580D,BnaC03g35590D,BnaC04g22840D,BnaC04g22850D,BnaC04g49200D,BnaC04g53070D,BnaC06g17510D,BnaC07g18150D,BnaC08g15980D,BnaC08g15990D,BnaC09g22780D
GO:0006498	N-terminal protein lipidation	BP	0.00149957	0.00595532	24	285	2324	52826	Over	7	BnaA02g18520D,BnaA03g20400D,BnaA03g30260D,BnaA03g30270D,BnaA04g14300D,BnaA04g25350D,BnaA06g39490D,BnaAnng10170D,BnaC02g02610D,BnaC02g27920D,BnaC03g24410D,BnaC03g29890D,BnaC03g29910D,BnaC03g35580D,BnaC03g35590D,BnaC04g22840D,BnaC04g22850D,BnaC04g49200D,BnaC04g53070D,BnaC06g17510D,BnaC07g18150D,BnaC08g15980D,BnaC08g15990D,BnaC09g22780D
GO:0018377	protein myristoylation	BP	0.00149957	0.00595532	24	285	2324	52826	Over	7	BnaA02g18520D,BnaA03g20400D,BnaA03g30260D,BnaA03g30270D,BnaA04g14300D,BnaA04g25350D,BnaA06g39490D,BnaAnng10170D,BnaC02g02610D,BnaC02g27920D,BnaC03g24410D,BnaC03g29890D,BnaC03g29910D,BnaC03g35580D,BnaC03g35590D,BnaC04g22840D,BnaC04g22850D,BnaC04g49200D,BnaC04g53070D,BnaC06g17510D,BnaC07g18150D,BnaC08g15980D,BnaC08g15990D,BnaC09g22780D
GO:0015791	polyol transport	BP	0.00153851	0.00606705	3	6	2324	52826	Over	6	BnaA08g05280D,BnaC01g17160D,BnaC08g09530D
GO:0015850	organic alcohol transport	BP	0.00153851	0.00606705	3	6	2324	52826	Over	5	BnaA08g05280D,BnaC01g17160D,BnaC08g09530D
GO:0033037	polysaccharide localization	BP	0.00157708	0.00619769	23	270	2324	52826	Over	4	BnaA01g32800D,BnaA02g11580D,BnaA02g11590D,BnaA02g26340D,BnaA04g13050D,BnaA05g30870D,BnaA06g29370D,BnaA08g15900D,BnaA08g31540D,BnaA09g44500D,BnaA10g22020D,BnaAnng38320D,BnaC02g24190D,BnaC03g61140D,BnaC04g35150D,BnaC05g22860D,BnaC05g45330D,BnaC06g37480D,BnaC07g04450D,BnaC07g27330D,BnaC09g46400D,BnaCnng60340D,BnaCnng64580D
GO:0051261	protein depolymerization	BP	0.00164299	0.0064184	7	40	2324	52826	Over	8	BnaA04g19510D,BnaAnng10170D,BnaC04g11060D,BnaC04g43900D,BnaC07g18150D,BnaCnng54380D,BnaCnng54390D
GO:0048544	recognition of pollen	BP	0.00168164	0.00651141	9	63	2324	52826	Over	4	BnaA01g22660D,BnaA08g25370D,BnaA09g13720D,BnaA09g13730D,BnaAnng30400D,BnaC01g29510D,BnaC04g33110D,BnaCnng09910D,BnaCnng69790D
GO:0009719	response to endogenous stimulus	BP	0.00178544	0.00689307	244	4592	2324	52826	Over	3	BnaA01g08470D,BnaA01g13270D,BnaA01g16890D,BnaA01g18260D,BnaA01g28050D,BnaA01g28930D,BnaA01g32800D,BnaA01g33340D,BnaA01g33670D,BnaA02g11580D,BnaA02g11590D,BnaA02g16670D,BnaA02g17640D,BnaA02g18520D,BnaA02g21250D,BnaA02g21270D,BnaA02g22420D,BnaA02g30120D,BnaA02g30130D,BnaA02g32480D,BnaA02g36980D,BnaA03g01880D,BnaA03g01890D,BnaA03g04540D,BnaA03g04570D,BnaA03g13150D,BnaA03g22940D,BnaA03g26330D,BnaA03g…
GO:0006817	phosphate transport	BP	0.00179948	0.0069371	10	76	2324	52826	Over	7	BnaA02g22250D,BnaA09g16450D,BnaA09g16490D,BnaC06g21850D,BnaC06g37230D,BnaC07g17060D,BnaC08g19520D,BnaC09g17510D,BnaC09g17610D,BnaCnng78100D
GO:0048598	embryonic morphogenesis	BP	0.00184884	0.0070921	5	21	2324	52826	Over	4	BnaA03g05210D,BnaA06g17190D,BnaAnng30830D,BnaC03g06760D,BnaC03g57170D
GO:0090332	stomatal closure	BP	0.00185316	0.0070921	8	52	2324	52826	Over	4	BnaA03g20400D,BnaA04g25350D,BnaC03g24410D,BnaC04g22840D,BnaC04g22850D,BnaC04g49200D,BnaC04g53070D,BnaC06g17510D
GO:0006725	cellular aromatic compound metabolic process	BP	0.00197141	0.00750106	152	2712	2324	52826	Over	4	BnaA01g00540D,BnaA01g00560D,BnaA01g08470D,BnaA01g13270D,BnaA01g18260D,BnaA01g22890D,BnaA01g33340D,BnaA01g33670D,BnaA01g36270D,BnaA02g07380D,BnaA02g08270D,BnaA02g09910D,BnaA02g26370D,BnaA02g28650D,BnaA02g30120D,BnaA02g30130D,BnaA02g32480D,BnaA02g32980D,BnaA02g36980D,BnaA03g00500D,BnaA03g01780D,BnaA03g01800D,BnaA03g10380D,BnaA03g18610D,BnaA03g40900D,BnaA03g46090D,BnaA03g58050D,BnaA04g08650D,BnaA04g…
GO:0009620	response to fungus	BP	0.0021006	0.00792389	90	1489	2324	52826	Over	4	BnaA01g08470D,BnaA01g18260D,BnaA01g28930D,BnaA01g32800D,BnaA01g33550D,BnaA02g11580D,BnaA02g11590D,BnaA02g17640D,BnaA02g21660D,BnaA02g32480D,BnaA03g33890D,BnaA04g11270D,BnaA04g18150D,BnaA04g20270D,BnaA04g21040D,BnaA05g15400D,BnaA05g20330D,BnaA05g25210D,BnaA05g25220D,BnaA05g30870D,BnaA06g01160D,BnaA06g10230D,BnaA06g11260D,BnaA06g18210D,BnaA06g23260D,BnaA06g29370D,BnaA06g39800D,BnaA07g11810D,BnaA07g…
GO:0009694	jasmonic acid metabolic process	BP	0.00211971	0.00798455	36	491	2324	52826	Over	7	BnaA01g08470D,BnaA01g13270D,BnaA01g16890D,BnaA01g28930D,BnaA01g32800D,BnaA02g17640D,BnaA03g33890D,BnaA03g46090D,BnaA03g49880D,BnaA04g20270D,BnaA05g30870D,BnaA06g18210D,BnaA06g29370D,BnaA09g46750D,BnaAnng19460D,BnaC01g20630D,BnaC02g22880D,BnaC02g24190D,BnaC03g25440D,BnaC03g26850D,BnaC03g35780D,BnaC04g14010D,BnaC04g15490D,BnaC05g22860D,BnaC05g45330D,BnaC06g34280D,BnaC06g37480D,BnaC07g10320D,BnaC07g…
GO:0048586	regulation of long-day photoperiodism, flowering	BP	0.00230666	0.00866397	5	22	2324	52826	Over	5	BnaA04g13050D,BnaA08g15900D,BnaC03g61140D,BnaC04g35150D,BnaCnng64580D
GO:0032940	secretion by cell	BP	0.00245148	0.00914269	14	140	2324	52826	Over	3	BnaA04g19510D,BnaA04g23120D,BnaA05g15280D,BnaA10g20140D,BnaC04g06160D,BnaC04g06170D,BnaC04g11060D,BnaC04g25700D,BnaC04g43900D,BnaC06g08890D,BnaC08g26030D,BnaCnng44430D,BnaCnng54380D,BnaCnng54390D
GO:0016049	cell growth	BP	0.00247844	0.00920733	100	1691	2324	52826	Over	3	BnaA01g11460D,BnaA01g11570D,BnaA01g31690D,BnaA02g03720D,BnaA02g21250D,BnaA02g21270D,BnaA03g04540D,BnaA03g06740D,BnaA03g14890D,BnaA03g28350D,BnaA03g30260D,BnaA03g30270D,BnaA04g09680D,BnaA04g13350D,BnaA04g13400D,BnaA04g19510D,BnaA04g25560D,BnaA05g06020D,BnaA05g08980D,BnaA05g15000D,BnaA05g24160D,BnaA05g30140D,BnaA06g08040D,BnaA06g11260D,BnaA06g29230D,BnaA06g38270D,BnaA06g39800D,BnaA08g05500D,BnaA08g…
GO:0009699	phenylpropanoid biosynthetic process	BP	0.0024793	0.00920733	62	964	2324	52826	Over	5	BnaA01g22890D,BnaA01g36270D,BnaA02g07380D,BnaA02g09910D,BnaA02g32480D,BnaA02g32980D,BnaA02g36980D,BnaA03g18610D,BnaA04g11940D,BnaA04g13110D,BnaA04g23060D,BnaA05g04320D,BnaA05g09070D,BnaA05g27110D,BnaA05g27640D,BnaA06g07620D,BnaA06g22710D,BnaA06g25380D,BnaA08g31540D,BnaA09g14830D,BnaA09g16740D,BnaA09g23270D,BnaA09g42350D,BnaAnng13760D,BnaAnng17300D,BnaAnng38120D,BnaC01g04260D,BnaC01g20310D,BnaC01g…
GO:0009725	response to hormone stimulus	BP	0.0024889	0.00922994	208	3872	2324	52826	Over	4	BnaA01g08470D,BnaA01g13270D,BnaA01g18260D,BnaA01g28050D,BnaA01g28930D,BnaA01g32800D,BnaA01g33340D,BnaA01g33670D,BnaA02g17640D,BnaA02g18520D,BnaA02g21250D,BnaA02g21270D,BnaA02g22420D,BnaA02g30120D,BnaA02g30130D,BnaA02g36980D,BnaA03g01880D,BnaA03g01890D,BnaA03g04540D,BnaA03g04570D,BnaA03g13150D,BnaA03g22940D,BnaA03g26330D,BnaA03g33890D,BnaA03g34190D,BnaA03g34200D,BnaA03g45980D,BnaA03g46090D,BnaA03g…
GO:0008037	cell recognition	BP	0.00259754	0.00956548	9	67	2324	52826	Over	3	BnaA01g22660D,BnaA08g25370D,BnaA09g13720D,BnaA09g13730D,BnaAnng30400D,BnaC01g29510D,BnaC04g33110D,BnaCnng09910D,BnaCnng69790D
GO:0009691	cytokinin biosynthetic process	BP	0.00281643	0.010271	11	94	2324	52826	Over	5	BnaA02g28650D,BnaA04g08650D,BnaA04g13050D,BnaA08g15900D,BnaAnng09970D,BnaAnng09980D,BnaC03g40850D,BnaC03g61140D,BnaC04g13730D,BnaC04g35150D,BnaCnng64580D
GO:0010087	phloem or xylem histogenesis	BP	0.00306384	0.0110467	20	233	2324	52826	Over	5	BnaA01g26760D,BnaA05g01130D,BnaA05g01140D,BnaA07g38280D,BnaA08g13110D,BnaA08g25740D,BnaAnng11180D,BnaC01g04910D,BnaC03g40490D,BnaC03g67960D,BnaC04g00700D,BnaC04g01930D,BnaC04g56960D,BnaC05g38880D,BnaC06g20570D,BnaC08g26640D,BnaC08g38340D,BnaCnng55590D,BnaCnng63190D,BnaCnng66480D
GO:0031365	N-terminal protein amino acid modification	BP	0.0030711	0.0110467	24	297	2324	52826	Over	6	BnaA02g18520D,BnaA03g20400D,BnaA03g30260D,BnaA03g30270D,BnaA04g14300D,BnaA04g25350D,BnaA06g39490D,BnaAnng10170D,BnaC02g02610D,BnaC02g27920D,BnaC03g24410D,BnaC03g29890D,BnaC03g29910D,BnaC03g35580D,BnaC03g35590D,BnaC04g22840D,BnaC04g22850D,BnaC04g49200D,BnaC04g53070D,BnaC06g17510D,BnaC07g18150D,BnaC08g15980D,BnaC08g15990D,BnaC09g22780D
GO:0048513	organ development	BP	0.00314049	0.0112809	237	4493	2324	52826	Over	4	BnaA01g00810D,BnaA01g03250D,BnaA01g11460D,BnaA01g13270D,BnaA01g15230D,BnaA01g28050D,BnaA01g28930D,BnaA02g03720D,BnaA02g16670D,BnaA02g21250D,BnaA02g21270D,BnaA02g22680D,BnaA02g27580D,BnaA02g35230D,BnaA03g01580D,BnaA03g04540D,BnaA03g05210D,BnaA03g06740D,BnaA03g09960D,BnaA03g10170D,BnaA03g12940D,BnaA03g14890D,BnaA03g18610D,BnaA03g19820D,BnaA03g26240D,BnaA03g28350D,BnaA03g31370D,BnaA03g33890D,BnaA03g…
GO:0009753	response to jasmonic acid stimulus	BP	0.00336155	0.0119442	83	1375	2324	52826	Over	4	BnaA01g08470D,BnaA01g13270D,BnaA01g16890D,BnaA01g18260D,BnaA01g28930D,BnaA01g32800D,BnaA02g11580D,BnaA02g11590D,BnaA02g16670D,BnaA02g17640D,BnaA02g32480D,BnaA03g26330D,BnaA03g33890D,BnaA03g34190D,BnaA03g34200D,BnaA03g46090D,BnaA03g49880D,BnaA04g20270D,BnaA04g21040D,BnaA05g30870D,BnaA06g10230D,BnaA06g18210D,BnaA06g29370D,BnaA07g11810D,BnaA07g22440D,BnaA08g31540D,BnaA09g02150D,BnaA09g13700D,BnaA09g…
GO:0009063	cellular amino acid catabolic process	BP	0.00355445	0.0125622	35	486	2324	52826	Over	5	BnaA01g13270D,BnaA01g33340D,BnaA01g33670D,BnaA02g30120D,BnaA02g30130D,BnaA03g40900D,BnaA03g46090D,BnaA03g58050D,BnaA04g11940D,BnaA04g13110D,BnaA05g15400D,BnaA06g07620D,BnaA09g02980D,BnaA09g03000D,BnaA09g15640D,BnaAnng35060D,BnaC01g39830D,BnaC01g40220D,BnaC01g42080D,BnaC02g38550D,BnaC03g17180D,BnaC04g26940D,BnaC04g50280D,BnaC05g10090D,BnaC05g46630D,BnaC06g09080D,BnaC06g34280D,BnaC07g08010D,BnaC07g…
GO:0046903	secretion	BP	0.00388285	0.0136579	14	145	2324	52826	Over	4	BnaA04g19510D,BnaA04g23120D,BnaA05g15280D,BnaA10g20140D,BnaC04g06160D,BnaC04g06170D,BnaC04g11060D,BnaC04g25700D,BnaC04g43900D,BnaC06g08890D,BnaC08g26030D,BnaCnng44430D,BnaCnng54380D,BnaCnng54390D
GO:0010086	embryonic root morphogenesis	BP	0.00403077	0.0141131	3	8	2324	52826	Over	5	BnaA06g17190D,BnaAnng30830D,BnaC03g57170D
GO:0009817	defense response to fungus, incompatible interaction	BP	0.00488105	0.0167124	13	133	2324	52826	Over	5	BnaA02g21660D,BnaA05g20330D,BnaA05g25210D,BnaA05g25220D,BnaA08g31540D,BnaA09g13700D,BnaC05g32280D,BnaC05g39420D,BnaC06g06700D,BnaC06g06720D,BnaCnng31840D,BnaCnng60340D,BnaCnng63370D
GO:0006497	protein lipidation	BP	0.00501251	0.0170737	24	306	2324	52826	Over	6	BnaA02g18520D,BnaA03g20400D,BnaA03g30260D,BnaA03g30270D,BnaA04g14300D,BnaA04g25350D,BnaA06g39490D,BnaAnng10170D,BnaC02g02610D,BnaC02g27920D,BnaC03g24410D,BnaC03g29890D,BnaC03g29910D,BnaC03g35580D,BnaC03g35590D,BnaC04g22840D,BnaC04g22850D,BnaC04g49200D,BnaC04g53070D,BnaC06g17510D,BnaC07g18150D,BnaC08g15980D,BnaC08g15990D,BnaC09g22780D
GO:0042157	lipoprotein metabolic process	BP	0.00501251	0.0170737	24	306	2324	52826	Over	5	BnaA02g18520D,BnaA03g20400D,BnaA03g30260D,BnaA03g30270D,BnaA04g14300D,BnaA04g25350D,BnaA06g39490D,BnaAnng10170D,BnaC02g02610D,BnaC02g27920D,BnaC03g24410D,BnaC03g29890D,BnaC03g29910D,BnaC03g35580D,BnaC03g35590D,BnaC04g22840D,BnaC04g22850D,BnaC04g49200D,BnaC04g53070D,BnaC06g17510D,BnaC07g18150D,BnaC08g15980D,BnaC08g15990D,BnaC09g22780D
GO:0042158	lipoprotein biosynthetic process	BP	0.00501251	0.0170737	24	306	2324	52826	Over	6	BnaA02g18520D,BnaA03g20400D,BnaA03g30260D,BnaA03g30270D,BnaA04g14300D,BnaA04g25350D,BnaA06g39490D,BnaAnng10170D,BnaC02g02610D,BnaC02g27920D,BnaC03g24410D,BnaC03g29890D,BnaC03g29910D,BnaC03g35580D,BnaC03g35590D,BnaC04g22840D,BnaC04g22850D,BnaC04g49200D,BnaC04g53070D,BnaC06g17510D,BnaC07g18150D,BnaC08g15980D,BnaC08g15990D,BnaC09g22780D
GO:0048731	system development	BP	0.00514731	0.0175101	237	4536	2324	52826	Over	4	BnaA01g00810D,BnaA01g03250D,BnaA01g11460D,BnaA01g13270D,BnaA01g15230D,BnaA01g28050D,BnaA01g28930D,BnaA02g03720D,BnaA02g16670D,BnaA02g21250D,BnaA02g21270D,BnaA02g22680D,BnaA02g27580D,BnaA02g35230D,BnaA03g01580D,BnaA03g04540D,BnaA03g05210D,BnaA03g06740D,BnaA03g09960D,BnaA03g10170D,BnaA03g12940D,BnaA03g14890D,BnaA03g18610D,BnaA03g19820D,BnaA03g26240D,BnaA03g28350D,BnaA03g31370D,BnaA03g33890D,BnaA03g…
GO:0009695	jasmonic acid biosynthetic process	BP	0.00558575	0.0186878	30	410	2324	52826	Over	7	BnaA01g08470D,BnaA01g13270D,BnaA01g28930D,BnaA01g32800D,BnaA02g17640D,BnaA03g33890D,BnaA03g46090D,BnaA04g20270D,BnaA05g30870D,BnaA06g18210D,BnaA06g29370D,BnaA09g46750D,BnaC02g24190D,BnaC03g25440D,BnaC03g26850D,BnaC03g35780D,BnaC04g14010D,BnaC04g15490D,BnaC05g22860D,BnaC05g45330D,BnaC06g34280D,BnaC06g37480D,BnaC07g10320D,BnaC07g27330D,BnaC07g38390D,BnaC08g33730D,BnaC08g40820D,BnaC09g21900D,BnaCnng…
GO:0050832	defense response to fungus	BP	0.00579184	0.0192736	66	1072	2324	52826	Over	5	BnaA01g18260D,BnaA01g28930D,BnaA01g33550D,BnaA02g11580D,BnaA02g11590D,BnaA02g21660D,BnaA02g32480D,BnaA03g33890D,BnaA04g11270D,BnaA04g18150D,BnaA04g21040D,BnaA05g15400D,BnaA05g20330D,BnaA05g25210D,BnaA05g25220D,BnaA06g01160D,BnaA06g10230D,BnaA06g23260D,BnaA07g11810D,BnaA08g31540D,BnaA09g13700D,BnaA09g42350D,BnaA09g44500D,BnaA09g47430D,BnaA09g56430D,BnaA10g01020D,BnaA10g01030D,BnaAnng27240D,BnaC02g…
GO:0051555	flavonol biosynthetic process	BP	0.00589335	0.0194208	5	27	2324	52826	Over	6	BnaA02g36980D,BnaA09g16740D,BnaC01g04260D,BnaC02g35080D,BnaC03g45760D
GO:0051552	flavone metabolic process	BP	0.00589335	0.0194208	5	27	2324	52826	Over	4	BnaA02g36980D,BnaA09g16740D,BnaC01g04260D,BnaC02g35080D,BnaC03g45760D
GO:0051553	flavone biosynthetic process	BP	0.00589335	0.0194208	5	27	2324	52826	Over	5	BnaA02g36980D,BnaA09g16740D,BnaC01g04260D,BnaC02g35080D,BnaC03g45760D
GO:0051554	flavonol metabolic process	BP	0.00589335	0.0194208	5	27	2324	52826	Over	5	BnaA02g36980D,BnaA09g16740D,BnaC01g04260D,BnaC02g35080D,BnaC03g45760D
GO:0051704	multi-organism process	BP	0.00594063	0.0195521	242	4654	2324	52826	Over	2	BnaA01g04350D,BnaA01g08470D,BnaA01g11460D,BnaA01g11570D,BnaA01g12950D,BnaA01g18260D,BnaA01g22660D,BnaA01g28930D,BnaA01g31690D,BnaA01g32360D,BnaA01g32800D,BnaA01g33340D,BnaA01g33550D,BnaA01g33670D,BnaA02g08310D,BnaA02g11580D,BnaA02g11590D,BnaA02g17640D,BnaA02g18300D,BnaA02g21660D,BnaA02g24280D,BnaA02g29340D,BnaA02g30120D,BnaA02g30130D,BnaA02g32480D,BnaA02g35870D,BnaA02g36980D,BnaA03g03670D,BnaA03g…
GO:0031407	oxylipin metabolic process	BP	0.00620403	0.0203427	36	518	2324	52826	Over	6	BnaA01g08470D,BnaA01g13270D,BnaA01g16890D,BnaA01g28930D,BnaA01g32800D,BnaA02g17640D,BnaA03g33890D,BnaA03g46090D,BnaA03g49880D,BnaA04g20270D,BnaA05g30870D,BnaA06g18210D,BnaA06g29370D,BnaA09g46750D,BnaAnng19460D,BnaC01g20630D,BnaC02g22880D,BnaC02g24190D,BnaC03g25440D,BnaC03g26850D,BnaC03g35780D,BnaC04g14010D,BnaC04g15490D,BnaC05g22860D,BnaC05g45330D,BnaC06g34280D,BnaC06g37480D,BnaC07g10320D,BnaC07g…
GO:0010383	cell wall polysaccharide metabolic process	BP	0.0067011	0.0218019	37	538	2324	52826	Over	5	BnaA01g33260D,BnaA02g15850D,BnaA02g31720D,BnaA03g31780D,BnaA03g44310D,BnaA04g13050D,BnaA05g27500D,BnaA06g22710D,BnaA07g11630D,BnaA08g15900D,BnaA08g31280D,BnaA09g19850D,BnaA09g30600D,BnaA10g07930D,BnaA10g12690D,BnaAnng05390D,BnaAnng08170D,BnaAnng09070D,BnaC02g21150D,BnaC03g21030D,BnaC03g22480D,BnaC03g37240D,BnaC03g61140D,BnaC03g74670D,BnaC04g35150D,BnaC05g41660D,BnaC05g50360D,BnaC06g36310D,BnaC07g…
GO:0052545	callose localization	BP	0.00672744	0.0218414	21	262	2324	52826	Over	5	BnaA01g32800D,BnaA02g11580D,BnaA02g11590D,BnaA02g26340D,BnaA04g13050D,BnaA05g30870D,BnaA06g29370D,BnaA08g15900D,BnaA08g31540D,BnaA09g44500D,BnaAnng38320D,BnaC02g24190D,BnaC03g61140D,BnaC04g35150D,BnaC05g22860D,BnaC05g45330D,BnaC06g37480D,BnaC07g04450D,BnaC07g27330D,BnaCnng60340D,BnaCnng64580D
GO:0043543	protein acylation	BP	0.00686685	0.0222391	26	346	2324	52826	Over	6	BnaA02g18520D,BnaA03g20400D,BnaA03g30260D,BnaA03g30270D,BnaA04g14300D,BnaA04g25350D,BnaA06g39490D,BnaAnng10170D,BnaC02g02610D,BnaC02g27920D,BnaC03g24410D,BnaC03g29890D,BnaC03g29910D,BnaC03g35580D,BnaC03g35590D,BnaC04g22840D,BnaC04g22850D,BnaC04g49200D,BnaC04g53070D,BnaC06g17510D,BnaC07g15990D,BnaC07g18150D,BnaC08g15980D,BnaC08g15990D,BnaC08g16990D,BnaC09g22780D
GO:0009627	systemic acquired resistance	BP	0.00738123	0.0237861	79	1334	2324	52826	Over	5	BnaA01g08470D,BnaA01g18260D,BnaA01g28930D,BnaA01g32360D,BnaA01g33340D,BnaA02g11580D,BnaA02g11590D,BnaA02g18300D,BnaA02g29340D,BnaA02g32480D,BnaA03g03670D,BnaA03g33890D,BnaA03g38440D,BnaA04g13110D,BnaA04g18660D,BnaA04g21040D,BnaA05g10760D,BnaA05g25210D,BnaA05g25220D,BnaA06g07620D,BnaA06g10230D,BnaA06g39490D,BnaA07g11810D,BnaA07g30490D,BnaA08g25820D,BnaA08g31540D,BnaA09g13700D,BnaA09g15640D,BnaA09g…
GO:0006904	vesicle docking involved in exocytosis	BP	0.00783303	0.0249992	9	79	2324	52826	Over	5	BnaA04g23120D,BnaA05g15280D,BnaA10g20140D,BnaC04g06160D,BnaC04g06170D,BnaC04g25700D,BnaC06g08890D,BnaC08g26030D,BnaCnng44430D
GO:0009611	response to wounding	BP	0.00800742	0.025494	55	876	2324	52826	Over	4	BnaA01g08470D,BnaA01g13270D,BnaA01g18260D,BnaA01g28930D,BnaA01g32800D,BnaA02g08310D,BnaA02g16670D,BnaA02g17640D,BnaA03g33890D,BnaA03g46090D,BnaA04g11270D,BnaA04g11940D,BnaA04g20270D,BnaA05g04320D,BnaA05g25210D,BnaA05g25220D,BnaA05g30870D,BnaA06g18210D,BnaA06g29370D,BnaA07g22440D,BnaA09g42350D,BnaA09g46750D,BnaA09g50010D,BnaC01g10040D,BnaC02g24180D,BnaC02g24190D,BnaC02g27920D,BnaC03g25440D,BnaC03g…
GO:0030042	actin filament depolymerization	BP	0.00806244	0.0256382	5	29	2324	52826	Over	7	BnaA04g19510D,BnaC04g11060D,BnaC04g43900D,BnaCnng54380D,BnaCnng54390D
GO:0071494	cellular response to UV-C	BP	0.00808442	0.0256461	3	10	2324	52826	Over	8	BnaA09g14830D,BnaC09g15450D,BnaCnng72350D
GO:0042538	hyperosmotic salinity response	BP	0.00945513	0.0293577	33	476	2324	52826	Over	6	BnaA01g08470D,BnaA01g13270D,BnaA01g28930D,BnaA01g32800D,BnaA03g33890D,BnaA03g34190D,BnaA03g34200D,BnaA03g46090D,BnaA04g20270D,BnaA05g30870D,BnaA06g10230D,BnaA06g18210D,BnaA06g29370D,BnaA09g42350D,BnaA09g46750D,BnaAnng37700D,BnaC03g10870D,BnaC03g26850D,BnaC03g35780D,BnaC03g39640D,BnaC04g15490D,BnaC05g22860D,BnaC05g45330D,BnaC07g10320D,BnaC07g27330D,BnaC07g38390D,BnaC08g33730D,BnaC08g40820D,BnaC08g…
GO:0022406	membrane docking	BP	0.0107128	0.0328137	9	83	2324	52826	Over	3	BnaA04g23120D,BnaA05g15280D,BnaA10g20140D,BnaC04g06160D,BnaC04g06170D,BnaC04g25700D,BnaC06g08890D,BnaC08g26030D,BnaCnng44430D
GO:0048278	vesicle docking	BP	0.0107128	0.0328137	9	83	2324	52826	Over	4	BnaA04g23120D,BnaA05g15280D,BnaA10g20140D,BnaC04g06160D,BnaC04g06170D,BnaC04g25700D,BnaC06g08890D,BnaC08g26030D,BnaCnng44430D
GO:0010018	far-red light signaling pathway	BP	0.0107302	0.0328137	5	31	2324	52826	Over	5	BnaA01g14800D,BnaA03g12690D,BnaA03g47510D,BnaC03g54750D,BnaC07g39760D
GO:0080028	nitrile biosynthetic process	BP	0.0107302	0.0328137	5	31	2324	52826	Over	5	BnaA01g28050D,BnaA03g34190D,BnaA03g34200D,BnaA05g23340D,BnaA06g01970D
GO:0071490	cellular response to far red light	BP	0.0107302	0.0328137	5	31	2324	52826	Over	8	BnaA01g14800D,BnaA03g12690D,BnaA03g47510D,BnaC03g54750D,BnaC07g39760D
GO:0050898	nitrile metabolic process	BP	0.0107302	0.0328137	5	31	2324	52826	Over	4	BnaA01g28050D,BnaA03g34190D,BnaA03g34200D,BnaA05g23340D,BnaA06g01970D
GO:0080119	ER body organization	BP	0.0107557	0.0328154	3	11	2324	52826	Over	6	BnaA05g23650D,BnaAnng27630D,BnaC05g37360D
GO:0006788	heme oxidation	BP	0.0107557	0.0328154	3	11	2324	52826	Over	4	BnaA09g14830D,BnaC09g15450D,BnaCnng72350D
GO:2000028	regulation of photoperiodism, flowering	BP	0.0108759	0.0329531	6	43	2324	52826	Over	4	BnaA04g13050D,BnaA08g15900D,BnaC03g61140D,BnaC04g35150D,BnaC05g39320D,BnaCnng64580D
GO:0010163	high-affinity potassium ion import	BP	0.0109387	0.0331052	2	4	2324	52826	Over	5	BnaA01g04350D,BnaA03g52140D
GO:0032870	cellular response to hormone stimulus	BP	0.0111226	0.0335846	101	1792	2324	52826	Over	5	BnaA01g08470D,BnaA01g18260D,BnaA01g28930D,BnaA01g32800D,BnaA02g17640D,BnaA02g22420D,BnaA03g01880D,BnaA03g01890D,BnaA03g33890D,BnaA03g34190D,BnaA03g34200D,BnaA03g45980D,BnaA03g50450D,BnaA03g56430D,BnaA03g60560D,BnaA04g04290D,BnaA04g08870D,BnaA04g18710D,BnaA04g20270D,BnaA05g25210D,BnaA05g25220D,BnaA05g30870D,BnaA06g07620D,BnaA06g10230D,BnaA06g17190D,BnaA06g29370D,BnaA06g36480D,BnaA06g38460D,BnaA06g…
GO:0071241	cellular response to inorganic substance	BP	0.0116238	0.0349777	8	70	2324	52826	Over	5	BnaA03g40560D,BnaA09g07210D,BnaAnng10170D,BnaC01g04910D,BnaC07g04450D,BnaC07g18150D,BnaC07g31520D,BnaC09g07070D
GO:0070887	cellular response to chemical stimulus	BP	0.0124811	0.0370493	195	3735	2324	52826	Over	4	BnaA01g00640D,BnaA01g08470D,BnaA01g18260D,BnaA01g28930D,BnaA01g32800D,BnaA02g03720D,BnaA02g11580D,BnaA02g11590D,BnaA02g12580D,BnaA02g17640D,BnaA02g22420D,BnaA02g29340D,BnaA02g30120D,BnaA02g30130D,BnaA02g32480D,BnaA03g01880D,BnaA03g01890D,BnaA03g03670D,BnaA03g06740D,BnaA03g20400D,BnaA03g23420D,BnaA03g28350D,BnaA03g33890D,BnaA03g34190D,BnaA03g34200D,BnaA03g38440D,BnaA03g40560D,BnaA03g45980D,BnaA03g…
GO:0009814	defense response, incompatible interaction	BP	0.0127521	0.0377686	88	1540	2324	52826	Over	4	BnaA01g08470D,BnaA01g18260D,BnaA01g28930D,BnaA01g32360D,BnaA01g33340D,BnaA02g11580D,BnaA02g11590D,BnaA02g18300D,BnaA02g21660D,BnaA02g29340D,BnaA02g32480D,BnaA03g03670D,BnaA03g33890D,BnaA03g38440D,BnaA04g13110D,BnaA04g18660D,BnaA04g21040D,BnaA05g10760D,BnaA05g20330D,BnaA05g25210D,BnaA05g25220D,BnaA06g07620D,BnaA06g10230D,BnaA06g39490D,BnaA07g11810D,BnaA07g30490D,BnaA08g22090D,BnaA08g25820D,BnaA08g…
GO:0010024	phytochromobilin biosynthetic process	BP	0.0138771	0.0406885	3	12	2324	52826	Over	6	BnaA09g14830D,BnaC09g15450D,BnaCnng72350D
GO:0051202	phytochromobilin metabolic process	BP	0.0138771	0.0406885	3	12	2324	52826	Over	5	BnaA09g14830D,BnaC09g15450D,BnaCnng72350D
GO:0031408	oxylipin biosynthetic process	BP	0.0139302	0.0407504	30	433	2324	52826	Over	6	BnaA01g08470D,BnaA01g13270D,BnaA01g28930D,BnaA01g32800D,BnaA02g17640D,BnaA03g33890D,BnaA03g46090D,BnaA04g20270D,BnaA05g30870D,BnaA06g18210D,BnaA06g29370D,BnaA09g46750D,BnaC02g24190D,BnaC03g25440D,BnaC03g26850D,BnaC03g35780D,BnaC04g14010D,BnaC04g15490D,BnaC05g22860D,BnaC05g45330D,BnaC06g34280D,BnaC06g37480D,BnaC07g10320D,BnaC07g27330D,BnaC07g38390D,BnaC08g33730D,BnaC08g40820D,BnaC09g21900D,BnaCnng…
GO:0046688	response to copper ion	BP	0.0144832	0.0421051	4	22	2324	52826	Over	6	BnaA05g05410D,BnaAnng10170D,BnaC04g04810D,BnaC07g18150D
GO:0051707	response to other organism	BP	0.0158654	0.045505	199	3841	2324	52826	Over	3	BnaA01g04350D,BnaA01g08470D,BnaA01g12950D,BnaA01g18260D,BnaA01g28930D,BnaA01g32360D,BnaA01g32800D,BnaA01g33340D,BnaA01g33550D,BnaA01g33670D,BnaA02g08310D,BnaA02g11580D,BnaA02g11590D,BnaA02g17640D,BnaA02g18300D,BnaA02g21660D,BnaA02g24280D,BnaA02g29340D,BnaA02g30120D,BnaA02g30130D,BnaA02g32480D,BnaA02g35870D,BnaA02g36980D,BnaA03g03670D,BnaA03g14190D,BnaA03g23420D,BnaA03g33890D,BnaA03g38440D,BnaA03g…
GO:0009682	induced systemic resistance	BP	0.0165229	0.0469308	6	47	2324	52826	Over	5	BnaA05g25210D,BnaA05g25220D,BnaC05g39420D,BnaC06g06700D,BnaC06g06720D,BnaCnng63370D
GO:0009786	regulation of asymmetric cell division	BP	0.0169341	0.0479951	4	23	2324	52826	Over	5	BnaA08g19970D,BnaA09g29350D,BnaCnng26700D,BnaCnng46350D
GO:0042343	indole glucosinolate metabolic process	BP	0.0171637	0.0485936	8	75	2324	52826	Over	6	BnaA01g00540D,BnaA01g00560D,BnaA02g08270D,BnaA03g10380D,BnaA08g31540D,BnaA09g44500D,BnaC02g11750D,BnaCnng60340D
GO:0009875	pollen-pistil interaction	BP	0.0175653	0.0495705	9	90	2324	52826	Over	4	BnaA01g22660D,BnaA08g25370D,BnaA09g13720D,BnaA09g13730D,BnaAnng30400D,BnaC01g29510D,BnaC04g33110D,BnaCnng09910D,BnaCnng69790D
GO:0005576	extracellular region	CC	4.43e-85	1.17e-81	499	5130	2324	52826	Over	2	BnaA01g00540D,BnaA01g00560D,BnaA01g03250D,BnaA01g04830D,BnaA01g07250D,BnaA01g08030D,BnaA01g11250D,BnaA01g11460D,BnaA01g12950D,BnaA01g13270D,BnaA01g15230D,BnaA01g20110D,BnaA01g21260D,BnaA01g22890D,BnaA01g30770D,BnaA01g36270D,BnaA02g00890D,BnaA02g01920D,BnaA02g03720D,BnaA02g04560D,BnaA02g04970D,BnaA02g08270D,BnaA02g12200D,BnaA02g14050D,BnaA02g21170D,BnaA02g21250D,BnaA02g21660D,BnaA02g22720D,BnaA02g…
GO:0009505	plant-type cell wall	CC	1.54e-22	9.04e-21	89	763	2324	52826	Over	5	BnaA02g03720D,BnaA02g18300D,BnaA02g31720D,BnaA03g01580D,BnaA03g04540D,BnaA03g06740D,BnaA03g22450D,BnaA03g28350D,BnaA03g31370D,BnaA03g31780D,BnaA03g57500D,BnaA04g12290D,BnaA04g15820D,BnaA04g24070D,BnaA05g00400D,BnaA05g08160D,BnaA05g08170D,BnaA05g27500D,BnaA06g01160D,BnaA06g38270D,BnaA07g07090D,BnaA07g22730D,BnaA07g30780D,BnaA08g24970D,BnaA08g28210D,BnaA08g28220D,BnaA09g10560D,BnaA09g10570D,BnaA09g…
GO:0048226	Casparian strip	CC	5.36e-19	2.05e-17	15	17	2324	52826	Over	4	BnaA03g22450D,BnaA03g31780D,BnaA04g15820D,BnaA05g08160D,BnaA05g08170D,BnaA05g27500D,BnaAnng07630D,BnaAnng07640D,BnaC03g19890D,BnaC03g37240D,BnaC03g47190D,BnaC04g09200D,BnaC04g09210D,BnaC04g39090D,BnaC05g41660D
GO:0009531	secondary cell wall	CC	5.36e-19	2.05e-17	15	17	2324	52826	Over	5	BnaA03g22450D,BnaA03g31780D,BnaA04g15820D,BnaA05g08160D,BnaA05g08170D,BnaA05g27500D,BnaAnng07630D,BnaAnng07640D,BnaC03g19890D,BnaC03g37240D,BnaC03g47190D,BnaC04g09200D,BnaC04g09210D,BnaC04g39090D,BnaC05g41660D
GO:0044426	cell wall part	CC	5.36e-19	2.05e-17	15	17	2324	52826	Over	4	BnaA03g22450D,BnaA03g31780D,BnaA04g15820D,BnaA05g08160D,BnaA05g08170D,BnaA05g27500D,BnaAnng07630D,BnaAnng07640D,BnaC03g19890D,BnaC03g37240D,BnaC03g47190D,BnaC04g09200D,BnaC04g09210D,BnaC04g39090D,BnaC05g41660D
GO:0044421	extracellular region part	CC	1.45e-18	5.39e-17	27	132	2324	52826	Over	2	BnaA03g22450D,BnaA03g31780D,BnaA03g56430D,BnaA04g15820D,BnaA05g08160D,BnaA05g08170D,BnaA05g17780D,BnaA05g25210D,BnaA05g25220D,BnaA05g27500D,BnaA08g15770D,BnaAnng07630D,BnaAnng07640D,BnaAnng27650D,BnaC03g15970D,BnaC03g19370D,BnaC03g19890D,BnaC03g37240D,BnaC03g47190D,BnaC04g09200D,BnaC04g09210D,BnaC04g39090D,BnaC05g39420D,BnaC05g41660D,BnaC06g06700D,BnaC06g06720D,BnaCnng63370D
GO:0048196	middle lamella-containing extracellular matrix	CC	1.81e-16	5.67e-15	15	21	2324	52826	Over	4	BnaA03g22450D,BnaA03g31780D,BnaA04g15820D,BnaA05g08160D,BnaA05g08170D,BnaA05g27500D,BnaAnng07630D,BnaAnng07640D,BnaC03g19890D,BnaC03g37240D,BnaC03g47190D,BnaC04g09200D,BnaC04g09210D,BnaC04g39090D,BnaC05g41660D
GO:0005618	cell wall	CC	4.89e-15	1.36e-13	133	1582	2324	52826	Over	4	BnaA01g08030D,BnaA02g03720D,BnaA02g04970D,BnaA02g18300D,BnaA02g22680D,BnaA02g31720D,BnaA03g01580D,BnaA03g04540D,BnaA03g06740D,BnaA03g22450D,BnaA03g26330D,BnaA03g28350D,BnaA03g31370D,BnaA03g31780D,BnaA03g36720D,BnaA03g43870D,BnaA03g55260D,BnaA03g57500D,BnaA04g11270D,BnaA04g12290D,BnaA04g15820D,BnaA04g24070D,BnaA05g00400D,BnaA05g08160D,BnaA05g08170D,BnaA05g27500D,BnaA06g01160D,BnaA06g01310D,BnaA06g…
GO:0030312	external encapsulating structure	CC	1.4e-14	3.76e-13	133	1599	2324	52826	Over	3	BnaA01g08030D,BnaA02g03720D,BnaA02g04970D,BnaA02g18300D,BnaA02g22680D,BnaA02g31720D,BnaA03g01580D,BnaA03g04540D,BnaA03g06740D,BnaA03g22450D,BnaA03g26330D,BnaA03g28350D,BnaA03g31370D,BnaA03g31780D,BnaA03g36720D,BnaA03g43870D,BnaA03g55260D,BnaA03g57500D,BnaA04g11270D,BnaA04g12290D,BnaA04g15820D,BnaA04g24070D,BnaA05g00400D,BnaA05g08160D,BnaA05g08170D,BnaA05g27500D,BnaA06g01160D,BnaA06g01310D,BnaA06g…
GO:0044420	extracellular matrix part	CC	9.32e-14	2.38e-12	15	28	2324	52826	Over	3	BnaA03g22450D,BnaA03g31780D,BnaA04g15820D,BnaA05g08160D,BnaA05g08170D,BnaA05g27500D,BnaAnng07630D,BnaAnng07640D,BnaC03g19890D,BnaC03g37240D,BnaC03g47190D,BnaC04g09200D,BnaC04g09210D,BnaC04g39090D,BnaC05g41660D
GO:0044462	external encapsulating structure part	CC	3.55e-13	8.82e-12	15	30	2324	52826	Over	3	BnaA03g22450D,BnaA03g31780D,BnaA04g15820D,BnaA05g08160D,BnaA05g08170D,BnaA05g27500D,BnaAnng07630D,BnaAnng07640D,BnaC03g19890D,BnaC03g37240D,BnaC03g47190D,BnaC04g09200D,BnaC04g09210D,BnaC04g39090D,BnaC05g41660D
GO:0031012	extracellular matrix	CC	1.46e-09	2.56e-08	16	56	2324	52826	Over	3	BnaA03g22450D,BnaA03g31780D,BnaA04g15820D,BnaA05g08160D,BnaA05g08170D,BnaA05g27500D,BnaA08g15770D,BnaAnng07630D,BnaAnng07640D,BnaC03g19890D,BnaC03g37240D,BnaC03g47190D,BnaC04g09200D,BnaC04g09210D,BnaC04g39090D,BnaC05g41660D
GO:0071944	cell periphery	CC	1.55e-06	1.53e-05	453	8403	2324	52826	Over	3	BnaA01g02760D,BnaA01g04350D,BnaA01g08030D,BnaA01g12840D,BnaA01g19370D,BnaA01g19830D,BnaA01g22660D,BnaA01g33260D,BnaA01g33340D,BnaA01g35020D,BnaA01g36740D,BnaA02g00500D,BnaA02g00510D,BnaA02g00580D,BnaA02g03720D,BnaA02g04270D,BnaA02g04410D,BnaA02g04970D,BnaA02g06440D,BnaA02g06450D,BnaA02g07030D,BnaA02g07280D,BnaA02g11580D,BnaA02g11590D,BnaA02g12740D,BnaA02g16670D,BnaA02g17640D,BnaA02g18300D,BnaA02g…
GO:0044459	plasma membrane part	CC	4.52e-05	0.000304124	48	612	2324	52826	Over	4	BnaA01g02760D,BnaA01g33260D,BnaA03g22450D,BnaA03g30260D,BnaA03g30270D,BnaA03g31780D,BnaA03g52780D,BnaA03g57500D,BnaA04g15820D,BnaA05g04320D,BnaA05g08160D,BnaA05g08170D,BnaA05g20330D,BnaA05g27500D,BnaA05g35610D,BnaA05g37350D,BnaA06g29230D,BnaA08g11240D,BnaA08g18490D,BnaA09g03270D,BnaA10g23840D,BnaAnng07630D,BnaAnng07640D,BnaAnng10170D,BnaC01g04030D,BnaC01g16870D,BnaC02g15740D,BnaC03g19890D,BnaC03g…
GO:0005615	extracellular space	CC	4.64e-05	0.000310816	11	59	2324	52826	Over	3	BnaA03g56430D,BnaA05g17780D,BnaA05g25210D,BnaA05g25220D,BnaAnng27650D,BnaC03g15970D,BnaC03g19370D,BnaC05g39420D,BnaC06g06700D,BnaC06g06720D,BnaCnng63370D
GO:0048046	apoplast	CC	0.000538797	0.00241678	73	1115	2324	52826	Over	3	BnaA01g08030D,BnaA01g13270D,BnaA02g31720D,BnaA03g00500D,BnaA03g04540D,BnaA03g20330D,BnaA03g43870D,BnaA03g46090D,BnaA03g55260D,BnaA04g17380D,BnaA04g25230D,BnaA05g05410D,BnaA05g12170D,BnaA05g29170D,BnaA06g01160D,BnaA06g23260D,BnaA06g39490D,BnaA07g01590D,BnaA07g27400D,BnaA07g30630D,BnaA08g13110D,BnaA09g22640D,BnaA09g24100D,BnaA09g47430D,BnaA10g22020D,BnaAnng02990D,BnaAnng21170D,BnaAnng25710D,BnaC01g…
GO:0031225	anchored to membrane	CC	0.000621607	0.00276002	35	448	2324	52826	Over	5	BnaA01g16890D,BnaA01g33260D,BnaA02g01920D,BnaA03g04750D,BnaA03g14890D,BnaA03g36970D,BnaA03g57500D,BnaA05g04320D,BnaA05g20330D,BnaA05g35610D,BnaA05g37350D,BnaA08g06190D,BnaA09g03270D,BnaAnng08770D,BnaAnng10170D,BnaAnng41380D,BnaC01g20630D,BnaC02g05060D,BnaC02g15740D,BnaC03g71950D,BnaC04g05190D,BnaC04g12470D,BnaC05g32280D,BnaC05g47540D,BnaC06g18910D,BnaC07g17650D,BnaC07g18150D,BnaC07g40190D,BnaC08g…
GO:0000145	exocyst	CC	0.00318393	0.0113749	9	69	2324	52826	Over	4	BnaA04g23120D,BnaA05g15280D,BnaA10g20140D,BnaC04g06160D,BnaC04g06170D,BnaC04g25700D,BnaC06g08890D,BnaC08g26030D,BnaCnng44430D
GO:0090406	pollen tube	CC	0.0104227	0.0320969	12	127	2324	52826	Over	4	BnaA03g30260D,BnaA03g30270D,BnaA05g15000D,BnaA05g15280D,BnaA05g17780D,BnaA06g29230D,BnaA10g20140D,BnaC03g35580D,BnaC03g35590D,BnaC06g08890D,BnaC06g09410D,BnaCnng32320D
GO:0010168	ER body	CC	0.0174581	0.0493211	3	13	2324	52826	Over	5	BnaA05g23650D,BnaAnng27630D,BnaC05g37360D
GO:0004601	peroxidase activity	MF	4.25e-48	1.12e-45	68	321	2324	52826	Over	3	BnaA01g15230D,BnaA02g03720D,BnaA02g04560D,BnaA02g14050D,BnaA03g06740D,BnaA03g18320D,BnaA03g19490D,BnaA03g28350D,BnaA03g47720D,BnaA03g55260D,BnaA05g13820D,BnaA05g34020D,BnaA05g34960D,BnaA06g23260D,BnaA07g27500D,BnaA08g02580D,BnaA08g28210D,BnaA08g28220D,BnaA09g07380D,BnaA10g03270D,BnaA10g15310D,BnaA10g15320D,BnaA10g18930D,BnaA10g23840D,BnaA10g29690D,BnaAnng16320D,BnaAnng21290D,BnaAnng21300D,BnaAnng…
GO:0016684	oxidoreductase activity, acting on peroxide as acceptor	MF	4.25e-48	1.12e-45	68	321	2324	52826	Over	4	BnaA01g15230D,BnaA02g03720D,BnaA02g04560D,BnaA02g14050D,BnaA03g06740D,BnaA03g18320D,BnaA03g19490D,BnaA03g28350D,BnaA03g47720D,BnaA03g55260D,BnaA05g13820D,BnaA05g34020D,BnaA05g34960D,BnaA06g23260D,BnaA07g27500D,BnaA08g02580D,BnaA08g28210D,BnaA08g28220D,BnaA09g07380D,BnaA10g03270D,BnaA10g15310D,BnaA10g15320D,BnaA10g18930D,BnaA10g23840D,BnaA10g29690D,BnaAnng16320D,BnaAnng21290D,BnaAnng21300D,BnaAnng…
GO:0020037	heme binding	MF	1.17e-36	1.34e-34	110	817	2324	52826	Over	4	BnaA01g00540D,BnaA01g29240D,BnaA02g03720D,BnaA02g04560D,BnaA02g07380D,BnaA02g08270D,BnaA02g14050D,BnaA02g32980D,BnaA03g06740D,BnaA03g10380D,BnaA03g12640D,BnaA03g12650D,BnaA03g18320D,BnaA03g19490D,BnaA03g28350D,BnaA03g47720D,BnaA03g55260D,BnaA04g08650D,BnaA04g08870D,BnaA04g26280D,BnaA05g09070D,BnaA05g34020D,BnaA05g34230D,BnaA05g34960D,BnaA06g07620D,BnaA06g38070D,BnaA06g40570D,BnaA07g27500D,BnaA07g…
GO:0016209	antioxidant activity	MF	4.67e-35	4.84e-33	69	404	2324	52826	Over	2	BnaA01g15230D,BnaA02g03720D,BnaA02g04560D,BnaA02g14050D,BnaA03g06740D,BnaA03g18320D,BnaA03g19490D,BnaA03g28350D,BnaA03g47720D,BnaA03g55260D,BnaA05g13820D,BnaA05g34020D,BnaA05g34960D,BnaA06g23260D,BnaA07g27500D,BnaA08g02580D,BnaA08g28210D,BnaA08g28220D,BnaA09g07380D,BnaA10g03270D,BnaA10g15310D,BnaA10g15320D,BnaA10g18930D,BnaA10g23840D,BnaA10g29690D,BnaAnng16320D,BnaAnng21290D,BnaAnng21300D,BnaAnng…
GO:0046906	tetrapyrrole binding	MF	1.12e-30	8.91e-29	110	896	2324	52826	Over	3	BnaA01g00540D,BnaA01g29240D,BnaA02g03720D,BnaA02g04560D,BnaA02g07380D,BnaA02g08270D,BnaA02g14050D,BnaA02g32980D,BnaA03g06740D,BnaA03g10380D,BnaA03g12640D,BnaA03g12650D,BnaA03g18320D,BnaA03g19490D,BnaA03g28350D,BnaA03g47720D,BnaA03g55260D,BnaA04g08650D,BnaA04g08870D,BnaA04g26280D,BnaA05g09070D,BnaA05g34020D,BnaA05g34230D,BnaA05g34960D,BnaA06g07620D,BnaA06g38070D,BnaA06g40570D,BnaA07g27500D,BnaA07g…
GO:0005506	iron ion binding	MF	2.89e-24	1.86e-22	117	1096	2324	52826	Over	7	BnaA01g00540D,BnaA01g29240D,BnaA02g03720D,BnaA02g04560D,BnaA02g07380D,BnaA02g08270D,BnaA02g14050D,BnaA02g32980D,BnaA03g06740D,BnaA03g10380D,BnaA03g12640D,BnaA03g12650D,BnaA03g18320D,BnaA03g19490D,BnaA03g28350D,BnaA03g47720D,BnaA03g55260D,BnaA04g08650D,BnaA04g08870D,BnaA04g26280D,BnaA05g09070D,BnaA05g13820D,BnaA05g27810D,BnaA05g34020D,BnaA05g34230D,BnaA05g34960D,BnaA06g07620D,BnaA06g38070D,BnaA06g…
GO:0019825	oxygen binding	MF	1.25e-15	3.68e-14	65	576	2324	52826	Over	3	BnaA01g00540D,BnaA01g00560D,BnaA01g00620D,BnaA01g29240D,BnaA02g07380D,BnaA02g08270D,BnaA02g32980D,BnaA03g10380D,BnaA03g12640D,BnaA03g12650D,BnaA03g44410D,BnaA04g00960D,BnaA04g08650D,BnaA04g08870D,BnaA04g13110D,BnaA04g26280D,BnaA05g34230D,BnaA06g07620D,BnaA06g40570D,BnaA07g08160D,BnaA08g03180D,BnaA08g15640D,BnaA08g16490D,BnaA08g23390D,BnaA09g16780D,BnaA09g16790D,BnaA09g16800D,BnaA09g33590D,BnaA09g…
GO:0016491	oxidoreductase activity	MF	1.31e-12	3.21e-11	305	4748	2324	52826	Over	3	BnaA01g00540D,BnaA01g00560D,BnaA01g11010D,BnaA01g15230D,BnaA01g20130D,BnaA01g21160D,BnaA01g28650D,BnaA01g29240D,BnaA02g03720D,BnaA02g03800D,BnaA02g04560D,BnaA02g07030D,BnaA02g07380D,BnaA02g08270D,BnaA02g08290D,BnaA02g09910D,BnaA02g14050D,BnaA02g19830D,BnaA02g22420D,BnaA02g22680D,BnaA02g31720D,BnaA02g31990D,BnaA02g32480D,BnaA02g32980D,BnaA02g34060D,BnaA02g34560D,BnaA02g37030D,BnaA03g00500D,BnaA03g…
GO:0004553	hydrolase activity, hydrolyzing O-glycosyl compounds	MF	1.01e-09	1.8e-08	88	1068	2324	52826	Over	5	BnaA01g08030D,BnaA01g11590D,BnaA01g20110D,BnaA01g22890D,BnaA01g36270D,BnaA02g05710D,BnaA02g08310D,BnaA02g12200D,BnaA03g03670D,BnaA03g04540D,BnaA03g20330D,BnaA03g23680D,BnaA03g26330D,BnaA03g30280D,BnaA03g43870D,BnaA03g44900D,BnaA03g53130D,BnaA03g56430D,BnaA03g57500D,BnaA04g01360D,BnaA04g07820D,BnaA04g18150D,BnaA04g25230D,BnaA04g25450D,BnaA05g03600D,BnaA05g04050D,BnaA05g36410D,BnaA05g36420D,BnaA05g…
GO:0015075	ion transmembrane transporter activity	MF	2.6e-09	4.3e-08	114	1515	2324	52826	Over	5	BnaA01g04350D,BnaA01g19370D,BnaA01g33340D,BnaA01g33670D,BnaA01g35020D,BnaA02g00890D,BnaA02g04270D,BnaA02g07030D,BnaA02g22250D,BnaA02g30120D,BnaA02g30130D,BnaA02g31990D,BnaA02g34870D,BnaA03g07620D,BnaA03g14190D,BnaA03g22960D,BnaA03g28200D,BnaA03g37270D,BnaA03g44150D,BnaA03g44320D,BnaA03g52140D,BnaA03g58040D,BnaA04g18660D,BnaA05g10760D,BnaA05g13980D,BnaA05g27110D,BnaA05g27640D,BnaA05g36140D,BnaA06g…
GO:0016798	hydrolase activity, acting on glycosyl bonds	MF	2.72e-09	4.48e-08	95	1199	2324	52826	Over	4	BnaA01g08030D,BnaA01g11590D,BnaA01g20110D,BnaA01g22890D,BnaA01g36270D,BnaA02g05710D,BnaA02g08310D,BnaA02g12200D,BnaA03g03670D,BnaA03g04540D,BnaA03g20330D,BnaA03g23680D,BnaA03g26330D,BnaA03g30280D,BnaA03g43870D,BnaA03g44900D,BnaA03g53130D,BnaA03g56430D,BnaA03g57500D,BnaA04g01360D,BnaA04g07820D,BnaA04g18150D,BnaA04g25230D,BnaA04g25450D,BnaA05g03600D,BnaA05g04050D,BnaA05g29740D,BnaA05g36410D,BnaA05g…
GO:0047134	protein-disulfide reductase activity	MF	1.24e-08	1.81e-07	13	41	2324	52826	Over	6	BnaA02g03800D,BnaA03g19730D,BnaA04g25680D,BnaA04g25690D,BnaA04g25710D,BnaA05g06770D,BnaA07g15050D,BnaAnng38420D,BnaC02g07650D,BnaC04g07650D,BnaC04g20380D,BnaC04g49590D,BnaCnng53840D
GO:0016846	carbon-sulfur lyase activity	MF	4.43e-08	5.99e-07	19	130	2324	52826	Over	4	BnaA01g08470D,BnaA01g13270D,BnaA03g40560D,BnaA03g46090D,BnaA08g23870D,BnaA09g07210D,BnaA09g56790D,BnaC03g26850D,BnaC06g38820D,BnaC06g38830D,BnaC06g41890D,BnaC07g31520D,BnaC07g38390D,BnaC08g33730D,BnaC08g38920D,BnaC09g07070D,BnaCnng63960D,BnaCnng71530D,BnaCnng78650D
GO:0004650	polygalacturonase activity	MF	1.11e-07	1.41e-06	23	180	2324	52826	Over	6	BnaA02g12200D,BnaA03g23680D,BnaA03g30280D,BnaA03g57500D,BnaA04g25450D,BnaA05g03600D,BnaA08g28340D,BnaA08g28360D,BnaA08g28370D,BnaA09g38080D,BnaA10g03840D,BnaAnng19400D,BnaAnng25080D,BnaAnng36720D,BnaAnng37110D,BnaC03g24550D,BnaC04g03130D,BnaC04g03170D,BnaC04g49340D,BnaC05g03780D,BnaC07g35140D,BnaC08g01400D,BnaC09g15860D
GO:0016705	oxidoreductase activity, acting on paired donors, with incorporation or reduction of molecular oxygen	MF	1.26e-07	1.58e-06	85	1109	2324	52826	Over	4	BnaA01g00540D,BnaA01g21160D,BnaA01g28650D,BnaA01g29240D,BnaA02g07380D,BnaA02g08270D,BnaA02g09910D,BnaA02g19830D,BnaA02g22420D,BnaA02g32480D,BnaA02g32980D,BnaA03g10380D,BnaA03g12640D,BnaA03g12650D,BnaA04g08650D,BnaA04g08870D,BnaA04g26280D,BnaA05g07660D,BnaA05g09070D,BnaA05g27810D,BnaA05g34230D,BnaA06g01850D,BnaA06g07620D,BnaA06g36480D,BnaA06g37440D,BnaA06g38070D,BnaA06g40570D,BnaA07g30800D,BnaA07g…
GO:0022857	transmembrane transporter activity	MF	3.17e-07	3.66e-06	166	2581	2324	52826	Over	3	BnaA01g04350D,BnaA01g12840D,BnaA01g19370D,BnaA01g33340D,BnaA01g33670D,BnaA01g35020D,BnaA02g00500D,BnaA02g00510D,BnaA02g00890D,BnaA02g04270D,BnaA02g04410D,BnaA02g07030D,BnaA02g12580D,BnaA02g22250D,BnaA02g30120D,BnaA02g30130D,BnaA02g31990D,BnaA02g34870D,BnaA03g05210D,BnaA03g07620D,BnaA03g14190D,BnaA03g22960D,BnaA03g28200D,BnaA03g37270D,BnaA03g44150D,BnaA03g44320D,BnaA03g44960D,BnaA03g52140D,BnaA03g…
GO:0005199	structural constituent of cell wall	MF	3.45e-07	3.92e-06	11	37	2324	52826	Over	3	BnaA01g20650D,BnaA01g24500D,BnaA01g26320D,BnaA05g16890D,BnaA06g38270D,BnaA08g02640D,BnaA08g24970D,BnaC05g29690D,BnaC05g49420D,BnaC08g15300D,BnaCnng14150D
GO:0052716	hydroquinone:oxygen oxidoreductase activity	MF	3.79e-07	4.23e-06	12	45	2324	52826	Over	6	BnaA03g00500D,BnaA04g17380D,BnaA05g05410D,BnaA05g12170D,BnaA05g29170D,BnaC02g03650D,BnaC03g00480D,BnaC03g00490D,BnaC04g04810D,BnaC04g41010D,BnaC09g34170D,BnaCnng24340D
GO:0046914	transition metal ion binding	MF	7.53e-07	7.9e-06	225	3743	2324	52826	Over	6	BnaA01g00540D,BnaA01g29240D,BnaA01g33980D,BnaA01g36760D,BnaA02g03720D,BnaA02g03800D,BnaA02g04560D,BnaA02g06050D,BnaA02g07030D,BnaA02g07380D,BnaA02g08270D,BnaA02g14050D,BnaA02g15850D,BnaA02g31720D,BnaA02g32980D,BnaA03g00500D,BnaA03g06740D,BnaA03g10380D,BnaA03g12640D,BnaA03g12650D,BnaA03g14190D,BnaA03g14890D,BnaA03g17210D,BnaA03g18320D,BnaA03g19490D,BnaA03g28350D,BnaA03g34190D,BnaA03g34200D,BnaA03g…
GO:0008509	anion transmembrane transporter activity	MF	7.82e-07	8.13e-06	35	353	2324	52826	Over	6	BnaA02g22250D,BnaA03g58040D,BnaA05g27110D,BnaA05g27640D,BnaA06g04570D,BnaA06g10230D,BnaA07g20100D,BnaA09g16450D,BnaA09g16490D,BnaA09g30840D,BnaA09g49050D,BnaA10g11490D,BnaAnng28170D,BnaAnng35750D,BnaAnng40490D,BnaC01g24250D,BnaC01g44840D,BnaC03g55110D,BnaC03g55120D,BnaC05g11780D,BnaC06g19550D,BnaC06g21850D,BnaC06g37230D,BnaC07g17060D,BnaC08g02430D,BnaC08g19520D,BnaC08g43370D,BnaC09g17510D,BnaC09g…
GO:0018685	alkane 1-monooxygenase activity	MF	8.26e-07	8.43e-06	7	14	2324	52826	Over	6	BnaA02g07380D,BnaAnng17300D,BnaAnng38120D,BnaC02g10430D,BnaC02g10440D,BnaC03g12340D,BnaCnng69760D
GO:0016713	oxidoreductase activity, acting on paired donors, with incorporation or reduction of molecular oxygen, reduced iron-sulfur protein as one donor, and incorporation of one atom of oxygen	MF	8.26e-07	8.43e-06	7	14	2324	52826	Over	5	BnaA02g07380D,BnaAnng17300D,BnaAnng38120D,BnaC02g10430D,BnaC02g10440D,BnaC03g12340D,BnaCnng69760D
GO:0015103	inorganic anion transmembrane transporter activity	MF	1.97e-06	1.89e-05	25	225	2324	52826	Over	7	BnaA02g22250D,BnaA06g04570D,BnaA07g20100D,BnaA09g16450D,BnaA09g16490D,BnaA09g30840D,BnaA09g49050D,BnaAnng28170D,BnaAnng35750D,BnaAnng40490D,BnaC01g24250D,BnaC03g55110D,BnaC03g55120D,BnaC06g19550D,BnaC06g21850D,BnaC06g37230D,BnaC07g17060D,BnaC08g02430D,BnaC08g19520D,BnaC08g43370D,BnaC09g17510D,BnaC09g17610D,BnaC09g35990D,BnaCnng15890D,BnaCnng78100D
GO:0016668	oxidoreductase activity, acting on a sulfur group of donors, NAD or NADP as acceptor	MF	2.46e-06	2.35e-05	13	62	2324	52826	Over	5	BnaA02g03800D,BnaA03g19730D,BnaA04g25680D,BnaA04g25690D,BnaA04g25710D,BnaA05g06770D,BnaA07g15050D,BnaAnng38420D,BnaC02g07650D,BnaC04g07650D,BnaC04g20380D,BnaC04g49590D,BnaCnng53840D
GO:0005385	zinc ion transmembrane transporter activity	MF	3.74e-06	3.37e-05	11	46	2324	52826	Over	9	BnaA01g35020D,BnaA02g07030D,BnaA03g44150D,BnaC01g12040D,BnaC02g09920D,BnaC02g31210D,BnaC03g63510D,BnaC07g36010D,BnaCnng46010D,BnaCnng65140D,BnaCnng67060D
GO:0080118	brassinosteroid sulfotransferase activity	MF	4.69e-06	4.14e-05	11	47	2324	52826	Over	6	BnaA03g01880D,BnaA03g01890D,BnaA03g60560D,BnaA07g24740D,BnaA10g30450D,BnaC03g02380D,BnaC03g58320D,BnaC04g20070D,BnaC06g26080D,BnaC09g49310D,BnaC09g52480D
GO:0005381	iron ion transmembrane transporter activity	MF	6.72e-06	5.76e-05	10	40	2324	52826	Over	8	BnaA01g35020D,BnaA03g44150D,BnaA07g20100D,BnaC01g12040D,BnaC02g31210D,BnaC03g63510D,BnaC06g19550D,BnaC07g36010D,BnaCnng46010D,BnaCnng67060D
GO:0008146	sulfotransferase activity	MF	7.29e-06	6.12e-05	17	111	2324	52826	Over	5	BnaA03g01880D,BnaA03g01890D,BnaA03g60560D,BnaA07g24740D,BnaA09g12870D,BnaA10g30450D,BnaC03g02380D,BnaC03g56610D,BnaC03g58320D,BnaC04g20040D,BnaC04g20070D,BnaC06g26070D,BnaC06g26080D,BnaC09g13190D,BnaC09g49310D,BnaC09g52480D,BnaCnng14860D
GO:0004568	chitinase activity	MF	8.91e-06	7.33e-05	11	50	2324	52826	Over	6	BnaA03g20330D,BnaA03g26330D,BnaA03g56430D,BnaA04g25230D,BnaA10g01020D,BnaA10g01030D,BnaC03g19370D,BnaC03g24310D,BnaC03g24340D,BnaC04g49100D,BnaC05g01140D
GO:0022891	substrate-specific transmembrane transporter activity	MF	9.5e-06	7.72e-05	131	2050	2324	52826	Over	4	BnaA01g04350D,BnaA01g19370D,BnaA01g33340D,BnaA01g33670D,BnaA01g35020D,BnaA02g00890D,BnaA02g04270D,BnaA02g07030D,BnaA02g12580D,BnaA02g22250D,BnaA02g30120D,BnaA02g30130D,BnaA02g31990D,BnaA02g34870D,BnaA03g05210D,BnaA03g07620D,BnaA03g14190D,BnaA03g22960D,BnaA03g28200D,BnaA03g37270D,BnaA03g44150D,BnaA03g44320D,BnaA03g52140D,BnaA03g58040D,BnaA04g18660D,BnaA05g10760D,BnaA05g13980D,BnaA05g27110D,BnaA05g…
GO:0016301	kinase activity	MF	1.48e-05	0.000114149	237	4130	2324	52826	Over	5	BnaA01g07400D,BnaA01g07850D,BnaA01g11250D,BnaA01g12950D,BnaA01g16320D,BnaA01g19830D,BnaA01g20650D,BnaA01g22660D,BnaA01g22760D,BnaA01g22900D,BnaA01g25940D,BnaA01g32480D,BnaA01g36740D,BnaA02g00580D,BnaA02g00590D,BnaA02g06440D,BnaA02g06450D,BnaA02g07280D,BnaA02g07290D,BnaA02g10020D,BnaA02g11330D,BnaA02g11580D,BnaA02g11590D,BnaA02g12740D,BnaA02g21170D,BnaA03g03800D,BnaA03g17840D,BnaA03g20400D,BnaA03g…
GO:0016847	1-aminocyclopropane-1-carboxylate synthase activity	MF	1.69e-05	0.000128857	12	63	2324	52826	Over	5	BnaA01g08470D,BnaA01g13270D,BnaA03g40560D,BnaA09g07210D,BnaC03g26850D,BnaC07g31520D,BnaC07g38390D,BnaC08g33730D,BnaC09g07070D,BnaCnng63960D,BnaCnng71530D,BnaCnng78650D
GO:0004672	protein kinase activity	MF	2.09e-05	0.00015633	181	3041	2324	52826	Over	6	BnaA01g11250D,BnaA01g12950D,BnaA01g16320D,BnaA01g22660D,BnaA01g22760D,BnaA01g22900D,BnaA01g32480D,BnaA01g36740D,BnaA02g00580D,BnaA02g06440D,BnaA02g06450D,BnaA02g07280D,BnaA02g07290D,BnaA02g10020D,BnaA02g11330D,BnaA02g11580D,BnaA02g11590D,BnaA02g12740D,BnaA02g21170D,BnaA03g03800D,BnaA03g17840D,BnaA03g20400D,BnaA03g24780D,BnaA03g24820D,BnaA03g36240D,BnaA03g45850D,BnaA03g59670D,BnaA03g60170D,BnaA04g…
GO:0005272	sodium channel activity	MF	3.01e-05	0.000217912	7	22	2324	52826	Over	8	BnaA01g33670D,BnaA02g30120D,BnaA02g30130D,BnaA09g02980D,BnaA09g03000D,BnaC01g40220D,BnaC02g38550D
GO:0015291	secondary active transmembrane transporter activity	MF	3.94e-05	0.000272051	55	726	2324	52826	Over	5	BnaA01g12840D,BnaA01g19370D,BnaA01g33340D,BnaA02g00500D,BnaA02g04410D,BnaA02g22250D,BnaA02g34870D,BnaA03g28200D,BnaA03g44960D,BnaA04g22060D,BnaA05g34750D,BnaA05g36140D,BnaA08g05280D,BnaA08g15350D,BnaA09g15640D,BnaA09g16450D,BnaA09g16490D,BnaA09g30840D,BnaA09g46750D,BnaA09g47590D,BnaA10g13670D,BnaA10g15470D,BnaA10g21840D,BnaAnng09720D,BnaC01g17160D,BnaC01g24250D,BnaC01g39830D,BnaC01g41400D,BnaC02g…
GO:0008381	mechanically-gated ion channel activity	MF	4.16e-05	0.000283549	7	23	2324	52826	Over	7	BnaA02g04270D,BnaA03g07620D,BnaA03g22960D,BnaA10g15610D,BnaC02g08770D,BnaC02g08790D,BnaC03g09640D
GO:0022833	mechanically gated channel activity	MF	4.16e-05	0.000283549	7	23	2324	52826	Over	7	BnaA02g04270D,BnaA03g07620D,BnaA03g22960D,BnaA10g15610D,BnaC02g08770D,BnaC02g08790D,BnaC03g09640D
GO:0051670	inulinase activity	MF	5.22e-05	0.000338417	4	6	2324	52826	Over	6	BnaA03g03670D,BnaA10g20680D,BnaC03g05170D,BnaC09g44700D
GO:0031219	levanase activity	MF	5.22e-05	0.000338417	4	6	2324	52826	Over	6	BnaA03g03670D,BnaA10g20680D,BnaC03g05170D,BnaC09g44700D
GO:0005262	calcium channel activity	MF	5.65e-05	0.000355618	7	24	2324	52826	Over	8	BnaA01g33670D,BnaA02g30120D,BnaA02g30130D,BnaA09g02980D,BnaA09g03000D,BnaC01g40220D,BnaC02g38550D
GO:0016782	transferase activity, transferring sulfur-containing groups	MF	6.09e-05	0.000376319	17	148	2324	52826	Over	4	BnaA03g01880D,BnaA03g01890D,BnaA03g60560D,BnaA07g24740D,BnaA09g12870D,BnaA10g30450D,BnaC03g02380D,BnaC03g56610D,BnaC03g58320D,BnaC04g20040D,BnaC04g20070D,BnaC06g26070D,BnaC06g26080D,BnaC09g13190D,BnaC09g49310D,BnaC09g52480D,BnaCnng14860D
GO:0005234	extracellular-glutamate-gated ion channel activity	MF	7.25e-05	0.000439996	9	42	2324	52826	Over	10	BnaA02g00890D,BnaA02g30120D,BnaA02g30130D,BnaA09g02980D,BnaA09g03000D,BnaAnng26240D,BnaC02g38550D,BnaC04g37100D,BnaCnng20160D
GO:0004970	ionotropic glutamate receptor activity	MF	7.25e-05	0.000439996	9	42	2324	52826	Over	6	BnaA02g00890D,BnaA02g30120D,BnaA02g30130D,BnaA09g02980D,BnaA09g03000D,BnaAnng26240D,BnaC02g38550D,BnaC04g37100D,BnaCnng20160D
GO:0005231	excitatory extracellular ligand-gated ion channel activity	MF	7.25e-05	0.000439996	9	42	2324	52826	Over	9	BnaA02g00890D,BnaA02g30120D,BnaA02g30130D,BnaA09g02980D,BnaA09g03000D,BnaAnng26240D,BnaC02g38550D,BnaC04g37100D,BnaCnng20160D
GO:0008066	glutamate receptor activity	MF	7.25e-05	0.000439996	9	42	2324	52826	Over	5	BnaA02g00890D,BnaA02g30120D,BnaA02g30130D,BnaA09g02980D,BnaA09g03000D,BnaAnng26240D,BnaC02g38550D,BnaC04g37100D,BnaCnng20160D
GO:0016740	transferase activity	MF	9.56e-05	0.000561954	470	9094	2324	52826	Over	3	BnaA01g02760D,BnaA01g07400D,BnaA01g07850D,BnaA01g08030D,BnaA01g08470D,BnaA01g11250D,BnaA01g12950D,BnaA01g13270D,BnaA01g16320D,BnaA01g19830D,BnaA01g20650D,BnaA01g21900D,BnaA01g21910D,BnaA01g22660D,BnaA01g22760D,BnaA01g22900D,BnaA01g25940D,BnaA01g30130D,BnaA01g32480D,BnaA01g36740D,BnaA02g00580D,BnaA02g00590D,BnaA02g06440D,BnaA02g06450D,BnaA02g07030D,BnaA02g07280D,BnaA02g07290D,BnaA02g08260D,BnaA02g…
GO:0072509	divalent inorganic cation transmembrane transporter activity	MF	0.000110963	0.000632394	18	166	2324	52826	Over	8	BnaA01g35020D,BnaA02g07030D,BnaA03g14190D,BnaA03g44150D,BnaA07g20100D,BnaA08g31540D,BnaC01g12040D,BnaC02g09920D,BnaC02g31210D,BnaC03g17150D,BnaC03g63510D,BnaC03g64490D,BnaC06g19550D,BnaC07g36010D,BnaCnng46010D,BnaCnng60340D,BnaCnng65140D,BnaCnng67060D
GO:0047911	galacturan 1,4-alpha-galacturonidase activity	MF	0.000112422	0.000637947	8	35	2324	52826	Over	6	BnaA05g03600D,BnaA08g28370D,BnaA09g38080D,BnaA10g03840D,BnaAnng19400D,BnaC03g24550D,BnaC04g03170D,BnaC08g01400D
GO:0008289	lipid binding	MF	0.000114385	0.000646301	42	531	2324	52826	Over	3	BnaA02g01920D,BnaA02g08290D,BnaA02g13590D,BnaA02g21250D,BnaA03g22340D,BnaA06g35750D,BnaA06g35760D,BnaA06g35770D,BnaA06g35800D,BnaA07g37210D,BnaA08g06190D,BnaA08g23390D,BnaA09g02040D,BnaA10g01640D,BnaA10g01650D,BnaA10g03620D,BnaA10g22020D,BnaAnng10170D,BnaC01g15730D,BnaC01g17760D,BnaC01g41050D,BnaC02g05060D,BnaC02g28150D,BnaC02g28160D,BnaC03g25440D,BnaC03g47080D,BnaC03g64560D,BnaC04g16750D,BnaC04g…
GO:0005217	intracellular ligand-gated ion channel activity	MF	0.000116502	0.000655836	11	65	2324	52826	Over	8	BnaA01g33670D,BnaA02g00890D,BnaA02g30120D,BnaA02g30130D,BnaA09g02980D,BnaA09g03000D,BnaAnng26240D,BnaC01g40220D,BnaC02g38550D,BnaC04g37100D,BnaCnng20160D
GO:0008061	chitin binding	MF	0.000128988	0.00071651	7	27	2324	52826	Over	5	BnaA03g20330D,BnaA03g56430D,BnaA04g25230D,BnaC03g19370D,BnaC03g24310D,BnaC03g24340D,BnaC04g49100D
GO:0015114	phosphate transmembrane transporter activity	MF	0.00014863	0.000810235	10	56	2324	52826	Over	8	BnaA02g22250D,BnaA09g16450D,BnaA09g16490D,BnaC06g21850D,BnaC06g37230D,BnaC07g17060D,BnaC08g19520D,BnaC09g17510D,BnaC09g17610D,BnaCnng78100D
GO:0030414	peptidase inhibitor activity	MF	0.000163516	0.000880448	14	117	2324	52826	Over	4	BnaA02g35870D,BnaA04g11270D,BnaA07g30730D,BnaA09g54420D,BnaAnng03910D,BnaAnng20070D,BnaAnng20090D,BnaAnng30440D,BnaC03g19420D,BnaC06g23690D,BnaC06g34190D,BnaC06g34200D,BnaC08g48750D,BnaCnng49600D
GO:0061134	peptidase regulator activity	MF	0.000163516	0.000880448	14	117	2324	52826	Over	3	BnaA02g35870D,BnaA04g11270D,BnaA07g30730D,BnaA09g54420D,BnaAnng03910D,BnaAnng20070D,BnaAnng20090D,BnaAnng30440D,BnaC03g19420D,BnaC06g23690D,BnaC06g34190D,BnaC06g34200D,BnaC08g48750D,BnaCnng49600D
GO:0030599	pectinesterase activity	MF	0.000172118	0.000919244	22	226	2324	52826	Over	6	BnaA03g01580D,BnaA03g22940D,BnaA03g31370D,BnaA03g47240D,BnaA03g53690D,BnaA04g12290D,BnaA05g00400D,BnaA09g43040D,BnaA10g07930D,BnaAnng08170D,BnaC03g01860D,BnaC03g27010D,BnaC03g39840D,BnaC04g33360D,BnaC04g51830D,BnaC07g31430D,BnaC07g39430D,BnaC07g46390D,BnaC08g49280D,BnaC09g27910D,BnaCnng32320D,BnaCnng70440D
GO:0015112	nitrate transmembrane transporter activity	MF	0.000173199	0.000919423	10	57	2324	52826	Over	8	BnaA06g04570D,BnaA09g49050D,BnaAnng28170D,BnaAnng35750D,BnaAnng40490D,BnaC03g55110D,BnaC03g55120D,BnaC08g02430D,BnaC08g43370D,BnaC09g35990D
GO:0016682	oxidoreductase activity, acting on diphenols and related substances as donors, oxygen as acceptor	MF	0.000189424	0.000995518	14	104	2324	52826	Over	5	BnaA03g00500D,BnaA03g00510D,BnaA04g17380D,BnaA05g05410D,BnaA05g12170D,BnaA05g29170D,BnaC02g03650D,BnaC02g15740D,BnaC03g00480D,BnaC03g00490D,BnaC04g04810D,BnaC04g41010D,BnaC09g34170D,BnaCnng24340D
GO:0005230	extracellular ligand-gated ion channel activity	MF	0.000202111	0.00105587	11	69	2324	52826	Over	8	BnaA01g33670D,BnaA02g00890D,BnaA02g30120D,BnaA02g30130D,BnaA09g02980D,BnaA09g03000D,BnaAnng26240D,BnaC01g40220D,BnaC02g38550D,BnaC04g37100D,BnaCnng20160D
GO:0004866	endopeptidase inhibitor activity	MF	0.00023208	0.00119396	14	106	2324	52826	Over	5	BnaA02g35870D,BnaA04g11270D,BnaA07g30730D,BnaA09g54420D,BnaAnng03910D,BnaAnng20070D,BnaAnng20090D,BnaAnng30440D,BnaC03g19420D,BnaC06g23690D,BnaC06g34190D,BnaC06g34200D,BnaC08g48750D,BnaCnng49600D
GO:0061135	endopeptidase regulator activity	MF	0.00023208	0.00119396	14	106	2324	52826	Over	4	BnaA02g35870D,BnaA04g11270D,BnaA07g30730D,BnaA09g54420D,BnaAnng03910D,BnaAnng20070D,BnaAnng20090D,BnaAnng30440D,BnaC03g19420D,BnaC06g23690D,BnaC06g34190D,BnaC06g34200D,BnaC08g48750D,BnaCnng49600D
GO:0009055	electron carrier activity	MF	0.000251195	0.00127437	71	1054	2324	52826	Over	2	BnaA01g00540D,BnaA01g11010D,BnaA01g29240D,BnaA02g07380D,BnaA02g08270D,BnaA02g22680D,BnaA02g32980D,BnaA03g10380D,BnaA03g12640D,BnaA03g12650D,BnaA03g14890D,BnaA04g08650D,BnaA04g08870D,BnaA04g26280D,BnaA05g09070D,BnaA05g13820D,BnaA05g34230D,BnaA05g35550D,BnaA06g07620D,BnaA06g38070D,BnaA06g40570D,BnaA07g07120D,BnaA07g07130D,BnaA07g30800D,BnaA08g23390D,BnaA09g16800D,BnaA09g33590D,BnaA09g41540D,BnaA09g…
GO:0015169	glycerol-3-phosphate transmembrane transporter activity	MF	0.000328955	0.00160099	3	4	2324	52826	Over	8	BnaA08g05280D,BnaC01g17160D,BnaC08g09530D
GO:0046915	transition metal ion transmembrane transporter activity	MF	0.000362867	0.00172149	15	136	2324	52826	Over	8	BnaA01g35020D,BnaA02g07030D,BnaA03g44150D,BnaA07g20100D,BnaA08g31540D,BnaC01g12040D,BnaC02g09920D,BnaC02g31210D,BnaC03g63510D,BnaC06g19550D,BnaC07g36010D,BnaCnng46010D,BnaCnng60340D,BnaCnng65140D,BnaCnng67060D
GO:0047209	coniferyl-alcohol glucosyltransferase activity	MF	0.00039393	0.00184888	4	9	2324	52826	Over	7	BnaA03g40900D,BnaAnng35060D,BnaC07g16620D,BnaC09g07880D
GO:0004069	L-aspartate:2-oxoglutarate aminotransferase activity	MF	0.0004288	0.00198076	8	42	2324	52826	Over	6	BnaA01g13270D,BnaA03g38440D,BnaA03g46090D,BnaA09g12700D,BnaC03g45280D,BnaC07g38390D,BnaC09g13020D,BnaCnng63960D
GO:0015238	drug transmembrane transporter activity	MF	0.000432197	0.00198947	19	193	2324	52826	Over	4	BnaA01g12840D,BnaA02g00500D,BnaA02g04410D,BnaA03g44960D,BnaA04g22060D,BnaA05g34750D,BnaA09g46750D,BnaA09g47590D,BnaA10g15470D,BnaA10g21840D,BnaC01g41400D,BnaC02g00350D,BnaC02g08930D,BnaC04g06770D,BnaC04g45780D,BnaC07g36950D,BnaC08g40820D,BnaC09g46200D,BnaC09g54330D
GO:0015144	carbohydrate transmembrane transporter activity	MF	0.000448682	0.00205457	26	298	2324	52826	Over	5	BnaA01g19370D,BnaA01g33340D,BnaA02g12580D,BnaA03g28200D,BnaA05g32010D,BnaA05g36140D,BnaA08g05280D,BnaA08g15350D,BnaA09g15640D,BnaC01g16870D,BnaC01g17160D,BnaC01g39830D,BnaC02g16980D,BnaC03g33300D,BnaC03g61910D,BnaC05g31590D,BnaC05g31600D,BnaC05g45870D,BnaC05g46630D,BnaC06g19860D,BnaC06g21850D,BnaC06g37230D,BnaC08g09530D,BnaC08g11940D,BnaC08g19520D,BnaCnng78100D
GO:0008429	phosphatidylethanolamine binding	MF	0.000488777	0.00221888	6	24	2324	52826	Over	5	BnaA03g22340D,BnaC01g41050D,BnaC03g47080D,BnaC03g64560D,BnaC04g16750D,BnaC04g39220D
GO:0022836	gated channel activity	MF	0.000599762	0.00267657	21	226	2324	52826	Over	6	BnaA01g04350D,BnaA01g33670D,BnaA02g00890D,BnaA02g04270D,BnaA02g30120D,BnaA02g30130D,BnaA03g07620D,BnaA03g22960D,BnaA03g52140D,BnaA09g02980D,BnaA09g03000D,BnaA10g11490D,BnaA10g15610D,BnaAnng26240D,BnaC01g40220D,BnaC02g08770D,BnaC02g08790D,BnaC02g38550D,BnaC03g09640D,BnaC04g37100D,BnaCnng20160D
GO:0046873	metal ion transmembrane transporter activity	MF	0.000605846	0.00269914	31	382	2324	52826	Over	7	BnaA01g35020D,BnaA02g07030D,BnaA03g14190D,BnaA03g44150D,BnaA03g44320D,BnaA04g18660D,BnaA05g10760D,BnaA07g20100D,BnaA08g31540D,BnaA09g22560D,BnaA09g25300D,BnaA10g13670D,BnaC01g05220D,BnaC01g12040D,BnaC02g09920D,BnaC02g31210D,BnaC03g17150D,BnaC03g63510D,BnaC03g64490D,BnaC04g12510D,BnaC04g42780D,BnaC06g19550D,BnaC07g36010D,BnaC07g36130D,BnaC09g24570D,BnaC09g36160D,BnaCnng21180D,BnaCnng46010D,BnaCnng…
GO:0004838	L-tyrosine:2-oxoglutarate aminotransferase activity	MF	0.000717759	0.00314453	7	35	2324	52826	Over	7	BnaA01g08470D,BnaA01g13270D,BnaA03g46090D,BnaC03g26850D,BnaC07g38390D,BnaC08g33730D,BnaCnng63960D
GO:0070547	L-tyrosine aminotransferase activity	MF	0.000717759	0.00314453	7	35	2324	52826	Over	6	BnaA01g08470D,BnaA01g13270D,BnaA03g46090D,BnaC03g26850D,BnaC07g38390D,BnaC08g33730D,BnaCnng63960D
GO:0008324	cation transmembrane transporter activity	MF	0.000847598	0.00365258	70	1075	2324	52826	Over	6	BnaA01g04350D,BnaA01g19370D,BnaA01g33340D,BnaA01g33670D,BnaA01g35020D,BnaA02g07030D,BnaA02g30120D,BnaA02g30130D,BnaA02g31990D,BnaA02g34870D,BnaA03g14190D,BnaA03g28200D,BnaA03g37270D,BnaA03g44150D,BnaA03g44320D,BnaA03g52140D,BnaA04g18660D,BnaA05g10760D,BnaA05g36140D,BnaA07g20100D,BnaA08g05280D,BnaA08g15350D,BnaA08g31540D,BnaA09g02980D,BnaA09g03000D,BnaA09g15640D,BnaA09g22560D,BnaA09g25300D,BnaA10g…
GO:0016773	phosphotransferase activity, alcohol group as acceptor	MF	0.000879797	0.00378514	192	3470	2324	52826	Over	5	BnaA01g11250D,BnaA01g12950D,BnaA01g16320D,BnaA01g22660D,BnaA01g22760D,BnaA01g22900D,BnaA01g32480D,BnaA01g36740D,BnaA02g00580D,BnaA02g06440D,BnaA02g06450D,BnaA02g07280D,BnaA02g07290D,BnaA02g10020D,BnaA02g11330D,BnaA02g11580D,BnaA02g11590D,BnaA02g12740D,BnaA02g21170D,BnaA03g03800D,BnaA03g17840D,BnaA03g20400D,BnaA03g24780D,BnaA03g24820D,BnaA03g30260D,BnaA03g30270D,BnaA03g36240D,BnaA03g45850D,BnaA03g…
GO:0015276	ligand-gated ion channel activity	MF	0.000905702	0.00385876	13	117	2324	52826	Over	7	BnaA01g04350D,BnaA01g33670D,BnaA02g00890D,BnaA02g30120D,BnaA02g30130D,BnaA03g52140D,BnaA09g02980D,BnaA09g03000D,BnaAnng26240D,BnaC01g40220D,BnaC02g38550D,BnaC04g37100D,BnaCnng20160D
GO:0022834	ligand-gated channel activity	MF	0.000905702	0.00385876	13	117	2324	52826	Over	7	BnaA01g04350D,BnaA01g33670D,BnaA02g00890D,BnaA02g30120D,BnaA02g30130D,BnaA03g52140D,BnaA09g02980D,BnaA09g03000D,BnaAnng26240D,BnaC01g40220D,BnaC02g38550D,BnaC04g37100D,BnaCnng20160D
GO:0004857	enzyme inhibitor activity	MF	0.00107829	0.00452091	32	409	2324	52826	Over	3	BnaA01g14610D,BnaA01g14620D,BnaA02g35870D,BnaA03g22940D,BnaA03g31370D,BnaA03g47230D,BnaA03g47240D,BnaA04g11270D,BnaA07g30730D,BnaA09g54420D,BnaA10g07890D,BnaA10g07930D,BnaAnng03910D,BnaAnng08170D,BnaAnng20070D,BnaAnng20090D,BnaAnng30440D,BnaC01g17190D,BnaC02g15720D,BnaC03g19420D,BnaC03g27010D,BnaC04g26940D,BnaC06g23690D,BnaC06g34190D,BnaC06g34200D,BnaC07g39430D,BnaC08g48750D,BnaC09g27910D,BnaCnng…
GO:0047893	flavonol 3-O-glucosyltransferase activity	MF	0.00113683	0.00472126	5	19	2324	52826	Over	7	BnaA02g36980D,BnaA09g16740D,BnaC01g04260D,BnaC02g35080D,BnaC03g45760D
GO:0047807	cytokinin 7-beta-glucosyltransferase activity	MF	0.00113683	0.00472126	5	19	2324	52826	Over	7	BnaA03g01780D,BnaA10g24660D,BnaC03g02300D,BnaC09g49580D,BnaC09g49590D
GO:0080062	cytokinin 9-beta-glucosyltransferase activity	MF	0.00113683	0.00472126	5	19	2324	52826	Over	7	BnaA03g01780D,BnaA10g24660D,BnaC03g02300D,BnaC09g49580D,BnaC09g49590D
GO:0003824	catalytic activity	MF	0.00118932	0.00489294	1105	23381	2324	52826	Over	2	BnaA01g00540D,BnaA01g00560D,BnaA01g00810D,BnaA01g02760D,BnaA01g07250D,BnaA01g07400D,BnaA01g07850D,BnaA01g08030D,BnaA01g08470D,BnaA01g11010D,BnaA01g11250D,BnaA01g11460D,BnaA01g11590D,BnaA01g12950D,BnaA01g13270D,BnaA01g15230D,BnaA01g16320D,BnaA01g18260D,BnaA01g18840D,BnaA01g19440D,BnaA01g19830D,BnaA01g20110D,BnaA01g20130D,BnaA01g20650D,BnaA01g21160D,BnaA01g21260D,BnaA01g21900D,BnaA01g21910D,BnaA01g…
GO:0030246	carbohydrate binding	MF	0.00129635	0.0052593	31	396	2324	52826	Over	3	BnaA01g22660D,BnaA02g26340D,BnaA03g20330D,BnaA03g27550D,BnaA03g56430D,BnaA04g25230D,BnaA05g36410D,BnaA05g36420D,BnaA06g01160D,BnaA08g25370D,BnaA08g26600D,BnaA09g13720D,BnaA09g13730D,BnaAnng30400D,BnaC01g29510D,BnaC02g31290D,BnaC03g19370D,BnaC03g24310D,BnaC03g24340D,BnaC03g32560D,BnaC04g22840D,BnaC04g49100D,BnaC06g06130D,BnaC06g17510D,BnaC06g24940D,BnaC06g24950D,BnaC06g31200D,BnaC06g31220D,BnaCnng…
GO:0051119	sugar transmembrane transporter activity	MF	0.00138338	0.00557801	23	268	2324	52826	Over	6	BnaA01g19370D,BnaA01g33340D,BnaA03g28200D,BnaA05g36140D,BnaA08g05280D,BnaA08g15350D,BnaA09g15640D,BnaC01g16870D,BnaC01g17160D,BnaC01g39830D,BnaC03g33300D,BnaC03g61910D,BnaC05g31590D,BnaC05g31600D,BnaC05g45870D,BnaC05g46630D,BnaC06g19860D,BnaC06g21850D,BnaC06g37230D,BnaC08g09530D,BnaC08g11940D,BnaC08g19520D,BnaCnng78100D
GO:0005215	transporter activity	MF	0.00146673	0.00587807	177	3199	2324	52826	Over	2	BnaA01g04350D,BnaA01g12840D,BnaA01g19370D,BnaA01g33340D,BnaA01g33670D,BnaA01g35020D,BnaA02g00500D,BnaA02g00510D,BnaA02g00890D,BnaA02g04270D,BnaA02g04410D,BnaA02g07030D,BnaA02g12580D,BnaA02g22250D,BnaA02g24280D,BnaA02g30120D,BnaA02g30130D,BnaA02g31990D,BnaA02g34870D,BnaA03g05210D,BnaA03g07620D,BnaA03g14190D,BnaA03g22960D,BnaA03g28200D,BnaA03g37270D,BnaA03g44150D,BnaA03g44320D,BnaA03g44960D,BnaA03g…
GO:0004497	monooxygenase activity	MF	0.00153806	0.00606705	38	518	2324	52826	Over	4	BnaA01g00540D,BnaA01g00560D,BnaA02g07380D,BnaA02g08270D,BnaA02g22420D,BnaA02g32980D,BnaA03g10380D,BnaA05g09070D,BnaA05g34230D,BnaA06g25380D,BnaA06g36480D,BnaA06g38070D,BnaA07g30800D,BnaA08g22130D,BnaA08g23390D,BnaAnng10180D,BnaAnng17300D,BnaAnng27240D,BnaAnng38120D,BnaC02g01790D,BnaC02g10430D,BnaC02g10440D,BnaC02g11750D,BnaC02g41470D,BnaC03g12340D,BnaC03g59150D,BnaC04g52640D,BnaC06g01270D,BnaC06g…
GO:0047782	coniferin beta-glucosidase activity	MF	0.00153851	0.00606705	3	6	2324	52826	Over	8	BnaA01g22890D,BnaA01g36270D,BnaC01g29950D
GO:0004888	transmembrane signaling receptor activity	MF	0.00164927	0.00642385	14	136	2324	52826	Over	4	BnaA02g00890D,BnaA02g30120D,BnaA02g30130D,BnaA07g01050D,BnaA07g02650D,BnaA09g02980D,BnaA09g03000D,BnaAnng26240D,BnaC02g38550D,BnaC02g47360D,BnaC03g07420D,BnaC04g37100D,BnaC07g06520D,BnaCnng20160D
GO:0022892	substrate-specific transporter activity	MF	0.00166079	0.00645917	135	2361	2324	52826	Over	3	BnaA01g04350D,BnaA01g19370D,BnaA01g33340D,BnaA01g33670D,BnaA01g35020D,BnaA02g00890D,BnaA02g04270D,BnaA02g07030D,BnaA02g12580D,BnaA02g22250D,BnaA02g30120D,BnaA02g30130D,BnaA02g31990D,BnaA02g34870D,BnaA03g05210D,BnaA03g07620D,BnaA03g14190D,BnaA03g22960D,BnaA03g28200D,BnaA03g37270D,BnaA03g44150D,BnaA03g44320D,BnaA03g52140D,BnaA03g58040D,BnaA04g18660D,BnaA05g10760D,BnaA05g13980D,BnaA05g27110D,BnaA05g…
GO:0003841	1-acylglycerol-3-phosphate O-acyltransferase activity	MF	0.00172022	0.006651	6	30	2324	52826	Over	8	BnaA05g27110D,BnaA05g27640D,BnaC01g44840D,BnaC03g68900D,BnaCnng31250D,BnaCnng49400D
GO:0080039	xyloglucan endotransglucosylase activity	MF	0.00193463	0.00739302	2	2	2324	52826	Over	7	BnaA07g01590D,BnaC07g02990D
GO:0008519	ammonium transmembrane transporter activity	MF	0.00194021	0.00739302	4	13	2324	52826	Over	8	BnaA03g37270D,BnaC03g42390D,BnaC03g74280D,BnaUnng02430D
GO:0015101	organic cation transmembrane transporter activity	MF	0.00194021	0.00739302	4	13	2324	52826	Over	7	BnaA03g37270D,BnaC03g42390D,BnaC03g74280D,BnaUnng02430D
GO:0004462	lactoylglutathione lyase activity	MF	0.00205451	0.00778348	6	31	2324	52826	Over	5	BnaA08g23870D,BnaA09g56790D,BnaC06g38820D,BnaC06g38830D,BnaC06g41890D,BnaC08g38920D
GO:0005351	sugar:hydrogen symporter activity	MF	0.00233671	0.00873942	20	229	2324	52826	Over	8	BnaA01g19370D,BnaA01g33340D,BnaA03g28200D,BnaA05g36140D,BnaA08g05280D,BnaA08g15350D,BnaA09g15640D,BnaC01g17160D,BnaC01g39830D,BnaC03g33300D,BnaC03g61910D,BnaC05g31590D,BnaC05g31600D,BnaC05g45870D,BnaC06g19860D,BnaC06g21850D,BnaC06g37230D,BnaC08g09530D,BnaC08g19520D,BnaCnng78100D
GO:0005402	cation:sugar symporter activity	MF	0.00233671	0.00873942	20	229	2324	52826	Over	7	BnaA01g19370D,BnaA01g33340D,BnaA03g28200D,BnaA05g36140D,BnaA08g05280D,BnaA08g15350D,BnaA09g15640D,BnaC01g17160D,BnaC01g39830D,BnaC03g33300D,BnaC03g61910D,BnaC05g31590D,BnaC05g31600D,BnaC05g45870D,BnaC06g19860D,BnaC06g21850D,BnaC06g37230D,BnaC08g09530D,BnaC08g19520D,BnaCnng78100D
GO:0015295	solute:hydrogen symporter activity	MF	0.00233671	0.00873942	20	229	2324	52826	Over	8	BnaA01g19370D,BnaA01g33340D,BnaA03g28200D,BnaA05g36140D,BnaA08g05280D,BnaA08g15350D,BnaA09g15640D,BnaC01g17160D,BnaC01g39830D,BnaC03g33300D,BnaC03g61910D,BnaC05g31590D,BnaC05g31600D,BnaC05g45870D,BnaC06g19860D,BnaC06g21850D,BnaC06g37230D,BnaC08g09530D,BnaC08g19520D,BnaCnng78100D
GO:0016762	xyloglucan:xyloglucosyl transferase activity	MF	0.00241235	0.00900954	10	79	2324	52826	Over	6	BnaA01g08030D,BnaA03g04540D,BnaA03g43870D,BnaA07g01590D,BnaA08g13110D,BnaC01g09600D,BnaC03g06080D,BnaC03g67960D,BnaC07g02990D,BnaC07g35670D
GO:0016411	acylglycerol O-acyltransferase activity	MF	0.00266953	0.0097895	8	55	2324	52826	Over	7	BnaA05g27110D,BnaA05g27640D,BnaA06g39110D,BnaC01g44840D,BnaC03g52610D,BnaC03g68900D,BnaCnng31250D,BnaCnng49400D
GO:0016679	oxidoreductase activity, acting on diphenols and related substances as donors	MF	0.00282722	0.0102849	15	156	2324	52826	Over	4	BnaA02g31990D,BnaA03g00500D,BnaA03g00510D,BnaA04g17380D,BnaA05g05410D,BnaA05g12170D,BnaA05g29170D,BnaC02g03650D,BnaC02g15740D,BnaC03g00480D,BnaC03g00490D,BnaC04g04810D,BnaC04g41010D,BnaC09g34170D,BnaCnng24340D
GO:0004629	phospholipase C activity	MF	0.00346083	0.0122643	5	24	2324	52826	Over	7	BnaA08g10960D,BnaAnng15330D,BnaAnng36510D,BnaC03g65690D,BnaCnng18570D
GO:0090411	brassinosteroid binding	MF	0.00403077	0.0141131	3	8	2324	52826	Over	4	BnaA08g23390D,BnaC08g17160D,BnaC08g38020D
GO:0008762	UDP-N-acetylmuramate dehydrogenase activity	MF	0.00413592	0.0144428	10	85	2324	52826	Over	6	BnaA02g22680D,BnaA05g01130D,BnaA05g01140D,BnaA05g35550D,BnaA07g07120D,BnaA07g07130D,BnaAnng41590D,BnaC04g00700D,BnaC04g01930D,BnaC05g20370D
GO:0008107	galactoside 2-alpha-L-fucosyltransferase activity	MF	0.00444375	0.015375	4	16	2324	52826	Over	8	BnaA06g38160D,BnaA08g24120D,BnaC05g10350D,BnaCnng39570D
GO:0031127	alpha(1,2)-fucosyltransferase activity	MF	0.00444375	0.015375	4	16	2324	52826	Over	7	BnaA06g38160D,BnaA08g24120D,BnaC05g10350D,BnaCnng39570D
GO:0005315	inorganic phosphate transmembrane transporter activity	MF	0.00518329	0.0176035	6	37	2324	52826	Over	6	BnaA02g22250D,BnaA09g16450D,BnaA09g16490D,BnaC07g17060D,BnaC09g17510D,BnaC09g17610D
GO:0005543	phospholipid binding	MF	0.0055757	0.0186834	22	275	2324	52826	Over	4	BnaA02g08290D,BnaA02g13590D,BnaA03g22340D,BnaA07g37210D,BnaA10g01640D,BnaA10g01650D,BnaA10g22020D,BnaAnng10170D,BnaC01g15730D,BnaC01g41050D,BnaC03g25440D,BnaC03g47080D,BnaC03g64560D,BnaC04g16750D,BnaC04g39220D,BnaC05g01680D,BnaC07g10870D,BnaC07g18150D,BnaC09g46400D,BnaC09g52850D,BnaC09g53320D,BnaCnng09350D
GO:0042299	lupeol synthase activity	MF	0.00561072	0.0187475	4	17	2324	52826	Over	6	BnaA08g31540D,BnaA09g42350D,BnaC08g49140D,BnaCnng60340D
GO:0004112	cyclic-nucleotide phosphodiesterase activity	MF	0.00563381	0.018777	2	3	2324	52826	Over	7	BnaA08g08950D,BnaC03g62940D
GO:0010279	indole-3-acetic acid amido synthetase activity	MF	0.00589335	0.0194208	5	27	2324	52826	Over	6	BnaA07g08630D,BnaA09g27530D,BnaCnng41900D,BnaCnng66170D,BnaUnng04720D
GO:0008134	transcription factor binding	MF	0.00675215	0.0218946	6	39	2324	52826	Over	4	BnaA04g13050D,BnaA08g15900D,BnaC03g61140D,BnaC04g35150D,BnaC07g04450D,BnaCnng64580D
GO:0001871	pattern binding	MF	0.00746782	0.023979	7	52	2324	52826	Over	3	BnaA03g20330D,BnaA03g56430D,BnaA04g25230D,BnaC03g19370D,BnaC03g24310D,BnaC03g24340D,BnaC04g49100D
GO:0030247	polysaccharide binding	MF	0.00746782	0.023979	7	52	2324	52826	Over	4	BnaA03g20330D,BnaA03g56430D,BnaA04g25230D,BnaC03g19370D,BnaC03g24310D,BnaC03g24340D,BnaC04g49100D
GO:0005507	copper ion binding	MF	0.00798524	0.0254541	37	543	2324	52826	Over	7	BnaA03g00500D,BnaA03g14890D,BnaA03g34190D,BnaA03g34200D,BnaA03g53690D,BnaA04g17380D,BnaA05g04320D,BnaA05g05410D,BnaA05g08420D,BnaA05g12170D,BnaA05g29170D,BnaA07g36500D,BnaAnng10170D,BnaAnng41380D,BnaC01g04910D,BnaC01g40390D,BnaC02g03230D,BnaC02g03650D,BnaC02g15740D,BnaC03g00480D,BnaC03g00490D,BnaC03g19440D,BnaC03g39640D,BnaC03g71950D,BnaC04g04810D,BnaC04g05190D,BnaC04g41010D,BnaC04g44510D,BnaC06g…
GO:0003885	D-arabinono-1,4-lactone oxidase activity	MF	0.00808442	0.0256461	3	10	2324	52826	Over	6	BnaA05g01130D,BnaA05g01140D,BnaC04g00700D
GO:0008514	organic anion transmembrane transporter activity	MF	0.00824309	0.0260866	8	66	2324	52826	Over	7	BnaA03g58040D,BnaA05g27110D,BnaA05g27640D,BnaA06g10230D,BnaC01g44840D,BnaCnng31250D,BnaCnng49400D,BnaUnng03170D
GO:0009927	histidine phosphotransfer kinase activity	MF	0.00933089	0.0290405	5	30	2324	52826	Over	4	BnaA06g38270D,BnaA07g38280D,BnaA08g24970D,BnaC05g49420D,BnaC08g15300D
GO:0005216	ion channel activity	MF	0.010315	0.0318026	21	270	2324	52826	Over	6	BnaA01g04350D,BnaA01g33670D,BnaA02g00890D,BnaA02g04270D,BnaA02g30120D,BnaA02g30130D,BnaA03g07620D,BnaA03g22960D,BnaA03g52140D,BnaA09g02980D,BnaA09g03000D,BnaA10g11490D,BnaA10g15610D,BnaAnng26240D,BnaC01g40220D,BnaC02g08770D,BnaC02g08790D,BnaC02g38550D,BnaC03g09640D,BnaC04g37100D,BnaCnng20160D
GO:0016772	transferase activity, transferring phosphorus-containing groups	MF	0.0112312	0.0338736	248	4842	2324	52826	Over	4	BnaA01g07400D,BnaA01g07850D,BnaA01g11250D,BnaA01g12950D,BnaA01g16320D,BnaA01g19830D,BnaA01g20650D,BnaA01g22660D,BnaA01g22760D,BnaA01g22900D,BnaA01g25940D,BnaA01g32480D,BnaA01g36740D,BnaA02g00580D,BnaA02g00590D,BnaA02g06440D,BnaA02g06450D,BnaA02g07280D,BnaA02g07290D,BnaA02g10020D,BnaA02g11330D,BnaA02g11580D,BnaA02g11590D,BnaA02g12740D,BnaA02g21170D,BnaA03g03800D,BnaA03g17840D,BnaA03g20400D,BnaA03g…
GO:0016746	transferase activity, transferring acyl groups	MF	0.0117189	0.0352236	52	834	2324	52826	Over	4	BnaA02g09080D,BnaA02g09090D,BnaA02g09100D,BnaA02g09110D,BnaA02g20830D,BnaA03g11460D,BnaA03g11470D,BnaA03g28180D,BnaA04g12430D,BnaA04g13350D,BnaA05g17030D,BnaA05g27110D,BnaA05g27640D,BnaA06g22710D,BnaA06g30790D,BnaA06g39110D,BnaA07g03120D,BnaA07g34560D,BnaA07g38470D,BnaA08g03190D,BnaA08g19630D,BnaA08g29540D,BnaA09g02650D,BnaA09g28130D,BnaA09g41950D,BnaA09g55280D,BnaAnng34560D,BnaC01g44840D,BnaC02g…
GO:0043225	anion transmembrane-transporting ATPase activity	MF	0.012218	0.0365569	7	57	2324	52826	Over	7	BnaA03g58040D,BnaA06g10230D,BnaC06g21850D,BnaC06g37230D,BnaC08g19520D,BnaCnng78100D,BnaUnng03170D
GO:0015415	phosphate transmembrane-transporting ATPase activity	MF	0.0122693	0.0366687	4	21	2324	52826	Over	8	BnaC06g21850D,BnaC06g37230D,BnaC08g19520D,BnaCnng78100D
GO:0015294	solute:cation symporter activity	MF	0.0139128	0.0407481	22	293	2324	52826	Over	7	BnaA01g19370D,BnaA01g33340D,BnaA02g34870D,BnaA03g28200D,BnaA05g36140D,BnaA08g05280D,BnaA08g15350D,BnaA09g15640D,BnaC01g17160D,BnaC01g39830D,BnaC03g33300D,BnaC03g61910D,BnaC05g31590D,BnaC05g31600D,BnaC05g45870D,BnaC06g19860D,BnaC06g21850D,BnaC06g37230D,BnaC08g09530D,BnaC08g19520D,BnaC09g08360D,BnaCnng78100D
GO:0010294	abscisic acid glucosyltransferase activity	MF	0.0139446	0.0407504	5	33	2324	52826	Over	7	BnaA02g36980D,BnaA09g16740D,BnaC01g04260D,BnaC02g35080D,BnaC03g45760D
GO:0008417	fucosyltransferase activity	MF	0.0144832	0.0421051	4	22	2324	52826	Over	6	BnaA06g38160D,BnaA08g24120D,BnaC05g10350D,BnaCnng39570D
GO:0046910	pectinesterase inhibitor activity	MF	0.0153492	0.0442172	9	88	2324	52826	Over	4	BnaA01g14620D,BnaA03g22940D,BnaA03g47230D,BnaA03g47240D,BnaC02g15720D,BnaC03g27010D,BnaC07g39430D,BnaCnng32320D,BnaCnng70440D
GO:0047634	agmatine N4-coumaroyltransferase activity	MF	0.0169341	0.0479951	4	23	2324	52826	Over	6	BnaA04g12430D,BnaA06g30790D,BnaA09g02650D,BnaC09g02120D
GO:0004755	saccharopine dehydrogenase (NADP+, L-glutamate-forming) activity	MF	0.0177009	0.04974	2	5	2324	52826	Over	7	BnaA03g52380D,BnaC07g44120D
GO:0047130	saccharopine dehydrogenase (NADP+, L-lysine-forming) activity	MF	0.0177009	0.04974	2	5	2324	52826	Over	7	BnaA03g52380D,BnaC07g44120D
GO:0004753	saccharopine dehydrogenase activity	MF	0.0177009	0.04974	2	5	2324	52826	Over	6	BnaA03g52380D,BnaC07g44120D
a GO term classifications: BP, Biological Process; CC, Cellular Component; MF, Molecular Function.
b GO terms with adjusted P-value<0.05 were regarded as significantly enriched GO terms.

## Sheet: Leaf specificity.go enrichement
GO_ID	GO_Term	GO_Classa	P-value	adjusted P-valueb	x1	x2	n	N	EnrichDirect	GOlevl	GeneID
GO:0009733	response to auxin stimulus	BP	5.77633e-07	0.000175504	29	1206	512	52826	Over	5	BnaA01g02410D,BnaA01g06400D,BnaA03g16940D,BnaA03g25010D,BnaA04g21210D,BnaA05g07390D,BnaA06g37310D,BnaA07g25820D,BnaA08g17920D,BnaA09g26790D,BnaA09g26800D,BnaC02g07870D,BnaC02g07890D,BnaC03g20480D,BnaC03g30310D,BnaC03g30320D,BnaC03g35220D,BnaC03g39590D,BnaC04g08210D,BnaC05g32010D,BnaC05g33270D,BnaC07g23460D,BnaC07g45230D,BnaC09g18460D,BnaC09g52070D,BnaC09g52080D,BnaCnng27280D,BnaUnng01620D,BnaUnng…
GO:0009055	electron carrier activity	MF	2.45461e-05	0.00406796	24	1054	512	52826	Over	2	BnaA01g20280D,BnaA01g32310D,BnaA01g35510D,BnaA03g14050D,BnaA03g25830D,BnaA03g36290D,BnaA03g56830D,BnaA07g24070D,BnaA09g55910D,BnaAnng01230D,BnaC02g24410D,BnaC03g17010D,BnaC03g30340D,BnaC03g41410D,BnaC03g42140D,BnaC03g73760D,BnaC04g20560D,BnaC04g41150D,BnaC04g56450D,BnaC07g18100D,BnaC08g34520D,BnaC08g35480D,BnaC09g39220D,BnaCnng46690D
GO:0005576	extracellular region	CC	3.09655e-05	0.00443932	78	5130	512	52826	Over	2	BnaA01g12940D,BnaA01g17230D,BnaA01g20280D,BnaA02g12680D,BnaA02g12840D,BnaA03g16180D,BnaA03g16190D,BnaA03g16550D,BnaA03g25470D,BnaA03g25490D,BnaA03g25830D,BnaA03g25850D,BnaA03g26180D,BnaA03g35390D,BnaA03g45790D,BnaA03g59190D,BnaA04g03070D,BnaA04g03090D,BnaA04g19080D,BnaA04g28950D,BnaA05g05150D,BnaA05g11630D,BnaA06g15050D,BnaA06g17390D,BnaA07g20220D,BnaA07g26180D,BnaA07g26300D,BnaA08g07640D,BnaA09g…
GO:0015036	disulfide oxidoreductase activity	MF	4.7369e-05	0.00616811	11	256	512	52826	Over	5	BnaA01g23410D,BnaA01g32310D,BnaA01g35510D,BnaA03g14050D,BnaA03g36290D,BnaA07g24070D,BnaC03g17010D,BnaC03g42140D,BnaC04g41150D,BnaC04g56450D,BnaC09g39220D
GO:0045454	cell redox homeostasis	BP	5.59553e-05	0.00680044	12	308	512	52826	Over	4	BnaA01g23410D,BnaA01g32310D,BnaA01g35510D,BnaA03g14050D,BnaA03g36290D,BnaA07g24070D,BnaC03g17010D,BnaC03g42140D,BnaC04g41150D,BnaC04g56450D,BnaC07g44960D,BnaC09g39220D
GO:0051119	sugar transmembrane transporter activity	MF	7.14068e-05	0.00753131	11	268	512	52826	Over	6	BnaA01g21370D,BnaA02g31070D,BnaA02g31080D,BnaA06g10960D,BnaA07g09540D,BnaAnng04430D,BnaAnng38010D,BnaC01g26790D,BnaC02g16990D,BnaC04g56490D,BnaC06g39810D
GO:0015035	protein disulfide oxidoreductase activity	MF	7.8573e-05	0.00753131	10	225	512	52826	Over	6	BnaA01g32310D,BnaA01g35510D,BnaA03g14050D,BnaA03g36290D,BnaA07g24070D,BnaC03g17010D,BnaC03g42140D,BnaC04g41150D,BnaC04g56450D,BnaC09g39220D
GO:0005351	sugar:hydrogen symporter activity	MF	9.0888e-05	0.00753131	10	229	512	52826	Over	8	BnaA01g21370D,BnaA02g31070D,BnaA02g31080D,BnaA06g10960D,BnaAnng04430D,BnaAnng38010D,BnaC01g26790D,BnaC02g16990D,BnaC04g56490D,BnaC06g39810D
GO:0005402	cation:sugar symporter activity	MF	9.0888e-05	0.00753131	10	229	512	52826	Over	7	BnaA01g21370D,BnaA02g31070D,BnaA02g31080D,BnaA06g10960D,BnaAnng04430D,BnaAnng38010D,BnaC01g26790D,BnaC02g16990D,BnaC04g56490D,BnaC06g39810D
GO:0015295	solute:hydrogen symporter activity	MF	9.0888e-05	0.00753131	10	229	512	52826	Over	8	BnaA01g21370D,BnaA02g31070D,BnaA02g31080D,BnaA06g10960D,BnaAnng04430D,BnaAnng38010D,BnaC01g26790D,BnaC02g16990D,BnaC04g56490D,BnaC06g39810D
GO:0051567	histone H3-K9 methylation	BP	0.000111998	0.00850722	11	282	512	52826	Over	9	BnaA02g34630D,BnaA04g27760D,BnaA05g13580D,BnaA05g15990D,BnaA05g21340D,BnaA08g04670D,BnaA08g06550D,BnaA09g22250D,BnaAnng37900D,BnaAnng41670D,BnaC04g20440D
GO:0015144	carbohydrate transmembrane transporter activity	MF	0.00018104	0.0110474	11	298	512	52826	Over	5	BnaA01g21370D,BnaA02g31070D,BnaA02g31080D,BnaA06g10960D,BnaA07g09540D,BnaAnng04430D,BnaAnng38010D,BnaC01g26790D,BnaC02g16990D,BnaC04g56490D,BnaC06g39810D
GO:0051017	actin filament bundle assembly	BP	0.000285579	0.0162691	4	33	512	52826	Over	6	BnaA03g21170D,BnaA04g00810D,BnaAnng14450D,BnaAnng26690D
GO:0080089	sinapoyl spermidine:sinapoyl CoA N-acyltransferase activity	MF	0.00046142	0.0233658	3	16	512	52826	Over	7	BnaA09g41960D,BnaC08g34460D,BnaC08g34470D
GO:0015294	solute:cation symporter activity	MF	0.000646999	0.0310389	10	293	512	52826	Over	7	BnaA01g21370D,BnaA02g31070D,BnaA02g31080D,BnaA06g10960D,BnaAnng04430D,BnaAnng38010D,BnaC01g26790D,BnaC02g16990D,BnaC04g56490D,BnaC06g39810D
GO:0019825	oxygen binding	MF	0.000709938	0.033185	14	576	512	52826	Over	3	BnaA01g20280D,BnaA03g25830D,BnaA03g25850D,BnaA03g56830D,BnaA09g55910D,BnaAnng01230D,BnaC02g24410D,BnaC03g30330D,BnaC03g30340D,BnaC03g41410D,BnaC03g73760D,BnaC07g18100D,BnaC08g34520D,BnaC08g35480D
GO:0015293	symporter activity	MF	0.000878235	0.0386112	10	305	512	52826	Over	6	BnaA01g21370D,BnaA02g31070D,BnaA02g31080D,BnaA06g10960D,BnaAnng04430D,BnaAnng38010D,BnaC01g26790D,BnaC02g16990D,BnaC04g56490D,BnaC06g39810D
GO:0080072	spermidine:sinapoyl CoA N-acyltransferase activity	MF	0.000912643	0.0386112	3	20	512	52826	Over	7	BnaA09g41960D,BnaC08g34460D,BnaC08g34470D
GO:0071836	nectar secretion	BP	0.000919596	0.0386112	2	5	512	52826	Over	5	BnaA03g16550D,BnaC03g19970D
GO:0016667	oxidoreductase activity, acting on a sulfur group of donors	MF	0.00102639	0.0415803	11	367	512	52826	Over	4	BnaA01g23410D,BnaA01g32310D,BnaA01g35510D,BnaA03g14050D,BnaA03g36290D,BnaA07g24070D,BnaC03g17010D,BnaC03g42140D,BnaC04g41150D,BnaC04g56450D,BnaC09g39220D
a GO term classifications: BP, Biological Process; CC, Cellular Component; MF, Molecular Function.
b GO terms with adjusted P-value<0.05 were regarded as significantly enriched GO terms.

## Sheet: flower bud specifity go enric
GO_ID	GO_Term	GO_Classa	P-value	adjusted P-valueb	x1	x2	n	N	EnrichDirect	GOlevl	GeneID
GO:0010584	pollen exine formation	BP	3.58069e-31	3.27155e-28	39	105	1684	52826	Over	6	BnaA01g23530D,BnaA02g13470D,BnaA02g17470D,BnaA02g30010D,BnaA02g30020D,BnaA03g22910D,BnaA03g57600D,BnaA04g06280D,BnaA04g21720D,BnaA05g13090D,BnaA05g13490D,BnaA06g07590D,BnaA07g27190D,BnaA08g07600D,BnaA08g24390D,BnaA10g00600D,BnaA10g19830D,BnaAnng19080D,BnaAnng22360D,BnaC01g43580D,BnaC02g23450D,BnaC02g38420D,BnaC03g26980D,BnaC03g56870D,BnaC04g29090D,BnaC04g45570D,BnaC05g00670D,BnaC05g09030D,BnaC05g…
GO:0010208	pollen wall assembly	BP	3.58069e-31	3.27155e-28	39	105	1684	52826	Over	5	BnaA01g23530D,BnaA02g13470D,BnaA02g17470D,BnaA02g30010D,BnaA02g30020D,BnaA03g22910D,BnaA03g57600D,BnaA04g06280D,BnaA04g21720D,BnaA05g13090D,BnaA05g13490D,BnaA06g07590D,BnaA07g27190D,BnaA08g07600D,BnaA08g24390D,BnaA10g00600D,BnaA10g19830D,BnaAnng19080D,BnaAnng22360D,BnaC01g43580D,BnaC02g23450D,BnaC02g38420D,BnaC03g26980D,BnaC03g56870D,BnaC04g29090D,BnaC04g45570D,BnaC05g00670D,BnaC05g09030D,BnaC05g…
GO:0010927	cellular component assembly involved in morphogenesis	BP	3.58069e-31	3.27155e-28	39	105	1684	52826	Over	4	BnaA01g23530D,BnaA02g13470D,BnaA02g17470D,BnaA02g30010D,BnaA02g30020D,BnaA03g22910D,BnaA03g57600D,BnaA04g06280D,BnaA04g21720D,BnaA05g13090D,BnaA05g13490D,BnaA06g07590D,BnaA07g27190D,BnaA08g07600D,BnaA08g24390D,BnaA10g00600D,BnaA10g19830D,BnaAnng19080D,BnaAnng22360D,BnaC01g43580D,BnaC02g23450D,BnaC02g38420D,BnaC03g26980D,BnaC03g56870D,BnaC04g29090D,BnaC04g45570D,BnaC05g00670D,BnaC05g09030D,BnaC05g…
GO:0045229	external encapsulating structure organization	BP	6.80314e-31	4.66185e-28	91	922	1684	52826	Over	4	BnaA01g23530D,BnaA02g05090D,BnaA02g13470D,BnaA02g17470D,BnaA02g23400D,BnaA02g30010D,BnaA02g30020D,BnaA03g02120D,BnaA03g22910D,BnaA03g24210D,BnaA03g57600D,BnaA03g59220D,BnaA03g59230D,BnaA03g60520D,BnaA04g06280D,BnaA04g21720D,BnaA05g13090D,BnaA05g13490D,BnaA06g07590D,BnaA06g09240D,BnaA06g30420D,BnaA07g27190D,BnaA07g27710D,BnaA07g34880D,BnaA08g07600D,BnaA08g09070D,BnaA08g10290D,BnaA08g10950D,BnaA08g…
GO:0048646	anatomical structure formation involved in morphogenesis	BP	2.53321e-29	1.38871e-26	73	675	1684	52826	Over	3	BnaA01g21210D,BnaA01g23530D,BnaA02g00140D,BnaA02g13470D,BnaA02g17470D,BnaA02g30010D,BnaA02g30020D,BnaA03g01020D,BnaA03g02440D,BnaA03g22910D,BnaA03g34370D,BnaA03g57600D,BnaA04g06280D,BnaA04g20470D,BnaA04g21720D,BnaA05g13090D,BnaA05g13490D,BnaA05g22980D,BnaA06g07590D,BnaA07g19290D,BnaA07g27190D,BnaA07g27710D,BnaA07g28100D,BnaA08g07600D,BnaA08g19860D,BnaA08g24390D,BnaA09g02470D,BnaA09g02600D,BnaA09g…
GO:0009555	pollen development	BP	3.34877e-17	1.52983e-14	57	621	1684	52826	Over	5	BnaA01g23530D,BnaA01g25430D,BnaA01g33490D,BnaA02g00160D,BnaA02g13470D,BnaA02g17470D,BnaA02g30010D,BnaA02g30020D,BnaA03g02440D,BnaA03g22910D,BnaA03g57600D,BnaA04g06280D,BnaA04g21720D,BnaA05g13090D,BnaA05g13490D,BnaA06g04530D,BnaA06g07590D,BnaA06g18960D,BnaA07g27190D,BnaA07g27710D,BnaA08g07600D,BnaA08g24390D,BnaA10g00600D,BnaA10g14440D,BnaA10g19830D,BnaAnng10510D,BnaAnng19080D,BnaAnng22360D,BnaC01g…
GO:0032989	cellular component morphogenesis	BP	4.4619e-17	1.5443e-14	112	1648	1684	52826	Over	4	BnaA01g01610D,BnaA01g23530D,BnaA01g23730D,BnaA02g05090D,BnaA02g13470D,BnaA02g17470D,BnaA02g30010D,BnaA02g30020D,BnaA02g30560D,BnaA03g02120D,BnaA03g21590D,BnaA03g22710D,BnaA03g22910D,BnaA03g24210D,BnaA03g57600D,BnaA03g60520D,BnaA04g06280D,BnaA04g21720D,BnaA05g13090D,BnaA05g13490D,BnaA05g17410D,BnaA06g07590D,BnaA06g30420D,BnaA06g31780D,BnaA07g27190D,BnaA07g27710D,BnaA07g34880D,BnaA08g07600D,BnaA08g…
GO:0004650	polygalacturonase activity	MF	4.50725e-17	1.5443e-14	26	180	1684	52826	Over	6	BnaA03g15300D,BnaA03g19020D,BnaA04g13950D,BnaA06g30420D,BnaA08g18330D,BnaA08g27230D,BnaA09g39410D,BnaA10g01390D,BnaAnng08200D,BnaC01g39610D,BnaC01g39620D,BnaC02g38360D,BnaC03g18480D,BnaC03g24490D,BnaC03g35490D,BnaC03g35500D,BnaC03g39260D,BnaC03g58650D,BnaC03g58660D,BnaC04g36920D,BnaC05g01430D,BnaC05g14980D,BnaC06g27000D,BnaCnng48740D,BnaCnng71300D,BnaCnng73190D
GO:0009860	pollen tube growth	BP	1.34168e-11	3.92437e-09	43	502	1684	52826	Over	4	BnaA02g05090D,BnaA03g02120D,BnaA03g21590D,BnaA03g22710D,BnaA03g24210D,BnaA03g60520D,BnaA05g17410D,BnaA06g30420D,BnaA07g27710D,BnaA07g34880D,BnaA08g10950D,BnaA09g13250D,BnaA10g23870D,BnaA10g30190D,BnaC01g03550D,BnaC01g39610D,BnaC01g39620D,BnaC02g38360D,BnaC03g08130D,BnaC03g24560D,BnaC03g26740D,BnaC03g35490D,BnaC03g35500D,BnaC03g65680D,BnaC04g00460D,BnaC04g19820D,BnaC04g21430D,BnaC04g21470D,BnaC04g…
GO:0048868	pollen tube development	BP	1.5749e-11	3.92437e-09	46	556	1684	52826	Over	4	BnaA02g05090D,BnaA03g02120D,BnaA03g21590D,BnaA03g22710D,BnaA03g24210D,BnaA03g60520D,BnaA05g17410D,BnaA06g30420D,BnaA07g27710D,BnaA07g34880D,BnaA08g10950D,BnaA09g13250D,BnaA10g23870D,BnaA10g30190D,BnaC01g03550D,BnaC01g39610D,BnaC01g39620D,BnaC02g38360D,BnaC03g08130D,BnaC03g24560D,BnaC03g26740D,BnaC03g35490D,BnaC03g35500D,BnaC03g65680D,BnaC04g00460D,BnaC04g19820D,BnaC04g21430D,BnaC04g21470D,BnaC04g…
GO:0035295	tube development	BP	1.5749e-11	3.92437e-09	46	556	1684	52826	Over	4	BnaA02g05090D,BnaA03g02120D,BnaA03g21590D,BnaA03g22710D,BnaA03g24210D,BnaA03g60520D,BnaA05g17410D,BnaA06g30420D,BnaA07g27710D,BnaA07g34880D,BnaA08g10950D,BnaA09g13250D,BnaA10g23870D,BnaA10g30190D,BnaC01g03550D,BnaC01g39610D,BnaC01g39620D,BnaC02g38360D,BnaC03g08130D,BnaC03g24560D,BnaC03g26740D,BnaC03g35490D,BnaC03g35500D,BnaC03g65680D,BnaC04g00460D,BnaC04g19820D,BnaC04g21430D,BnaC04g21470D,BnaC04g…
GO:0009827	plant-type cell wall modification	BP	1.9343e-11	4.41826e-09	44	523	1684	52826	Over	6	BnaA02g05090D,BnaA03g02120D,BnaA03g24210D,BnaA03g60520D,BnaA06g09240D,BnaA06g30420D,BnaA07g27710D,BnaA07g34880D,BnaA08g10950D,BnaA09g13250D,BnaA09g41380D,BnaA10g23870D,BnaA10g30190D,BnaC01g03550D,BnaC01g39610D,BnaC01g39620D,BnaC02g34750D,BnaC02g38360D,BnaC03g08130D,BnaC03g24560D,BnaC03g35490D,BnaC03g35500D,BnaC03g65680D,BnaC03g67650D,BnaC04g19820D,BnaC04g21430D,BnaC04g36400D,BnaC04g44150D,BnaC05g…
GO:0004553	hydrolase activity, hydrolyzing O-glycosyl compounds	MF	4.3756e-11	8.56679e-09	72	1068	1684	52826	Over	5	BnaA01g13240D,BnaA01g23530D,BnaA01g31380D,BnaA03g15300D,BnaA03g19020D,BnaA03g27930D,BnaA03g46040D,BnaA03g57600D,BnaA03g59220D,BnaA03g59230D,BnaA04g06280D,BnaA04g13950D,BnaA04g25740D,BnaA05g13090D,BnaA06g20250D,BnaA06g30420D,BnaA07g17300D,BnaA08g07600D,BnaA08g11420D,BnaA08g18330D,BnaA08g27230D,BnaA08g27410D,BnaA08g27420D,BnaA09g07000D,BnaA09g35360D,BnaA09g36580D,BnaA09g39410D,BnaA10g01390D,BnaA10g…
GO:0080110	sporopollenin biosynthetic process	BP	1.45695e-10	2.66234e-08	10	20	1684	52826	Over	6	BnaA03g22910D,BnaA04g21720D,BnaA05g13490D,BnaA07g27190D,BnaA10g00600D,BnaA10g19830D,BnaC03g26980D,BnaC04g45570D,BnaC05g00670D,BnaC06g30130D
GO:0048440	carpel development	BP	1.81358e-10	3.10689e-08	44	547	1684	52826	Over	5	BnaA01g21210D,BnaA01g35210D,BnaA02g00140D,BnaA02g11130D,BnaA02g30560D,BnaA03g24210D,BnaA03g34370D,BnaA04g03630D,BnaA04g20470D,BnaA05g22980D,BnaA06g18960D,BnaA06g33660D,BnaA07g27710D,BnaA08g19400D,BnaA09g07590D,BnaA10g07670D,BnaA10g14440D,BnaAnng03680D,BnaAnng18640D,BnaAnng36900D,BnaC01g16210D,BnaC01g26610D,BnaC02g15440D,BnaC03g52430D,BnaC04g05340D,BnaC05g48320D,BnaC06g19540D,BnaC06g25530D,BnaC07g…
GO:0009653	anatomical structure morphogenesis	BP	1.23367e-09	1.98912e-07	190	3926	1684	52826	Over	3	BnaA01g01610D,BnaA01g21210D,BnaA01g23530D,BnaA01g23730D,BnaA01g27140D,BnaA01g31380D,BnaA02g00140D,BnaA02g05090D,BnaA02g08600D,BnaA02g13470D,BnaA02g17470D,BnaA02g30010D,BnaA02g30020D,BnaA02g30560D,BnaA02g34590D,BnaA03g01020D,BnaA03g02120D,BnaA03g02440D,BnaA03g21590D,BnaA03g22710D,BnaA03g22910D,BnaA03g24210D,BnaA03g34370D,BnaA03g45360D,BnaA03g48230D,BnaA03g53780D,BnaA03g57600D,BnaA03g60520D,BnaA04g…
GO:0016798	hydrolase activity, acting on glycosyl bonds	MF	1.6131e-09	2.4564e-07	75	1199	1684	52826	Over	4	BnaA01g13240D,BnaA01g23530D,BnaA01g31380D,BnaA02g03420D,BnaA03g15300D,BnaA03g19020D,BnaA03g27930D,BnaA03g46040D,BnaA03g57600D,BnaA03g59220D,BnaA03g59230D,BnaA04g06280D,BnaA04g13950D,BnaA04g25740D,BnaA05g13090D,BnaA06g20250D,BnaA06g30420D,BnaA07g17300D,BnaA08g07600D,BnaA08g11420D,BnaA08g18330D,BnaA08g27230D,BnaA08g27410D,BnaA08g27420D,BnaA09g07000D,BnaA09g35360D,BnaA09g36580D,BnaA09g39410D,BnaA10g…
GO:0048467	gynoecium development	BP	2.57087e-09	3.70883e-07	44	579	1684	52826	Over	5	BnaA01g21210D,BnaA01g35210D,BnaA02g00140D,BnaA02g11130D,BnaA02g30560D,BnaA03g24210D,BnaA03g34370D,BnaA04g03630D,BnaA04g20470D,BnaA05g22980D,BnaA06g18960D,BnaA06g33660D,BnaA07g27710D,BnaA08g19400D,BnaA09g07590D,BnaA10g07670D,BnaA10g14440D,BnaAnng03680D,BnaAnng18640D,BnaAnng36900D,BnaC01g16210D,BnaC01g26610D,BnaC02g15440D,BnaC03g52430D,BnaC04g05340D,BnaC05g48320D,BnaC06g19540D,BnaC06g25530D,BnaC07g…
GO:0035670	ovule-producing ovary development	BP	4.32201e-09	5.92332e-07	35	421	1684	52826	Over	5	BnaA01g21210D,BnaA02g11130D,BnaA02g30560D,BnaA03g24210D,BnaA04g03630D,BnaA06g33660D,BnaA07g27710D,BnaA08g19400D,BnaA09g07590D,BnaA10g07670D,BnaA10g14440D,BnaAnng03680D,BnaAnng18640D,BnaC01g16210D,BnaC01g26610D,BnaC02g15440D,BnaC03g52430D,BnaC04g05340D,BnaC05g48320D,BnaC06g19540D,BnaC06g25530D,BnaC07g35640D,BnaC08g19750D,BnaC08g19770D,BnaC08g21730D,BnaC09g07530D,BnaC09g24200D,BnaC09g28170D,BnaC09g…
GO:0048229	gametophyte development	BP	8.93528e-09	1.16627e-06	66	1042	1684	52826	Over	4	BnaA01g23530D,BnaA01g25430D,BnaA01g33490D,BnaA02g00160D,BnaA02g13470D,BnaA02g17470D,BnaA02g30010D,BnaA02g30020D,BnaA03g02440D,BnaA03g22910D,BnaA03g27180D,BnaA03g57600D,BnaA04g06280D,BnaA04g21720D,BnaA05g13090D,BnaA05g13490D,BnaA05g20920D,BnaA06g04530D,BnaA06g07590D,BnaA06g18960D,BnaA07g27190D,BnaA07g27710D,BnaA08g02600D,BnaA08g07600D,BnaA08g24390D,BnaA10g00600D,BnaA10g14440D,BnaA10g19830D,BnaAnng…
GO:0010160	formation of organ boundary	BP	1.21517e-08	1.44816e-06	10	29	1684	52826	Over	5	BnaA07g28100D,BnaA08g19860D,BnaA09g02470D,BnaA09g29250D,BnaAnng31240D,BnaC02g13890D,BnaC05g51000D,BnaC06g30790D,BnaC07g48230D,BnaCnng12230D
GO:0048859	formation of anatomical boundary	BP	1.21517e-08	1.44816e-06	10	29	1684	52826	Over	4	BnaA07g28100D,BnaA08g19860D,BnaA09g02470D,BnaA09g29250D,BnaAnng31240D,BnaC02g13890D,BnaC05g51000D,BnaC06g30790D,BnaC07g48230D,BnaCnng12230D
GO:0009932	cell tip growth	BP	2.19912e-08	2.51158e-06	49	707	1684	52826	Over	5	BnaA02g05090D,BnaA02g30560D,BnaA03g02120D,BnaA03g21590D,BnaA03g22710D,BnaA03g24210D,BnaA03g60520D,BnaA05g17410D,BnaA06g30420D,BnaA07g27710D,BnaA07g34880D,BnaA08g10950D,BnaA08g20690D,BnaA09g13250D,BnaA10g23870D,BnaA10g30190D,BnaAnng06670D,BnaC01g03550D,BnaC01g39610D,BnaC01g39620D,BnaC02g38360D,BnaC03g08130D,BnaC03g24560D,BnaC03g26740D,BnaC03g35490D,BnaC03g35500D,BnaC03g65680D,BnaC04g00460D,BnaC04g…
GO:0032501	multicellular organismal process	BP	3.34013e-08	3.66212e-06	350	8405	1684	52826	Over	2	BnaA01g01610D,BnaA01g07730D,BnaA01g09090D,BnaA01g13250D,BnaA01g20270D,BnaA01g21210D,BnaA01g23530D,BnaA01g23730D,BnaA01g25430D,BnaA01g27140D,BnaA01g27390D,BnaA01g31380D,BnaA01g33490D,BnaA01g35210D,BnaA02g00140D,BnaA02g00160D,BnaA02g01960D,BnaA02g05090D,BnaA02g08600D,BnaA02g08870D,BnaA02g11130D,BnaA02g13470D,BnaA02g17050D,BnaA02g17470D,BnaA02g19420D,BnaA02g28070D,BnaA02g29700D,BnaA02g30010D,BnaA02g…
GO:0007275	multicellular organismal development	BP	4.45652e-08	4.6982e-06	339	8119	1684	52826	Over	3	BnaA01g01610D,BnaA01g09090D,BnaA01g13250D,BnaA01g21210D,BnaA01g23530D,BnaA01g23730D,BnaA01g25430D,BnaA01g27140D,BnaA01g27390D,BnaA01g31380D,BnaA01g33490D,BnaA01g35210D,BnaA02g00140D,BnaA02g00160D,BnaA02g01960D,BnaA02g05090D,BnaA02g08600D,BnaA02g08870D,BnaA02g11130D,BnaA02g13470D,BnaA02g17050D,BnaA02g17470D,BnaA02g19420D,BnaA02g29700D,BnaA02g30010D,BnaA02g30020D,BnaA02g30480D,BnaA02g30560D,BnaA02g…
GO:0010500	transmitting tissue development	BP	4.79064e-08	4.86339e-06	7	13	1684	52826	Over	6	BnaA01g21210D,BnaA02g00140D,BnaA09g07590D,BnaAnng03680D,BnaC01g26610D,BnaC08g21730D,BnaC09g07530D
GO:0048645	organ formation	BP	6.705e-08	6.56372e-06	29	344	1684	52826	Over	4	BnaA01g21210D,BnaA02g00140D,BnaA03g01020D,BnaA03g02440D,BnaA03g34370D,BnaA04g20470D,BnaA05g22980D,BnaA07g19290D,BnaA07g27710D,BnaA07g28100D,BnaA08g19860D,BnaA09g02470D,BnaA09g07590D,BnaA09g29250D,BnaA10g14440D,BnaAnng03680D,BnaAnng31240D,BnaAnng36900D,BnaC01g26610D,BnaC02g13890D,BnaC04g52330D,BnaC05g41710D,BnaC05g48320D,BnaC05g51000D,BnaC06g30790D,BnaC07g48230D,BnaC08g21730D,BnaC09g07530D,BnaCnng…
GO:0080126	ovary septum development	BP	8.0454e-08	7.11369e-06	6	9	1684	52826	Over	4	BnaA01g21210D,BnaA09g07590D,BnaAnng03680D,BnaC01g26610D,BnaC08g21730D,BnaC09g07530D
GO:0080125	multicellular structure septum development	BP	8.0454e-08	7.11369e-06	6	9	1684	52826	Over	5	BnaA01g21210D,BnaA09g07590D,BnaAnng03680D,BnaC01g26610D,BnaC08g21730D,BnaC09g07530D
GO:0009856	pollination	BP	1.4447e-07	1.16469e-05	47	698	1684	52826	Over	3	BnaA02g05090D,BnaA03g02120D,BnaA03g21590D,BnaA03g22710D,BnaA03g24210D,BnaA03g60520D,BnaA05g17410D,BnaA06g30420D,BnaA06g33970D,BnaA07g27710D,BnaA07g34880D,BnaA08g10950D,BnaA09g13250D,BnaA10g23870D,BnaA10g30190D,BnaC01g03550D,BnaC01g39610D,BnaC01g39620D,BnaC02g38360D,BnaC03g08130D,BnaC03g24560D,BnaC03g26740D,BnaC03g35490D,BnaC03g35500D,BnaC03g65680D,BnaC04g00460D,BnaC04g19820D,BnaC04g21430D,BnaC04g…
GO:0003006	developmental process involved in reproduction	BP	1.68855e-07	1.32238e-05	197	4344	1684	52826	Over	3	BnaA01g09090D,BnaA01g21210D,BnaA01g23530D,BnaA01g25430D,BnaA01g33490D,BnaA01g35210D,BnaA02g00140D,BnaA02g01960D,BnaA02g05090D,BnaA02g11130D,BnaA02g13470D,BnaA02g17050D,BnaA02g29700D,BnaA02g30480D,BnaA02g30560D,BnaA02g34590D,BnaA02g34990D,BnaA03g01020D,BnaA03g01090D,BnaA03g02120D,BnaA03g02440D,BnaA03g03500D,BnaA03g13220D,BnaA03g21590D,BnaA03g22710D,BnaA03g24210D,BnaA03g34370D,BnaA03g52910D,BnaA03g…
GO:0048462	carpel formation	BP	2.93569e-07	2.17479e-05	7	16	1684	52826	Over	5	BnaA01g21210D,BnaA02g00140D,BnaA09g07590D,BnaAnng03680D,BnaC01g26610D,BnaC08g21730D,BnaC09g07530D
GO:0000003	reproduction	BP	3.0437e-07	2.19547e-05	206	4615	1684	52826	Over	2	BnaA01g09090D,BnaA01g21210D,BnaA01g23530D,BnaA01g25430D,BnaA01g33490D,BnaA01g35210D,BnaA02g00140D,BnaA02g01960D,BnaA02g05090D,BnaA02g11130D,BnaA02g13470D,BnaA02g17050D,BnaA02g17580D,BnaA02g17590D,BnaA02g27380D,BnaA02g29700D,BnaA02g30480D,BnaA02g30560D,BnaA02g34590D,BnaA02g34990D,BnaA03g01020D,BnaA03g01090D,BnaA03g02120D,BnaA03g02440D,BnaA03g03500D,BnaA03g13220D,BnaA03g21590D,BnaA03g22710D,BnaA03g…
GO:0009664	plant-type cell wall organization	BP	5.84338e-07	3.72481e-05	52	829	1684	52826	Over	6	BnaA02g05090D,BnaA02g23400D,BnaA03g02120D,BnaA03g24210D,BnaA03g59220D,BnaA03g59230D,BnaA03g60520D,BnaA06g09240D,BnaA06g30420D,BnaA07g27710D,BnaA07g34880D,BnaA08g09070D,BnaA08g10290D,BnaA08g10950D,BnaA09g13250D,BnaA09g41380D,BnaA10g23870D,BnaA10g30190D,BnaAnng06670D,BnaC01g03550D,BnaC01g39610D,BnaC01g39620D,BnaC02g34750D,BnaC02g38360D,BnaC02g44920D,BnaC03g08130D,BnaC03g24560D,BnaC03g35490D,BnaC03g…
GO:0007047	cellular cell wall organization	BP	5.84338e-07	3.72481e-05	52	829	1684	52826	Over	5	BnaA02g05090D,BnaA02g23400D,BnaA03g02120D,BnaA03g24210D,BnaA03g59220D,BnaA03g59230D,BnaA03g60520D,BnaA06g09240D,BnaA06g30420D,BnaA07g27710D,BnaA07g34880D,BnaA08g09070D,BnaA08g10290D,BnaA08g10950D,BnaA09g13250D,BnaA09g41380D,BnaA10g23870D,BnaA10g30190D,BnaAnng06670D,BnaC01g03550D,BnaC01g39610D,BnaC01g39620D,BnaC02g34750D,BnaC02g38360D,BnaC02g44920D,BnaC03g08130D,BnaC03g24560D,BnaC03g35490D,BnaC03g…
GO:0005576	extracellular region	CC	8.14844e-07	4.96331e-05	223	5130	1684	52826	Over	2	BnaA01g00250D,BnaA01g05520D,BnaA01g11480D,BnaA01g12750D,BnaA01g13680D,BnaA01g31380D,BnaA02g07450D,BnaA02g08600D,BnaA02g11730D,BnaA02g15120D,BnaA02g16350D,BnaA02g17470D,BnaA02g17580D,BnaA02g17590D,BnaA02g23400D,BnaA02g27380D,BnaA02g31780D,BnaA02g31840D,BnaA03g02120D,BnaA03g12960D,BnaA03g15300D,BnaA03g19020D,BnaA03g21590D,BnaA03g22580D,BnaA03g24810D,BnaA03g25700D,BnaA03g27930D,BnaA03g30020D,BnaA03g…
GO:0048869	cellular developmental process	BP	8.41639e-07	5.01507e-05	151	3227	1684	52826	Over	3	BnaA01g01610D,BnaA01g23530D,BnaA01g23730D,BnaA01g33490D,BnaA02g05090D,BnaA02g13470D,BnaA02g17470D,BnaA02g30010D,BnaA02g30020D,BnaA02g30560D,BnaA03g02120D,BnaA03g21590D,BnaA03g22710D,BnaA03g22910D,BnaA03g24210D,BnaA03g27180D,BnaA03g45360D,BnaA03g48230D,BnaA03g53780D,BnaA03g57600D,BnaA03g60520D,BnaA04g06280D,BnaA04g13480D,BnaA04g21720D,BnaA05g13090D,BnaA05g13490D,BnaA05g17410D,BnaA05g20920D,BnaA05g…
GO:0010199	organ boundary specification between lateral organs and the meristem	BP	9.81143e-07	5.32245e-05	8	26	1684	52826	Over	6	BnaA07g28100D,BnaA08g19860D,BnaA09g02470D,BnaA09g29250D,BnaAnng31240D,BnaC05g51000D,BnaC06g30790D,BnaCnng12230D
GO:0030639	polyketide biosynthetic process	BP	1.02915e-06	5.32245e-05	4	4	1684	52826	Over	6	BnaA03g22910D,BnaA04g21720D,BnaC03g26980D,BnaC04g45570D
GO:0019413	acetate biosynthetic process	BP	1.02915e-06	5.32245e-05	4	4	1684	52826	Over	7	BnaA03g22910D,BnaA04g21720D,BnaC03g26980D,BnaC04g45570D
GO:0030635	acetate derivative metabolic process	BP	1.02915e-06	5.32245e-05	4	4	1684	52826	Over	9	BnaA03g22910D,BnaA04g21720D,BnaC03g26980D,BnaC04g45570D
GO:0030636	acetate derivative biosynthetic process	BP	1.02915e-06	5.32245e-05	4	4	1684	52826	Over	8	BnaA03g22910D,BnaA04g21720D,BnaC03g26980D,BnaC04g45570D
GO:0030638	polyketide metabolic process	BP	1.02915e-06	5.32245e-05	4	4	1684	52826	Over	10	BnaA03g22910D,BnaA04g21720D,BnaC03g26980D,BnaC04g45570D
GO:0042181	ketone biosynthetic process	BP	1.02915e-06	5.32245e-05	4	4	1684	52826	Over	5	BnaA03g22910D,BnaA04g21720D,BnaC03g26980D,BnaC04g45570D
GO:0005811	lipid particle	CC	1.11052e-06	5.53442e-05	9	35	1684	52826	Over	5	BnaA03g02110D,BnaA03g02120D,BnaA10g23960D,BnaA10g30190D,BnaC03g03140D,BnaC05g03910D,BnaCnng07580D,BnaCnng36380D,BnaCnng60890D
GO:0000904	cell morphogenesis involved in differentiation	BP	2.14366e-06	9.79298e-05	54	901	1684	52826	Over	5	BnaA01g01610D,BnaA01g23730D,BnaA02g05090D,BnaA03g02120D,BnaA03g21590D,BnaA03g22710D,BnaA03g24210D,BnaA03g60520D,BnaA05g17410D,BnaA06g30420D,BnaA06g31780D,BnaA07g27710D,BnaA07g34880D,BnaA08g10950D,BnaA09g13250D,BnaA10g23870D,BnaA10g30190D,BnaAnng34300D,BnaC01g03550D,BnaC01g39610D,BnaC01g39620D,BnaC02g38360D,BnaC02g48730D,BnaC03g08130D,BnaC03g24560D,BnaC03g26740D,BnaC03g35490D,BnaC03g35500D,BnaC03g…
GO:0048445	carpel morphogenesis	BP	2.59367e-06	0.000114665	7	21	1684	52826	Over	5	BnaA01g21210D,BnaA02g00140D,BnaA09g07590D,BnaAnng03680D,BnaC01g26610D,BnaC08g21730D,BnaC09g07530D
GO:0022414	reproductive process	BP	3.82663e-06	0.000161366	198	4553	1684	52826	Over	2	BnaA01g09090D,BnaA01g21210D,BnaA01g23530D,BnaA01g25430D,BnaA01g33490D,BnaA01g35210D,BnaA02g00140D,BnaA02g01960D,BnaA02g05090D,BnaA02g11130D,BnaA02g13470D,BnaA02g17050D,BnaA02g29700D,BnaA02g30480D,BnaA02g30560D,BnaA02g34590D,BnaA02g34990D,BnaA03g01020D,BnaA03g01090D,BnaA03g02120D,BnaA03g02440D,BnaA03g03500D,BnaA03g13220D,BnaA03g21590D,BnaA03g22710D,BnaA03g24210D,BnaA03g34370D,BnaA03g52910D,BnaA03g…
GO:0048856	anatomical structure development	BP	3.93973e-06	0.000163618	300	7370	1684	52826	Over	3	BnaA01g01610D,BnaA01g09090D,BnaA01g21210D,BnaA01g23530D,BnaA01g23730D,BnaA01g25430D,BnaA01g27140D,BnaA01g27390D,BnaA01g31380D,BnaA01g35210D,BnaA02g00140D,BnaA02g01960D,BnaA02g05090D,BnaA02g08600D,BnaA02g08870D,BnaA02g11130D,BnaA02g13470D,BnaA02g17050D,BnaA02g17470D,BnaA02g29700D,BnaA02g30010D,BnaA02g30020D,BnaA02g30480D,BnaA02g30560D,BnaA02g34590D,BnaA02g34990D,BnaA02g35570D,BnaA03g01020D,BnaA03g…
GO:0042545	cell wall modification	BP	4.36174e-06	0.000175817	54	918	1684	52826	Over	5	BnaA02g05090D,BnaA03g02120D,BnaA03g21590D,BnaA03g22710D,BnaA03g24210D,BnaA03g60520D,BnaA06g09240D,BnaA06g30420D,BnaA07g27710D,BnaA07g34880D,BnaA08g10950D,BnaA09g02550D,BnaA09g13250D,BnaA09g41380D,BnaA10g23870D,BnaA10g30190D,BnaC01g03550D,BnaC01g39610D,BnaC01g39620D,BnaC02g34750D,BnaC02g38360D,BnaC02g44920D,BnaC03g08130D,BnaC03g24560D,BnaC03g26740D,BnaC03g35490D,BnaC03g35500D,BnaC03g52430D,BnaC03g…
GO:0006083	acetate metabolic process	BP	5.01482e-06	0.000196366	4	5	1684	52826	Over	8	BnaA03g22910D,BnaA04g21720D,BnaC03g26980D,BnaC04g45570D
GO:0032502	developmental process	BP	5.087e-06	0.000196387	350	8810	1684	52826	Over	2	BnaA01g01610D,BnaA01g09090D,BnaA01g13250D,BnaA01g21210D,BnaA01g23530D,BnaA01g23730D,BnaA01g25430D,BnaA01g27140D,BnaA01g27390D,BnaA01g31380D,BnaA01g33490D,BnaA01g35210D,BnaA02g00140D,BnaA02g00160D,BnaA02g01960D,BnaA02g05090D,BnaA02g08600D,BnaA02g08870D,BnaA02g11130D,BnaA02g13470D,BnaA02g17050D,BnaA02g17470D,BnaA02g19420D,BnaA02g29700D,BnaA02g30010D,BnaA02g30020D,BnaA02g30480D,BnaA02g30560D,BnaA02g…
GO:0009826	unidimensional cell growth	BP	9.95801e-06	0.000359143	60	1076	1684	52826	Over	4	BnaA02g05090D,BnaA02g30560D,BnaA03g02120D,BnaA03g21590D,BnaA03g22710D,BnaA03g24210D,BnaA03g60520D,BnaA05g17410D,BnaA06g30420D,BnaA07g27710D,BnaA07g34880D,BnaA08g10950D,BnaA08g20690D,BnaA09g13250D,BnaA09g38250D,BnaA10g23870D,BnaA10g30190D,BnaAnng06670D,BnaAnng18640D,BnaAnng18650D,BnaC01g03550D,BnaC01g39610D,BnaC01g39620D,BnaC02g12440D,BnaC02g23840D,BnaC02g38360D,BnaC03g08130D,BnaC03g24560D,BnaC03g…
GO:0048481	ovule development	BP	1.51715e-05	0.000513397	29	412	1684	52826	Over	4	BnaA02g11130D,BnaA02g30560D,BnaA03g24210D,BnaA04g03630D,BnaA06g33660D,BnaA07g27710D,BnaA08g19400D,BnaA10g07670D,BnaA10g14440D,BnaAnng18640D,BnaC01g16210D,BnaC02g15440D,BnaC03g52430D,BnaC04g05340D,BnaC05g48320D,BnaC06g19540D,BnaC06g25530D,BnaC07g35640D,BnaC08g19750D,BnaC08g19770D,BnaC09g24200D,BnaC09g28170D,BnaC09g28180D,BnaC09g37540D,BnaC09g37550D,BnaC09g52890D,BnaCnng04720D,BnaCnng43830D,BnaCnng…
GO:0008812	choline dehydrogenase activity	MF	1.67487e-05	0.00055311	7	27	1684	52826	Over	5	BnaA02g11130D,BnaA02g16260D,BnaA10g07670D,BnaC02g15440D,BnaC02g21760D,BnaC09g28170D,BnaC09g28180D
GO:0030570	pectate lyase activity	MF	1.93936e-05	0.000625386	11	73	1684	52826	Over	6	BnaA02g08880D,BnaA03g27540D,BnaA06g09240D,BnaA08g10120D,BnaC02g12810D,BnaC02g34750D,BnaC03g06740D,BnaC03g32550D,BnaC03g64780D,BnaC05g10650D,BnaCnng05770D
GO:0016837	carbon-oxygen lyase activity, acting on polysaccharides	MF	1.93936e-05	0.000625386	11	73	1684	52826	Over	5	BnaA02g08880D,BnaA03g27540D,BnaA06g09240D,BnaA08g10120D,BnaC02g12810D,BnaC02g34750D,BnaC03g06740D,BnaC03g32550D,BnaC03g64780D,BnaC05g10650D,BnaCnng05770D
GO:0016210	naringenin-chalcone synthase activity	MF	3.40043e-05	0.00101311	5	13	1684	52826	Over	6	BnaA02g30320D,BnaA03g22910D,BnaA04g21720D,BnaC02g38730D,BnaC04g45570D
GO:0052689	carboxylic ester hydrolase activity	MF	3.52134e-05	0.00103785	43	724	1684	52826	Over	5	BnaA01g27330D,BnaA01g27340D,BnaA02g17470D,BnaA02g17580D,BnaA02g17590D,BnaA02g27380D,BnaA03g21590D,BnaA03g22710D,BnaA03g34450D,BnaA03g40800D,BnaA03g45250D,BnaA03g58180D,BnaA06g16520D,BnaA06g26940D,BnaA06g39300D,BnaA08g10290D,BnaA08g29170D,BnaA09g02550D,BnaA10g23870D,BnaAnng14660D,BnaAnng15740D,BnaC01g01920D,BnaC01g37040D,BnaC02g23350D,BnaC02g23450D,BnaC02g47960D,BnaC03g26740D,BnaC04g00460D,BnaC04g…
GO:0048438	floral whorl development	BP	6.1613e-05	0.00162386	56	1037	1684	52826	Over	4	BnaA01g21210D,BnaA01g35210D,BnaA02g00140D,BnaA02g11130D,BnaA02g30560D,BnaA02g34590D,BnaA03g01020D,BnaA03g24210D,BnaA03g34370D,BnaA04g03630D,BnaA04g20470D,BnaA05g22980D,BnaA06g18960D,BnaA06g31880D,BnaA06g33660D,BnaA06g33970D,BnaA07g27710D,BnaA08g09070D,BnaA08g19400D,BnaA09g07590D,BnaA10g07670D,BnaA10g14440D,BnaA10g24490D,BnaAnng03680D,BnaAnng18640D,BnaAnng36900D,BnaC01g16210D,BnaC01g26610D,BnaC01g…
GO:0071669	plant-type cell wall organization or biogenesis	BP	6.56859e-05	0.00169336	56	1039	1684	52826	Over	5	BnaA01g20000D,BnaA02g05090D,BnaA02g17050D,BnaA02g23400D,BnaA03g02120D,BnaA03g24210D,BnaA03g59220D,BnaA03g59230D,BnaA03g60520D,BnaA05g20920D,BnaA06g09240D,BnaA06g30420D,BnaA07g27710D,BnaA07g34880D,BnaA08g05870D,BnaA08g09070D,BnaA08g10290D,BnaA08g10950D,BnaA09g13250D,BnaA09g41380D,BnaA10g23870D,BnaA10g30190D,BnaAnng06670D,BnaC01g03550D,BnaC01g39610D,BnaC01g39620D,BnaC02g34750D,BnaC02g38360D,BnaC02g…
GO:0012511	monolayer-surrounded lipid storage body	CC	8.54117e-05	0.00196734	6	24	1684	52826	Over	5	BnaA03g02110D,BnaA03g02120D,BnaA10g30190D,BnaC03g03140D,BnaCnng07580D,BnaCnng36380D
GO:0004252	serine-type endopeptidase activity	MF	8.99644e-05	0.00205494	19	244	1684	52826	Over	6	BnaA01g11480D,BnaA01g12880D,BnaA06g02560D,BnaA07g04610D,BnaA07g11610D,BnaA09g25930D,BnaAnng02670D,BnaAnng29000D,BnaAnng37020D,BnaC01g12930D,BnaC01g22570D,BnaC03g14970D,BnaC04g28730D,BnaC06g04260D,BnaC06g09460D,BnaC08g07830D,BnaC09g35140D,BnaCnng51100D,BnaCnng55400D
GO:0048441	petal development	BP	9.50014e-05	0.00212572	17	208	1684	52826	Over	5	BnaA02g11130D,BnaA02g34590D,BnaA03g01020D,BnaA03g24210D,BnaA07g27710D,BnaA10g07670D,BnaA10g24490D,BnaC02g15440D,BnaC02g34000D,BnaC04g52330D,BnaC05g48320D,BnaC07g35640D,BnaC09g24200D,BnaC09g28170D,BnaC09g28180D,BnaC09g49350D,BnaCnng46740D
GO:0048465	corolla development	BP	9.50014e-05	0.00212572	17	208	1684	52826	Over	5	BnaA02g11130D,BnaA02g34590D,BnaA03g01020D,BnaA03g24210D,BnaA07g27710D,BnaA10g07670D,BnaA10g24490D,BnaC02g15440D,BnaC02g34000D,BnaC04g52330D,BnaC05g48320D,BnaC07g35640D,BnaC09g24200D,BnaC09g28170D,BnaC09g28180D,BnaC09g49350D,BnaCnng46740D
GO:0048610	cellular process involved in reproduction	BP	9.53898e-05	0.00212572	53	980	1684	52826	Over	3	BnaA01g33490D,BnaA02g05090D,BnaA03g02120D,BnaA03g21590D,BnaA03g22710D,BnaA03g24210D,BnaA03g60520D,BnaA05g17410D,BnaA05g20920D,BnaA06g30420D,BnaA07g27710D,BnaA07g34880D,BnaA08g02600D,BnaA08g10950D,BnaA09g13250D,BnaA10g23870D,BnaA10g30190D,BnaAnng10510D,BnaC01g03550D,BnaC01g39610D,BnaC01g39620D,BnaC01g39980D,BnaC02g38360D,BnaC03g08130D,BnaC03g24560D,BnaC03g26740D,BnaC03g35490D,BnaC03g35500D,BnaC03g…
GO:0010235	guard mother cell cytokinesis	BP	0.000114026	0.00248053	4	9	1684	52826	Over	5	BnaA03g45360D,BnaAnng41570D,BnaC06g26410D,BnaC07g22610D
GO:0080074	spermidine:caffeoyl CoA N-acyltransferase activity	MF	0.000126271	0.00268301	3	4	1684	52826	Over	7	BnaAnng22360D,BnaCnng30570D,BnaCnng39330D
GO:0080073	spermidine:coumaroyl CoA N-acyltransferase activity	MF	0.000126271	0.00268301	3	4	1684	52826	Over	7	BnaAnng22360D,BnaCnng30570D,BnaCnng39330D
GO:0080075	spermidine:feruloyl CoA N-acyltransferase activity	MF	0.000126271	0.00268301	3	4	1684	52826	Over	7	BnaAnng22360D,BnaCnng30570D,BnaCnng39330D
GO:0071555	cell wall organization	BP	0.000131779	0.00277851	67	1328	1684	52826	Over	4	BnaA01g23730D,BnaA02g05090D,BnaA02g23400D,BnaA02g30560D,BnaA03g02120D,BnaA03g21590D,BnaA03g22710D,BnaA03g24210D,BnaA03g59220D,BnaA03g59230D,BnaA03g60520D,BnaA06g09240D,BnaA06g30420D,BnaA07g27710D,BnaA07g34880D,BnaA08g09070D,BnaA08g10290D,BnaA08g10950D,BnaA08g20690D,BnaA09g02550D,BnaA09g13250D,BnaA09g41380D,BnaA10g23870D,BnaA10g30190D,BnaAnng06670D,BnaC01g03550D,BnaC01g39610D,BnaC01g39620D,BnaC02g…
GO:0048437	floral organ development	BP	0.0001494	0.00307899	60	1162	1684	52826	Over	4	BnaA01g21210D,BnaA01g35210D,BnaA02g00140D,BnaA02g11130D,BnaA02g30560D,BnaA02g34590D,BnaA03g01020D,BnaA03g02440D,BnaA03g24210D,BnaA03g34370D,BnaA04g03630D,BnaA04g20470D,BnaA05g22980D,BnaA05g27940D,BnaA06g18960D,BnaA06g31880D,BnaA06g33660D,BnaA06g33970D,BnaA07g19290D,BnaA07g27710D,BnaA08g09070D,BnaA08g19400D,BnaA09g07590D,BnaA10g07670D,BnaA10g14440D,BnaA10g24490D,BnaAnng03680D,BnaAnng18640D,BnaAnng…
GO:0016746	transferase activity, transferring acyl groups	MF	0.000171416	0.00343166	46	834	1684	52826	Over	4	BnaA01g04500D,BnaA02g04430D,BnaA02g17050D,BnaA02g17580D,BnaA02g17590D,BnaA02g30320D,BnaA02g30560D,BnaA02g35570D,BnaA03g03980D,BnaA03g22910D,BnaA03g49720D,BnaA04g10870D,BnaA04g10880D,BnaA04g21720D,BnaA07g23630D,BnaA08g04850D,BnaA08g08710D,BnaA10g25660D,BnaAnng22360D,BnaC01g05980D,BnaC01g26600D,BnaC02g20600D,BnaC02g23340D,BnaC02g23350D,BnaC02g36410D,BnaC02g38730D,BnaC03g05600D,BnaC03g53840D,BnaC04g…
GO:0016043	cellular component organization	BP	0.00017749	0.00349999	270	6858	1684	52826	Over	3	BnaA01g01610D,BnaA01g13250D,BnaA01g22070D,BnaA01g23530D,BnaA01g23730D,BnaA01g24580D,BnaA01g25430D,BnaA02g00160D,BnaA02g05090D,BnaA02g07810D,BnaA02g08360D,BnaA02g08370D,BnaA02g11430D,BnaA02g13470D,BnaA02g13500D,BnaA02g17470D,BnaA02g23400D,BnaA02g30010D,BnaA02g30020D,BnaA02g30560D,BnaA02g34990D,BnaA03g02120D,BnaA03g02440D,BnaA03g03500D,BnaA03g04430D,BnaA03g13220D,BnaA03g21590D,BnaA03g22710D,BnaA03g…
GO:0016101	diterpenoid metabolic process	BP	0.000243532	0.00466797	17	219	1684	52826	Over	5	BnaA01g05520D,BnaA04g20250D,BnaA05g17600D,BnaA05g18860D,BnaA06g40560D,BnaAnng21090D,BnaAnng32120D,BnaC01g05280D,BnaC03g52430D,BnaC03g75160D,BnaC05g13110D,BnaC05g22160D,BnaC05g31870D,BnaC05g31880D,BnaC05g32690D,BnaC07g47120D,BnaCnng63810D
GO:0048588	developmental cell growth	BP	0.000255272	0.00482551	54	1036	1684	52826	Over	4	BnaA02g05090D,BnaA02g30560D,BnaA03g02120D,BnaA03g21590D,BnaA03g22710D,BnaA03g24210D,BnaA03g53780D,BnaA03g60520D,BnaA05g17410D,BnaA05g35700D,BnaA06g30420D,BnaA07g27710D,BnaA07g34880D,BnaA08g10950D,BnaA08g20690D,BnaA09g13250D,BnaA10g23870D,BnaA10g30190D,BnaAnng06670D,BnaAnng18990D,BnaC01g03550D,BnaC01g39610D,BnaC01g39620D,BnaC02g11620D,BnaC02g38360D,BnaC03g08130D,BnaC03g24560D,BnaC03g26740D,BnaC03g…
GO:0048444	floral organ morphogenesis	BP	0.000270511	0.00504402	23	338	1684	52826	Over	4	BnaA01g21210D,BnaA02g00140D,BnaA03g01020D,BnaA03g02440D,BnaA03g34370D,BnaA04g20470D,BnaA05g22980D,BnaA07g19290D,BnaA07g27710D,BnaA09g07590D,BnaA10g14440D,BnaA10g24490D,BnaAnng03680D,BnaAnng36900D,BnaC01g26610D,BnaC02g34000D,BnaC04g52330D,BnaC05g41710D,BnaC05g48320D,BnaC07g48230D,BnaC08g21730D,BnaC09g07530D,BnaC09g49350D
GO:0048563	post-embryonic organ morphogenesis	BP	0.000270511	0.00504402	23	338	1684	52826	Over	5	BnaA01g21210D,BnaA02g00140D,BnaA03g01020D,BnaA03g02440D,BnaA03g34370D,BnaA04g20470D,BnaA05g22980D,BnaA07g19290D,BnaA07g27710D,BnaA09g07590D,BnaA10g14440D,BnaA10g24490D,BnaAnng03680D,BnaAnng36900D,BnaC01g26610D,BnaC02g34000D,BnaC04g52330D,BnaC05g41710D,BnaC05g48320D,BnaC07g48230D,BnaC08g21730D,BnaC09g07530D,BnaC09g49350D
GO:0030599	pectinesterase activity	MF	0.000419875	0.00719358	17	226	1684	52826	Over	6	BnaA01g27330D,BnaA01g27340D,BnaA02g17470D,BnaA03g21590D,BnaA03g22710D,BnaA03g34450D,BnaA08g10290D,BnaA09g02550D,BnaA10g23870D,BnaC01g01920D,BnaC01g37040D,BnaC02g23450D,BnaC03g26740D,BnaC04g00460D,BnaC04g21470D,BnaCnng23230D,BnaCnng76410D
GO:0071841	cellular component organization or biogenesis at cellular level	BP	0.000430455	0.00721945	248	6317	1684	52826	Over	3	BnaA01g01610D,BnaA01g13250D,BnaA01g20000D,BnaA01g22070D,BnaA01g23530D,BnaA01g23730D,BnaA01g24580D,BnaA01g25430D,BnaA02g00160D,BnaA02g05090D,BnaA02g07810D,BnaA02g08360D,BnaA02g08370D,BnaA02g08600D,BnaA02g11430D,BnaA02g13470D,BnaA02g13500D,BnaA02g17050D,BnaA02g17470D,BnaA02g23400D,BnaA02g30010D,BnaA02g30020D,BnaA02g30560D,BnaA02g34990D,BnaA03g02120D,BnaA03g02440D,BnaA03g03500D,BnaA03g04430D,BnaA03g…
GO:0015089	high affinity copper ion transmembrane transporter activity	MF	0.000434589	0.00721945	5	21	1684	52826	Over	9	BnaA03g09590D,BnaA10g12260D,BnaC02g10150D,BnaC03g12100D,BnaCnng46770D
GO:0016747	transferase activity, transferring acyl groups other than amino-acyl groups	MF	0.000527088	0.0085997	37	658	1684	52826	Over	5	BnaA01g04500D,BnaA02g04430D,BnaA02g17050D,BnaA02g30320D,BnaA02g30560D,BnaA02g35570D,BnaA03g03980D,BnaA03g22910D,BnaA03g49720D,BnaA04g10870D,BnaA04g21720D,BnaA07g23630D,BnaA08g04850D,BnaA08g08710D,BnaA10g25660D,BnaAnng22360D,BnaC01g05980D,BnaC01g26600D,BnaC02g20600D,BnaC02g38730D,BnaC03g05600D,BnaC03g53840D,BnaC04g45570D,BnaC05g01930D,BnaC05g27730D,BnaC05g41250D,BnaC06g09790D,BnaC06g13460D,BnaC07g…
GO:0048449	floral organ formation	BP	0.000663099	0.0105603	20	292	1684	52826	Over	4	BnaA01g21210D,BnaA02g00140D,BnaA03g01020D,BnaA03g02440D,BnaA03g34370D,BnaA04g20470D,BnaA05g22980D,BnaA07g19290D,BnaA07g27710D,BnaA09g07590D,BnaA10g14440D,BnaAnng03680D,BnaAnng36900D,BnaC01g26610D,BnaC04g52330D,BnaC05g41710D,BnaC05g48320D,BnaC07g48230D,BnaC08g21730D,BnaC09g07530D
GO:0009685	gibberellin metabolic process	BP	0.000664054	0.0105603	16	213	1684	52826	Over	6	BnaA01g05520D,BnaA04g20250D,BnaA05g17600D,BnaA05g18860D,BnaA06g40560D,BnaAnng21090D,BnaAnng32120D,BnaC01g05280D,BnaC03g52430D,BnaC03g75160D,BnaC05g22160D,BnaC05g31870D,BnaC05g31880D,BnaC05g32690D,BnaC07g47120D,BnaCnng63810D
GO:0048608	reproductive structure development	BP	0.000752403	0.0117848	151	3640	1684	52826	Over	4	BnaA01g09090D,BnaA01g21210D,BnaA01g23530D,BnaA01g25430D,BnaA01g35210D,BnaA02g00140D,BnaA02g01960D,BnaA02g11130D,BnaA02g13470D,BnaA02g17050D,BnaA02g30480D,BnaA02g30560D,BnaA02g34590D,BnaA02g34990D,BnaA03g01020D,BnaA03g01090D,BnaA03g02440D,BnaA03g03500D,BnaA03g13220D,BnaA03g24210D,BnaA03g34370D,BnaA03g52910D,BnaA03g57600D,BnaA04g03630D,BnaA04g06280D,BnaA04g10010D,BnaA04g20470D,BnaA05g01770D,BnaA05g…
GO:0004176	ATP-dependent peptidase activity	MF	0.000768824	0.0119736	8	62	1684	52826	Over	6	BnaA03g12440D,BnaA06g02560D,BnaAnng02670D,BnaC03g14970D,BnaC03g15200D,BnaC04g28730D,BnaC06g04260D,BnaC09g35140D
GO:0004794	L-threonine ammonia-lyase activity	MF	0.000797143	0.0121432	4	14	1684	52826	Over	6	BnaA02g13500D,BnaA04g10490D,BnaAnng35690D,BnaC08g08090D
GO:0010184	cytokinin transport	BP	0.000797143	0.0121432	4	14	1684	52826	Over	5	BnaA09g27440D,BnaC01g23190D,BnaC05g21700D,BnaCnng76300D
GO:0015211	purine nucleoside transmembrane transporter activity	MF	0.000797143	0.0121432	4	14	1684	52826	Over	7	BnaA09g27440D,BnaC01g23190D,BnaC05g21700D,BnaCnng76300D
GO:0016787	hydrolase activity	MF	0.000845276	0.0127302	291	7627	1684	52826	Over	3	BnaA01g01610D,BnaA01g03760D,BnaA01g11480D,BnaA01g12880D,BnaA01g13240D,BnaA01g16410D,BnaA01g17110D,BnaA01g20730D,BnaA01g23530D,BnaA01g24580D,BnaA01g27330D,BnaA01g27340D,BnaA01g29930D,BnaA01g31380D,BnaA01g34530D,BnaA02g03420D,BnaA02g06800D,BnaA02g06820D,BnaA02g17470D,BnaA02g17580D,BnaA02g17590D,BnaA02g17900D,BnaA02g23400D,BnaA02g27380D,BnaA02g27960D,BnaA02g29470D,BnaA03g12440D,BnaA03g14270D,BnaA03g…
GO:0000902	cell morphogenesis	BP	0.000900888	0.0133834	73	1562	1684	52826	Over	5	BnaA01g01610D,BnaA01g23730D,BnaA02g05090D,BnaA02g30560D,BnaA03g02120D,BnaA03g21590D,BnaA03g22710D,BnaA03g24210D,BnaA03g60520D,BnaA05g17410D,BnaA06g30420D,BnaA06g31780D,BnaA07g27710D,BnaA07g34880D,BnaA08g10950D,BnaA08g20690D,BnaA09g13250D,BnaA09g38250D,BnaA10g23870D,BnaA10g30190D,BnaAnng06670D,BnaAnng18640D,BnaAnng18650D,BnaAnng34300D,BnaC01g03550D,BnaC01g39610D,BnaC01g39620D,BnaC02g12440D,BnaC02g…
GO:0071844	cellular component assembly at cellular level	BP	0.000901598	0.0133834	78	1691	1684	52826	Over	5	BnaA01g01610D,BnaA01g13250D,BnaA01g23530D,BnaA01g23730D,BnaA01g24580D,BnaA02g08370D,BnaA02g13470D,BnaA02g17470D,BnaA02g30010D,BnaA02g30020D,BnaA03g02440D,BnaA03g04430D,BnaA03g22910D,BnaA03g57600D,BnaA04g01050D,BnaA04g06280D,BnaA04g21720D,BnaA04g26440D,BnaA05g05130D,BnaA05g13090D,BnaA05g13490D,BnaA06g02560D,BnaA06g07590D,BnaA07g19290D,BnaA07g27190D,BnaA08g05870D,BnaA08g07600D,BnaA08g24390D,BnaA09g…
GO:0070882	cellular cell wall organization or biogenesis	BP	0.000958679	0.0140521	68	1437	1684	52826	Over	4	BnaA01g20000D,BnaA02g05090D,BnaA02g08600D,BnaA02g17050D,BnaA02g23400D,BnaA03g02120D,BnaA03g24210D,BnaA03g59220D,BnaA03g59230D,BnaA03g60520D,BnaA04g23000D,BnaA05g20920D,BnaA06g09240D,BnaA06g30420D,BnaA06g38180D,BnaA07g27710D,BnaA07g34880D,BnaA08g05870D,BnaA08g09070D,BnaA08g10290D,BnaA08g10950D,BnaA08g24100D,BnaA09g13250D,BnaA09g41380D,BnaA10g10720D,BnaA10g23870D,BnaA10g30190D,BnaAnng06670D,BnaAnng…
GO:0048497	maintenance of floral organ identity	BP	0.00101564	0.0147294	2	2	1684	52826	Over	5	BnaC07g35640D,BnaC09g24200D
GO:0048496	maintenance of organ identity	BP	0.00101564	0.0147294	2	2	1684	52826	Over	5	BnaC07g35640D,BnaC09g24200D
GO:0080088	spermidine hydroxycinnamate conjugate biosynthetic process	BP	0.00105966	0.0152069	4	15	1684	52826	Over	8	BnaA02g13470D,BnaAnng22360D,BnaCnng30570D,BnaCnng39330D
GO:0048579	negative regulation of long-day photoperiodism, flowering	BP	0.00105966	0.0152069	4	15	1684	52826	Over	4	BnaA02g30480D,BnaA09g03180D,BnaC02g38810D,BnaC09g02610D
GO:0000769	syncytium formation by mitosis without cytokinesis	BP	0.0016056	0.0218953	3	8	1684	52826	Over	4	BnaA09g02600D,BnaC02g37950D,BnaC09g02060D
GO:0022607	cellular component assembly	BP	0.00199829	0.0266199	79	1760	1684	52826	Over	4	BnaA01g01610D,BnaA01g13250D,BnaA01g23530D,BnaA01g23730D,BnaA01g24580D,BnaA02g08370D,BnaA02g13470D,BnaA02g17470D,BnaA02g30010D,BnaA02g30020D,BnaA03g02440D,BnaA03g04430D,BnaA03g22910D,BnaA03g57600D,BnaA04g01050D,BnaA04g06280D,BnaA04g21720D,BnaA04g26440D,BnaA05g05130D,BnaA05g13090D,BnaA05g13490D,BnaA06g02560D,BnaA06g07590D,BnaA07g19290D,BnaA07g27190D,BnaA08g05870D,BnaA08g07600D,BnaA08g24390D,BnaA09g…
GO:0003002	regionalization	BP	0.00200062	0.0266199	26	443	1684	52826	Over	4	BnaA01g31380D,BnaA02g34590D,BnaA03g01020D,BnaA03g34370D,BnaA04g20470D,BnaA05g22980D,BnaA06g31780D,BnaA07g27710D,BnaA07g28100D,BnaA08g19860D,BnaA09g02470D,BnaA09g29250D,BnaAnng31240D,BnaAnng32120D,BnaAnng36900D,BnaC02g13890D,BnaC04g52330D,BnaC05g18610D,BnaC05g41710D,BnaC05g48320D,BnaC05g51000D,BnaC06g30790D,BnaC07g48230D,BnaCnng12230D,BnaCnng52970D,BnaCnng63810D
GO:0060560	developmental growth involved in morphogenesis	BP	0.00214196	0.0280914	65	1399	1684	52826	Over	4	BnaA02g05090D,BnaA02g30560D,BnaA03g02120D,BnaA03g21590D,BnaA03g22710D,BnaA03g24210D,BnaA03g53780D,BnaA03g60520D,BnaA05g17410D,BnaA05g35700D,BnaA06g30420D,BnaA07g27710D,BnaA07g34880D,BnaA08g10950D,BnaA08g20690D,BnaA09g13250D,BnaA09g38250D,BnaA10g23870D,BnaA10g30190D,BnaAnng06670D,BnaAnng18640D,BnaAnng18650D,BnaAnng18990D,BnaC01g03550D,BnaC01g39610D,BnaC01g39620D,BnaC02g11620D,BnaC02g12440D,BnaC02g…
GO:0009908	flower development	BP	0.00238736	0.0308668	88	2009	1684	52826	Over	4	BnaA01g21210D,BnaA01g25430D,BnaA01g35210D,BnaA02g00140D,BnaA02g01960D,BnaA02g11130D,BnaA02g30560D,BnaA02g34590D,BnaA03g01020D,BnaA03g01090D,BnaA03g02440D,BnaA03g13220D,BnaA03g24210D,BnaA03g34370D,BnaA03g52910D,BnaA04g03630D,BnaA04g20470D,BnaA05g22980D,BnaA05g27940D,BnaA06g18960D,BnaA06g31880D,BnaA06g33660D,BnaA06g33970D,BnaA06g40760D,BnaA07g04710D,BnaA07g09070D,BnaA07g19290D,BnaA07g25110D,BnaA07g…
GO:0007389	pattern specification process	BP	0.00268992	0.0339773	38	732	1684	52826	Over	3	BnaA01g27140D,BnaA01g31380D,BnaA02g34590D,BnaA03g01020D,BnaA03g02440D,BnaA03g34370D,BnaA04g20470D,BnaA05g22980D,BnaA06g31780D,BnaA07g19290D,BnaA07g27710D,BnaA07g28100D,BnaA08g09070D,BnaA08g19860D,BnaA08g20690D,BnaA09g02470D,BnaA09g29250D,BnaA09g36280D,BnaA10g14440D,BnaAnng06670D,BnaAnng31240D,BnaAnng32120D,BnaAnng36900D,BnaC02g13890D,BnaC03g40280D,BnaC04g52330D,BnaC05g18610D,BnaC05g41710D,BnaC05g…
GO:0009791	post-embryonic development	BP	0.0027584	0.0345241	184	4679	1684	52826	Over	3	BnaA01g09090D,BnaA01g13250D,BnaA01g21210D,BnaA01g23530D,BnaA01g25430D,BnaA01g27390D,BnaA01g31380D,BnaA01g35210D,BnaA02g00140D,BnaA02g01960D,BnaA02g11130D,BnaA02g13470D,BnaA02g17050D,BnaA02g19420D,BnaA02g29700D,BnaA02g30480D,BnaA02g30560D,BnaA02g34590D,BnaA02g34990D,BnaA03g01020D,BnaA03g01090D,BnaA03g02440D,BnaA03g03500D,BnaA03g13220D,BnaA03g24210D,BnaA03g34370D,BnaA03g45360D,BnaA03g52910D,BnaA03g…
GO:0071554	cell wall organization or biogenesis	BP	0.00287868	0.0358657	87	1994	1684	52826	Over	3	BnaA01g20000D,BnaA01g23730D,BnaA02g05090D,BnaA02g08600D,BnaA02g17050D,BnaA02g23400D,BnaA02g30560D,BnaA03g02120D,BnaA03g21590D,BnaA03g22710D,BnaA03g24210D,BnaA03g59220D,BnaA03g59230D,BnaA03g60520D,BnaA04g23000D,BnaA05g20920D,BnaA06g09240D,BnaA06g22810D,BnaA06g30420D,BnaA06g38180D,BnaA07g27710D,BnaA07g34880D,BnaA08g01790D,BnaA08g05870D,BnaA08g09070D,BnaA08g10290D,BnaA08g10950D,BnaA08g20690D,BnaA08g…
GO:0051792	medium-chain fatty acid biosynthetic process	BP	0.00298224	0.0366561	2	3	1684	52826	Over	6	BnaA10g00600D,BnaC05g00670D
GO:0051791	medium-chain fatty acid metabolic process	BP	0.00298224	0.0366561	2	3	1684	52826	Over	6	BnaA10g00600D,BnaC05g00670D
GO:0071842	cellular component organization at cellular level	BP	0.00303692	0.0371616	191	4888	1684	52826	Over	4	BnaA01g01610D,BnaA01g13250D,BnaA01g22070D,BnaA01g23530D,BnaA01g23730D,BnaA01g24580D,BnaA01g25430D,BnaA02g00160D,BnaA02g07810D,BnaA02g08360D,BnaA02g08370D,BnaA02g11430D,BnaA02g13470D,BnaA02g13500D,BnaA02g17470D,BnaA02g30010D,BnaA02g30020D,BnaA02g30560D,BnaA02g34990D,BnaA03g02440D,BnaA03g03500D,BnaA03g04430D,BnaA03g13220D,BnaA03g22910D,BnaA03g26280D,BnaA03g27180D,BnaA03g45360D,BnaA03g48230D,BnaA03g…
GO:0006094	gluconeogenesis	BP	0.00306902	0.0373875	19	299	1684	52826	Over	8	BnaA02g08360D,BnaA02g08370D,BnaA02g13500D,BnaA04g10490D,BnaA05g35700D,BnaA08g16020D,BnaA09g02050D,BnaA09g03770D,BnaAnng18990D,BnaAnng35690D,BnaC01g16450D,BnaC02g04580D,BnaC03g13680D,BnaC03g61050D,BnaC04g27450D,BnaC08g08090D,BnaC09g53800D,BnaCnng19030D,BnaCnng52980D
GO:0046165	alcohol biosynthetic process	BP	0.0032449	0.0386707	24	410	1684	52826	Over	5	BnaA02g07450D,BnaA02g08360D,BnaA02g08370D,BnaA02g13500D,BnaA03g22580D,BnaA04g10490D,BnaA05g35700D,BnaA08g16020D,BnaA09g02050D,BnaA09g03770D,BnaAnng18990D,BnaAnng35690D,BnaC01g16450D,BnaC02g04580D,BnaC02g10520D,BnaC03g13680D,BnaC03g61050D,BnaC04g27450D,BnaC05g13490D,BnaC08g08090D,BnaC09g10710D,BnaC09g53800D,BnaCnng19030D,BnaCnng52980D
GO:0003885	D-arabinono-1,4-lactone oxidase activity	MF	0.00327974	0.0386796	3	10	1684	52826	Over	6	BnaA02g08600D,BnaA10g10720D,BnaCnng57660D
GO:0010021	amylopectin biosynthetic process	BP	0.00327974	0.0386796	3	10	1684	52826	Over	8	BnaA08g27410D,BnaA08g27420D,BnaC08g00230D
GO:0080072	spermidine:sinapoyl CoA N-acyltransferase activity	MF	0.00331268	0.0387715	4	20	1684	52826	Over	7	BnaA03g49720D,BnaAnng22360D,BnaCnng30570D,BnaCnng39330D
GO:0016298	lipase activity	MF	0.00356071	0.041181	19	302	1684	52826	Over	5	BnaA02g17580D,BnaA02g17590D,BnaA02g27380D,BnaA02g27960D,BnaA03g58180D,BnaA05g35700D,BnaAnng14660D,BnaAnng18990D,BnaC02g23350D,BnaC02g47960D,BnaC03g62540D,BnaC05g03910D,BnaC05g15630D,BnaC07g48520D,BnaCnng07580D,BnaCnng30550D,BnaCnng55560D,BnaCnng55570D,BnaCnng62410D
GO:0048589	developmental growth	BP	0.00429084	0.0486	77	1752	1684	52826	Over	3	BnaA01g31380D,BnaA02g05090D,BnaA02g30560D,BnaA03g01020D,BnaA03g02120D,BnaA03g21590D,BnaA03g22710D,BnaA03g24210D,BnaA03g53780D,BnaA03g59220D,BnaA03g59230D,BnaA03g60520D,BnaA04g13480D,BnaA05g17410D,BnaA05g35700D,BnaA06g30420D,BnaA07g09070D,BnaA07g27710D,BnaA07g34880D,BnaA08g09070D,BnaA08g10950D,BnaA08g20690D,BnaA09g13250D,BnaA09g38250D,BnaA10g23870D,BnaA10g30190D,BnaAnng06670D,BnaAnng18640D,BnaAnng…
GO:0050267	rubber cis-polyprenylcistransferase activity	MF	0.00440325	0.0492625	3	11	1684	52826	Over	5	BnaA02g07450D,BnaA03g22580D,BnaC02g10520D
GO:0019156	isoamylase activity	MF	0.00440325	0.0492625	3	11	1684	52826	Over	4	BnaA08g27410D,BnaA08g27420D,BnaC08g00230D
GO:0004556	alpha-amylase activity	MF	0.00440325	0.0492625	3	11	1684	52826	Over	7	BnaA08g27410D,BnaA08g27420D,BnaC08g00230D
a GO term classifications: BP, Biological Process; CC, Cellular Component; MF, Molecular Function.
b GO terms with adjusted P-value<0.05 were regarded as significantly enriched GO terms.

## Sheet: immature embryo specificity go 
GO_ID	GO_Term	GO_Classa	P-value	adjusted P-valueb	x1	x2	n	N	EnrichDirect	GOlevl	GeneID
GO:0045735	nutrient reservoir activity	MF	4.8454e-13	8.42616e-10	15	125	468	52826	Over	2	BnaA01g08350D,BnaA02g22500D,BnaA03g48490D,BnaA04g11540D,BnaA07g13950D,BnaA08g13680D,BnaA08g29100D,BnaC01g09900D,BnaC04g15710D,BnaC04g34260D,BnaC05g44560D,BnaC07g40770D,BnaC07g48660D,BnaC08g12450D,BnaCnng58970D
GO:0016114	terpenoid biosynthetic process	BP	2.14264e-09	1.36873e-06	22	729	468	52826	Over	5	BnaA01g15860D,BnaA03g13020D,BnaA03g33450D,BnaA06g24030D,BnaA06g33360D,BnaA07g24700D,BnaA07g24710D,BnaA09g34360D,BnaA09g35800D,BnaA10g09480D,BnaC01g18950D,BnaC01g19390D,BnaC01g19600D,BnaC03g15880D,BnaC03g49200D,BnaC06g20120D,BnaC07g22980D,BnaC07g47140D,BnaC08g12280D,BnaC08g25280D,BnaC08g27300D,BnaC09g31660D
GO:0010431	seed maturation	BP	2.6509e-09	1.36873e-06	21	476	468	52826	Over	4	BnaA01g15860D,BnaA01g19990D,BnaA02g33420D,BnaA03g13020D,BnaA05g08680D,BnaA05g11010D,BnaA10g09480D,BnaAnng21830D,BnaC01g18950D,BnaC01g19390D,BnaC01g24810D,BnaC03g15880D,BnaC03g51640D,BnaC04g09820D,BnaC05g24660D,BnaC05g24760D,BnaC08g12280D,BnaC09g31660D,BnaCnng03920D,BnaCnng58970D,BnaUnng02170D
GO:0010162	seed dormancy	BP	3.93539e-09	1.36873e-06	19	396	468	52826	Over	4	BnaA01g15860D,BnaA02g33420D,BnaA03g13020D,BnaA05g08680D,BnaA05g11010D,BnaA10g09480D,BnaAnng21830D,BnaC01g18950D,BnaC01g19390D,BnaC03g15880D,BnaC03g51640D,BnaC04g09820D,BnaC05g24660D,BnaC05g24760D,BnaC08g12280D,BnaC09g31660D,BnaCnng03920D,BnaCnng58970D,BnaUnng02170D
GO:0022611	dormancy process	BP	3.93539e-09	1.36873e-06	19	396	468	52826	Over	3	BnaA01g15860D,BnaA02g33420D,BnaA03g13020D,BnaA05g08680D,BnaA05g11010D,BnaA10g09480D,BnaAnng21830D,BnaC01g18950D,BnaC01g19390D,BnaC03g15880D,BnaC03g51640D,BnaC04g09820D,BnaC05g24660D,BnaC05g24760D,BnaC08g12280D,BnaC09g31660D,BnaCnng03920D,BnaCnng58970D,BnaUnng02170D
GO:0048316	seed development	BP	5.71623e-09	1.65676e-06	35	1524	468	52826	Over	3	BnaA01g15860D,BnaA01g19990D,BnaA02g18370D,BnaA02g33420D,BnaA03g13020D,BnaA03g36660D,BnaA05g08680D,BnaA05g11010D,BnaA06g09710D,BnaA06g15020D,BnaA09g35800D,BnaA10g09480D,BnaA10g28970D,BnaAnng21830D,BnaC01g10630D,BnaC01g18950D,BnaC01g19390D,BnaC01g24810D,BnaC03g15880D,BnaC03g42830D,BnaC03g51640D,BnaC04g09820D,BnaC05g11200D,BnaC05g24660D,BnaC05g24760D,BnaC05g29930D,BnaC06g41930D,BnaC08g12280D,BnaC08g…
GO:0034389	lipid particle organization	BP	2.36217e-08	5.8683e-06	5	11	468	52826	Over	6	BnaA01g15860D,BnaA10g09480D,BnaC01g18950D,BnaC08g12280D,BnaC09g31660D
GO:0006721	terpenoid metabolic process	BP	4.42981e-08	9.62929e-06	22	801	468	52826	Over	4	BnaA01g15860D,BnaA03g13020D,BnaA03g33450D,BnaA06g24030D,BnaA06g33360D,BnaA07g24700D,BnaA07g24710D,BnaA09g34360D,BnaA09g35800D,BnaA10g09480D,BnaC01g18950D,BnaC01g19390D,BnaC01g19600D,BnaC03g15880D,BnaC03g49200D,BnaC06g20120D,BnaC07g22980D,BnaC07g47140D,BnaC08g12280D,BnaC08g25280D,BnaC08g27300D,BnaC09g31660D
GO:0004366	glycerol-3-phosphate O-acyltransferase activity	MF	6.48466e-08	1.14046e-05	5	13	468	52826	Over	7	BnaA01g15860D,BnaA10g09480D,BnaC01g18950D,BnaC08g12280D,BnaC09g31660D
GO:0048609	multicellular organismal reproductive process	BP	6.55816e-08	1.14046e-05	23	869	468	52826	Over	3	BnaA01g15860D,BnaA01g19990D,BnaA02g33420D,BnaA03g13020D,BnaA04g27260D,BnaA05g08680D,BnaA05g11010D,BnaA09g03470D,BnaA10g09480D,BnaAnng21830D,BnaC01g18950D,BnaC01g19390D,BnaC01g24810D,BnaC03g15880D,BnaC03g51640D,BnaC04g09820D,BnaC05g24660D,BnaC05g24760D,BnaC08g12280D,BnaC09g31660D,BnaCnng03920D,BnaCnng58970D,BnaUnng02170D
GO:0010154	fruit development	BP	8.40643e-08	1.32898e-05	35	1637	468	52826	Over	5	BnaA01g15860D,BnaA01g19990D,BnaA02g18370D,BnaA02g33420D,BnaA03g13020D,BnaA03g36660D,BnaA05g08680D,BnaA05g11010D,BnaA06g09710D,BnaA06g15020D,BnaA09g35800D,BnaA10g09480D,BnaA10g28970D,BnaAnng21830D,BnaC01g10630D,BnaC01g18950D,BnaC01g19390D,BnaC01g24810D,BnaC03g15880D,BnaC03g42830D,BnaC03g51640D,BnaC04g09820D,BnaC05g11200D,BnaC05g24660D,BnaC05g24760D,BnaC05g29930D,BnaC06g41930D,BnaC08g12280D,BnaC08g…
GO:0071614	linoleic acid epoxygenase activity	MF	1.00137e-07	1.45115e-05	5	14	468	52826	Over	5	BnaA01g15860D,BnaA10g09480D,BnaC01g18950D,BnaC08g12280D,BnaC09g31660D
GO:0032504	multicellular organism reproduction	BP	1.43654e-07	1.92164e-05	23	892	468	52826	Over	3	BnaA01g15860D,BnaA01g19990D,BnaA02g33420D,BnaA03g13020D,BnaA04g27260D,BnaA05g08680D,BnaA05g11010D,BnaA09g03470D,BnaA10g09480D,BnaAnng21830D,BnaC01g18950D,BnaC01g19390D,BnaC01g24810D,BnaC03g15880D,BnaC03g51640D,BnaC04g09820D,BnaC05g24660D,BnaC05g24760D,BnaC08g12280D,BnaC09g31660D,BnaCnng03920D,BnaCnng58970D,BnaUnng02170D
GO:0000326	protein storage vacuole	CC	1.87154e-07	2.16973e-05	6	29	468	52826	Over	7	BnaA02g16380D,BnaA02g18370D,BnaA07g22790D,BnaC06g23750D,BnaCnng09890D,BnaCnng50290D
GO:0000322	storage vacuole	CC	1.87154e-07	2.16973e-05	6	29	468	52826	Over	6	BnaA02g16380D,BnaA02g18370D,BnaA07g22790D,BnaC06g23750D,BnaCnng09890D,BnaCnng50290D
GO:0019915	lipid storage	BP	2.23814e-06	0.000216229	11	202	468	52826	Over	5	BnaA01g15860D,BnaA03g13020D,BnaA09g09580D,BnaA10g09480D,BnaC01g18950D,BnaC03g15880D,BnaC03g40520D,BnaC08g12280D,BnaC09g31660D,BnaCnng58970D,BnaUnng03560D
GO:0042807	central vacuole	CC	2.84569e-06	0.000260455	4	12	468	52826	Over	7	BnaA02g16380D,BnaA07g22790D,BnaC06g23750D,BnaCnng50290D
GO:0004392	heme oxygenase (decyclizing) activity	MF	3.01388e-06	0.000262056	5	26	468	52826	Over	5	BnaA01g15860D,BnaA10g09480D,BnaC01g18950D,BnaC08g12280D,BnaC09g31660D
GO:0009737	response to abscisic acid stimulus	BP	9.4087e-06	0.00077913	34	1818	468	52826	Over	5	BnaA01g15860D,BnaA01g19990D,BnaA02g33420D,BnaA03g13020D,BnaA03g18220D,BnaA03g23490D,BnaA04g18770D,BnaA04g22250D,BnaA05g08680D,BnaA05g31090D,BnaA06g09710D,BnaA06g33400D,BnaA09g17960D,BnaA10g09480D,BnaAnng20350D,BnaAnng21830D,BnaAnng25370D,BnaC01g18950D,BnaC01g22770D,BnaC01g24810D,BnaC02g38120D,BnaC03g15880D,BnaC03g21750D,BnaC03g25340D,BnaC03g51640D,BnaC04g09820D,BnaC04g46020D,BnaC05g11200D,BnaC05g…
GO:0006833	water transport	BP	1.08717e-05	0.000813151	15	438	468	52826	Over	5	BnaA02g16380D,BnaA03g18220D,BnaA04g22250D,BnaA07g14770D,BnaA07g22790D,BnaA09g35800D,BnaC01g38740D,BnaC03g21750D,BnaC04g46020D,BnaC06g20120D,BnaC06g23750D,BnaC06g41930D,BnaC08g27300D,BnaC08g39180D,BnaCnng50290D
GO:0042044	fluid transport	BP	1.08717e-05	0.000813151	15	438	468	52826	Over	4	BnaA02g16380D,BnaA03g18220D,BnaA04g22250D,BnaA07g14770D,BnaA07g22790D,BnaA09g35800D,BnaC01g38740D,BnaC03g21750D,BnaC04g46020D,BnaC06g20120D,BnaC06g23750D,BnaC06g41930D,BnaC08g27300D,BnaC08g39180D,BnaCnng50290D
GO:0009790	embryo development	BP	1.71647e-05	0.00119398	27	1345	468	52826	Over	3	BnaA01g15860D,BnaA02g18370D,BnaA03g13020D,BnaA03g36660D,BnaA05g08680D,BnaA06g09710D,BnaA06g15020D,BnaA08g15050D,BnaA09g35800D,BnaA10g09480D,BnaA10g28970D,BnaC01g10630D,BnaC01g18950D,BnaC03g15880D,BnaC03g25340D,BnaC03g42830D,BnaC04g09820D,BnaC05g11200D,BnaC05g24660D,BnaC05g24760D,BnaC05g29930D,BnaC08g12280D,BnaC08g27300D,BnaC09g31660D,BnaCnng09890D,BnaCnng58970D,BnaUnng02170D
GO:0005791	rough endoplasmic reticulum	CC	2.35504e-05	0.00157516	3	7	468	52826	Over	6	BnaA02g22500D,BnaC07g48660D,BnaCnng58970D
GO:0009845	seed germination	BP	4.05415e-05	0.00261117	15	589	468	52826	Over	3	BnaA01g15860D,BnaA01g25080D,BnaA03g13020D,BnaA05g08680D,BnaA10g09480D,BnaC01g18950D,BnaC03g15880D,BnaC04g09820D,BnaC05g01750D,BnaC05g24660D,BnaC05g24760D,BnaC08g12280D,BnaC09g31660D,BnaCnng58970D,BnaUnng01760D
GO:0004866	endopeptidase inhibitor activity	MF	4.69275e-05	0.00277418	7	106	468	52826	Over	5	BnaA03g20270D,BnaA03g20280D,BnaA04g20550D,BnaA05g11010D,BnaA09g14400D,BnaC09g14950D,BnaCnng29050D
GO:0061135	endopeptidase regulator activity	MF	4.69275e-05	0.00277418	7	106	468	52826	Over	4	BnaA03g20270D,BnaA03g20280D,BnaA04g20550D,BnaA05g11010D,BnaA09g14400D,BnaC09g14950D,BnaCnng29050D
GO:0090351	seedling development	BP	5.54204e-05	0.00305133	15	599	468	52826	Over	4	BnaA01g15860D,BnaA01g25080D,BnaA03g13020D,BnaA05g08680D,BnaA10g09480D,BnaC01g18950D,BnaC03g15880D,BnaC04g09820D,BnaC05g01750D,BnaC05g24660D,BnaC05g24760D,BnaC08g12280D,BnaC09g31660D,BnaCnng58970D,BnaUnng01760D
GO:0012511	monolayer-surrounded lipid storage body	CC	5.61487e-05	0.00305133	4	24	468	52826	Over	5	BnaA01g14480D,BnaA03g47170D,BnaC01g17050D,BnaC07g39370D
GO:0008299	isoprenoid biosynthetic process	BP	6.24562e-05	0.00329125	23	1131	468	52826	Over	5	BnaA01g15860D,BnaA03g13020D,BnaA03g33450D,BnaA06g24030D,BnaA06g33360D,BnaA07g24700D,BnaA07g24710D,BnaA09g34360D,BnaA09g35800D,BnaA10g09480D,BnaC01g18950D,BnaC01g19390D,BnaC01g19600D,BnaC03g15880D,BnaC03g49200D,BnaC06g20120D,BnaC07g22980D,BnaC07g47140D,BnaC08g12280D,BnaC08g25280D,BnaC08g27300D,BnaC09g31660D,BnaC09g40740D
GO:0030414	peptidase inhibitor activity	MF	8.78661e-05	0.00424442	7	117	468	52826	Over	4	BnaA03g20270D,BnaA03g20280D,BnaA04g20550D,BnaA05g11010D,BnaA09g14400D,BnaC09g14950D,BnaCnng29050D
GO:0061134	peptidase regulator activity	MF	8.78661e-05	0.00424442	7	117	468	52826	Over	3	BnaA03g20270D,BnaA03g20280D,BnaA04g20550D,BnaA05g11010D,BnaA09g14400D,BnaC09g14950D,BnaCnng29050D
GO:0009793	embryo development ending in seed dormancy	BP	0.000145945	0.00685943	23	1177	468	52826	Over	4	BnaA01g15860D,BnaA03g13020D,BnaA03g36660D,BnaA05g08680D,BnaA06g09710D,BnaA06g15020D,BnaA09g35800D,BnaA10g09480D,BnaA10g28970D,BnaC01g10630D,BnaC01g18950D,BnaC03g15880D,BnaC03g42830D,BnaC04g09820D,BnaC05g11200D,BnaC05g24660D,BnaC05g24760D,BnaC05g29930D,BnaC08g12280D,BnaC08g27300D,BnaC09g31660D,BnaCnng58970D,BnaUnng02170D
GO:0008964	phosphoenolpyruvate carboxylase activity	MF	0.00023358	0.0101237	2	3	468	52826	Over	7	BnaC01g36470D,BnaC01g36490D
GO:0006720	isoprenoid metabolic process	BP	0.000235662	0.0101237	23	1205	468	52826	Over	5	BnaA01g15860D,BnaA03g13020D,BnaA03g33450D,BnaA06g24030D,BnaA06g33360D,BnaA07g24700D,BnaA07g24710D,BnaA09g34360D,BnaA09g35800D,BnaA10g09480D,BnaC01g18950D,BnaC01g19390D,BnaC01g19600D,BnaC03g15880D,BnaC03g49200D,BnaC06g20120D,BnaC07g22980D,BnaC07g47140D,BnaC08g12280D,BnaC08g25280D,BnaC08g27300D,BnaC09g31660D,BnaC09g40740D
GO:0009686	gibberellin biosynthetic process	BP	0.000238683	0.0101237	8	182	468	52826	Over	7	BnaA06g24030D,BnaA09g34360D,BnaA09g35800D,BnaC01g19390D,BnaC03g49200D,BnaC07g47140D,BnaC08g25280D,BnaC08g27300D
GO:0005811	lipid particle	CC	0.000256166	0.0106065	4	35	468	52826	Over	5	BnaA01g14480D,BnaA03g47170D,BnaC01g17050D,BnaC07g39370D
GO:0019430	removal of superoxide radicals	BP	0.000286179	0.0106775	4	36	468	52826	Over	6	BnaA09g35800D,BnaC07g00840D,BnaC08g27300D,BnaUnng03740D
GO:0071450	cellular response to oxygen radical	BP	0.000286179	0.0106775	4	36	468	52826	Over	7	BnaA09g35800D,BnaC07g00840D,BnaC08g27300D,BnaUnng03740D
GO:0071451	cellular response to superoxide	BP	0.000286179	0.0106775	4	36	468	52826	Over	8	BnaA09g35800D,BnaC07g00840D,BnaC08g27300D,BnaUnng03740D
GO:0010876	lipid localization	BP	0.000294284	0.0106775	14	525	468	52826	Over	4	BnaA01g15860D,BnaA03g13020D,BnaA09g09580D,BnaA10g09480D,BnaA10g09590D,BnaC01g18950D,BnaC01g32630D,BnaC03g15880D,BnaC03g40520D,BnaC08g12280D,BnaC08g12450D,BnaC09g31660D,BnaCnng58970D,BnaUnng03560D
GO:0016102	diterpenoid biosynthetic process	BP	0.000297021	0.0106775	8	188	468	52826	Over	6	BnaA06g24030D,BnaA09g34360D,BnaA09g35800D,BnaC01g19390D,BnaC03g49200D,BnaC07g47140D,BnaC08g25280D,BnaC08g27300D
GO:0009725	response to hormone stimulus	BP	0.000320482	0.0107177	55	3872	468	52826	Over	4	BnaA01g02380D,BnaA01g15860D,BnaA01g19990D,BnaA01g23230D,BnaA01g26080D,BnaA02g20730D,BnaA02g29270D,BnaA02g33420D,BnaA03g13020D,BnaA03g18220D,BnaA03g23490D,BnaA04g18770D,BnaA04g22250D,BnaA05g08680D,BnaA05g31090D,BnaA06g09710D,BnaA06g24030D,BnaA06g33400D,BnaA07g10800D,BnaA07g14770D,BnaA09g17960D,BnaA09g34360D,BnaA09g35800D,BnaA10g09480D,BnaA10g23650D,BnaAnng20350D,BnaAnng21830D,BnaAnng25370D,BnaC01g…
GO:0080089	sinapoyl spermidine:sinapoyl CoA N-acyltransferase activity	MF	0.000355072	0.0114346	3	16	468	52826	Over	7	BnaA03g49730D,BnaC03g77600D,BnaC03g77640D
GO:0004867	serine-type endopeptidase inhibitor activity	MF	0.000521481	0.0164883	4	42	468	52826	Over	6	BnaA03g20270D,BnaA03g20280D,BnaA04g20550D,BnaCnng29050D
GO:0050826	response to freezing	BP	0.000562851	0.0174785	8	207	468	52826	Over	5	BnaA01g15860D,BnaA03g13020D,BnaA10g09480D,BnaC01g18950D,BnaC03g15880D,BnaC08g12280D,BnaC09g31660D,BnaCnng58970D
GO:0009685	gibberellin metabolic process	BP	0.000678422	0.0199962	8	213	468	52826	Over	6	BnaA06g24030D,BnaA09g34360D,BnaA09g35800D,BnaC01g19390D,BnaC03g49200D,BnaC07g47140D,BnaC08g25280D,BnaC08g27300D
GO:0080072	spermidine:sinapoyl CoA N-acyltransferase activity	MF	0.000704042	0.0204055	3	20	468	52826	Over	7	BnaA03g49730D,BnaC03g77600D,BnaC03g77640D
GO:0004595	pantetheine-phosphate adenylyltransferase activity	MF	0.000769478	0.0205865	2	5	468	52826	Over	7	BnaA09g09580D,BnaUnng03560D
GO:0080020	regulation of coenzyme A biosynthetic process	BP	0.000769478	0.0205865	2	5	468	52826	Over	6	BnaA09g09580D,BnaUnng03560D
GO:0009118	regulation of nucleoside metabolic process	BP	0.000769478	0.0205865	2	5	468	52826	Over	6	BnaA09g09580D,BnaUnng03560D
GO:0051196	regulation of coenzyme metabolic process	BP	0.000769478	0.0205865	2	5	468	52826	Over	6	BnaA09g09580D,BnaUnng03560D
GO:0016101	diterpenoid metabolic process	BP	0.000812397	0.0214054	8	219	468	52826	Over	5	BnaA06g24030D,BnaA09g34360D,BnaA09g35800D,BnaC01g19390D,BnaC03g49200D,BnaC07g47140D,BnaC08g25280D,BnaC08g27300D
GO:0006801	superoxide metabolic process	BP	0.000940133	0.0236941	4	49	468	52826	Over	5	BnaA09g35800D,BnaC07g00840D,BnaC08g27300D,BnaUnng03740D
GO:0009740	gibberellic acid mediated signaling pathway	BP	0.000994724	0.0243637	8	226	468	52826	Over	6	BnaA06g24030D,BnaA09g34360D,BnaA09g35800D,BnaC01g19390D,BnaC03g49200D,BnaC07g47140D,BnaC08g25280D,BnaC08g27300D
GO:0010476	gibberellin mediated signaling pathway	BP	0.000994724	0.0243637	8	226	468	52826	Over	5	BnaA06g24030D,BnaA09g34360D,BnaA09g35800D,BnaC01g19390D,BnaC03g49200D,BnaC07g47140D,BnaC08g25280D,BnaC08g27300D
GO:0010043	response to zinc ion	BP	0.00115178	0.0274377	7	179	468	52826	Over	6	BnaA02g18370D,BnaA09g35800D,BnaC01g38740D,BnaC06g20120D,BnaC08g27300D,BnaC08g39180D,BnaCnng09890D
GO:0009415	response to water	BP	0.00119311	0.0280381	22	1236	468	52826	Over	4	BnaA02g33420D,BnaA04g18770D,BnaA05g08680D,BnaA05g31090D,BnaA05g34220D,BnaA06g07480D,BnaA06g33400D,BnaA09g43150D,BnaAnng20350D,BnaAnng21830D,BnaAnng25370D,BnaC01g22670D,BnaC01g22770D,BnaC03g51640D,BnaC04g01770D,BnaC04g09820D,BnaC04g24670D,BnaC04g24680D,BnaC05g24660D,BnaC05g24760D,BnaC08g35660D,BnaCnng71000D
GO:0071370	cellular response to gibberellin stimulus	BP	0.0013105	0.0303861	8	236	468	52826	Over	6	BnaA06g24030D,BnaA09g34360D,BnaA09g35800D,BnaC01g19390D,BnaC03g49200D,BnaC07g47140D,BnaC08g25280D,BnaC08g27300D
GO:0048825	cotyledon development	BP	0.00157332	0.0360001	7	189	468	52826	Over	5	BnaA01g15860D,BnaA10g09480D,BnaC01g18950D,BnaC08g12280D,BnaC09g31660D,BnaCnng58970D,BnaUnng02170D
GO:0004316	3-oxoacyl-[acyl-carrier-protein] reductase (NADPH) activity	MF	0.00172527	0.0384647	3	27	468	52826	Over	6	BnaA05g31900D,BnaA09g10000D,BnaC09g10050D
GO:0015250	water channel activity	MF	0.00188388	0.0409509	4	59	468	52826	Over	6	BnaA02g16380D,BnaA07g22790D,BnaC06g23750D,BnaCnng50290D
GO:0005372	water transmembrane transporter activity	MF	0.00188388	0.0409509	4	59	468	52826	Over	5	BnaA02g16380D,BnaA07g22790D,BnaC06g23750D,BnaCnng50290D
GO:0004140	dephospho-CoA kinase activity	MF	0.00211686	0.044352	2	8	468	52826	Over	6	BnaA09g09580D,BnaUnng03560D
a GO term classifications: BP, Biological Process; CC, Cellular Component; MF, Molecular Function.
b GO terms with adjusted P-value<0.05 were regarded as significantly enriched GO terms.
