# Supplementary material for: Transcriptome Analysis of Stem and Globally Comparison with Other Tissues in Brassica napus
Source: Front Plant Sci. 2016 Sep 21;7:1403. doi: 10.3389/fpls.2016.01403 (PMC5030298; doi:10.3389/fpls.2016.01403)
Supplement: SUPPLEMENTARY FILE 4 — KEGG classification and enrichment analysis of the tissue-specific genes. [file Data_Sheet_4.XLSX]

## Sheet: Stem.kegg.classification
KEGG id	level 1	level 2	level 3	genes	gene list
4146	Cellular Processes	Transport and Catabolism	Peroxisome	1	BnaAnng14390D
910	Metabolism	Energy Metabolism	Nitrogen metabolism	2	BnaA05g37230D,BnaA07g13710D
4142	Cellular Processes	Transport and Catabolism	Lysosome	2	BnaA02g24130D,BnaC02g31910D
4075	Environmental Information Processing	Signal Transduction	Plant hormone signal transduction	6	BnaA03g21130D,BnaA06g20080D,BnaC03g25210D,BnaC03g28590D,BnaC09g43720D,BnaCnng60010D
603	Metabolism	Glycan Biosynthesis and Metabolism	Glycosphingolipid biosynthesis - globo series	1	BnaCnng11840D
4130	Genetic Information Processing	Folding, Sorting and Degradation	SNARE interactions in vesicular transport	1	BnaA06g06940D
330	Metabolism	Amino Acid Metabolism	Arginine and proline metabolism	1	BnaA05g37230D
940	Metabolism	Biosynthesis of Other Secondary Metabolites	Phenylpropanoid biosynthesis	2	BnaAnng06470D,BnaC09g19870D
941	Metabolism	Biosynthesis of Other Secondary Metabolites	Flavonoid biosynthesis	1	BnaAnng06470D
945	Metabolism	Biosynthesis of Other Secondary Metabolites	Stilbenoid, diarylheptanoid and gingerol biosynthesis	1	BnaAnng06470D
680	Metabolism	Energy Metabolism	Methane metabolism	1	BnaC09g19870D
250	Metabolism	Amino Acid Metabolism	Alanine, aspartate and glutamate metabolism	1	BnaA05g37230D
190	Metabolism	Energy Metabolism	Oxidative phosphorylation	1	BnaC08g17280D
471	Metabolism	Metabolism of Other Amino Acids	D-Glutamine and D-glutamate metabolism	1	BnaA05g37230D
360	Metabolism	Amino Acid Metabolism	Phenylalanine metabolism	2	BnaAnng06470D,BnaC09g19870D
73	Metabolism	Lipid Metabolism	Cutin, suberine and wax biosynthesis	1	BnaAnng14390D

## Sheet: Stem.kegg.enrichment
MapID	MapTitle	P-value	adjusted P-value	x	y	n	N	EnrichDirect	GeneIDs
4075	Plant hormone signal transduction	0.00018529	0.0038911	6	687	16	11789	Over	BnaA03g21130D BnaA06g20080D BnaC03g25210D BnaC03g28590D BnaC09g43720D BnaCnng60010D

## Sheet: Root.kegg.classification
KEGG id	level 1	level 2	level 3	genes	gene list
3040	Genetic Information Processing	Transcription	Spliceosome	1	BnaA02g18520D
4146	Cellular Processes	Transport and Catabolism	Peroxisome	1	BnaC03g54750D
910	Metabolism	Energy Metabolism	Nitrogen metabolism	4	BnaA03g14190D,BnaC01g40390D,BnaC03g17150D,BnaC03g64490D
4141	Genetic Information Processing	Folding, Sorting and Degradation	Protein processing in endoplasmic reticulum	3	BnaA07g08990D,BnaA10g12710D,BnaC07g11250D
4142	Cellular Processes	Transport and Catabolism	Lysosome	2	BnaA01g30770D,BnaC03g11090D
300	Metabolism	Amino Acid Metabolism	Lysine biosynthesis	2	BnaA03g38440D,BnaC03g45280D
3420	Genetic Information Processing	Replication and Repair	Nucleotide excision repair	2	BnaA07g38990D,BnaC06g34490D
40	Metabolism	Carbohydrate Metabolism	Pentose and glucuronate interconversions	7	BnaA03g05190D,BnaA03g57500D,BnaA06g08420D,BnaA09g38080D,BnaA09g43040D,BnaC05g09790D,BnaC08g49280D
510	Metabolism	Glycan Biosynthesis and Metabolism	N-Glycan biosynthesis	2	BnaA07g08990D,BnaC07g11250D
3022	Genetic Information Processing	Transcription	Basal transcription factors	4	BnaA07g38990D,BnaC06g34490D,BnaC07g25820D,BnaC08g23580D
950	Metabolism	Biosynthesis of Other Secondary Metabolites	Isoquinoline alkaloid biosynthesis	2	BnaA09g12700D,BnaC09g13020D
460	Metabolism	Metabolism of Other Amino Acids	Cyanoamino acid metabolism	2	BnaA01g22890D,BnaA01g36270D
4075	Environmental Information Processing	Signal Transduction	Plant hormone signal transduction	14	BnaA03g23520D,BnaA07g08630D,BnaA07g38280D,BnaA08g20620D,BnaA09g27530D,BnaC02g15770D,BnaC02g15780D,BnaC02g15790D,BnaC03g16420D,BnaC03g27910D,BnaC06g14500D,BnaCnng41900D,BnaCnng68710D,BnaCnng73150D
4070	Environmental Information Processing	Signal Transduction	Phosphatidylinositol signaling system	1	BnaC01g18980D
960	Metabolism	Biosynthesis of Other Secondary Metabolites	Tropane, piperidine and pyridine alkaloid biosynthesis	2	BnaA09g12700D,BnaC09g13020D
603	Metabolism	Glycan Biosynthesis and Metabolism	Glycosphingolipid biosynthesis - globo series	2	BnaA01g30130D,BnaA10g27620D
4110	Cellular Processes	Cell Growth and Death	Cell cycle	2	BnaA07g38990D,BnaC06g34490D
10	Metabolism	Carbohydrate Metabolism	Glycolysis / Gluconeogenesis	6	BnaA03g27550D,BnaAnng00920D,BnaAnng05000D,BnaC02g02760D,BnaC02g43920D,BnaC03g32560D
904	Metabolism	Metabolism of Terpenoids and Polyketides	Diterpenoid biosynthesis	1	BnaA07g39210D
906	Metabolism	Metabolism of Terpenoids and Polyketides	Carotenoid biosynthesis	2	BnaAnng27240D,BnaC07g18360D
900	Metabolism	Metabolism of Terpenoids and Polyketides	Terpenoid backbone biosynthesis	7	BnaA03g35610D,BnaA05g24980D,BnaA08g15440D,BnaA10g29570D,BnaC05g39040D,BnaC09g51100D,BnaC09g53740D
901	Metabolism	Biosynthesis of Other Secondary Metabolites	Indole alkaloid biosynthesis	1	BnaA02g16670D
903	Metabolism	Metabolism of Terpenoids and Polyketides	Limonene and pinene degradation	6	BnaA02g08270D,BnaA03g10380D,BnaA03g44410D,BnaC02g11750D,BnaC06g14550D,BnaC08g40660D
908	Metabolism	Metabolism of Terpenoids and Polyketides	Zeatin biosynthesis	4	BnaA03g49660D,BnaC03g40850D,BnaC04g01930D,BnaC07g50850D
909	Metabolism	Metabolism of Terpenoids and Polyketides	Sesquiterpenoid and triterpenoid biosynthesis	2	BnaC02g41470D,BnaC07g45160D
860	Metabolism	Metabolism of Cofactors and Vitamins	Porphyrin and chlorophyll metabolism	2	BnaA09g14830D,BnaC06g00620D
4130	Genetic Information Processing	Folding, Sorting and Degradation	SNARE interactions in vesicular transport	1	BnaC08g31380D
330	Metabolism	Amino Acid Metabolism	Arginine and proline metabolism	4	BnaA09g12700D,BnaAnng37880D,BnaC01g40390D,BnaC09g13020D
643	Metabolism	Xenobiotics Biodegradation and Metabolism	Styrene degradation	1	BnaA02g26370D
52	Metabolism	Carbohydrate Metabolism	Galactose metabolism	5	BnaA09g10560D,BnaA10g20680D,BnaC03g05170D,BnaC09g10830D,BnaC09g44700D
51	Metabolism	Carbohydrate Metabolism	Fructose and mannose metabolism	1	BnaC05g04100D
500	Metabolism	Carbohydrate Metabolism	Starch and sucrose metabolism	12	BnaA01g22890D,BnaA01g36270D,BnaA03g57500D,BnaA09g10560D,BnaA09g38080D,BnaA09g43040D,BnaA10g20680D,BnaC03g05170D,BnaC05g04100D,BnaC08g49280D,BnaC09g10830D,BnaC09g44700D
940	Metabolism	Biosynthesis of Other Secondary Metabolites	Phenylpropanoid biosynthesis	59	BnaA01g01280D,BnaA01g15230D,BnaA01g22890D,BnaA01g36270D,BnaA02g03720D,BnaA02g04560D,BnaA02g14050D,BnaA02g34060D,BnaA03g06740D,BnaA03g18320D,BnaA03g19490D,BnaA03g47720D,BnaA04g11940D,BnaA04g21990D,BnaA04g25090D,BnaA05g34020D,BnaA06g23250D,BnaA06g23260D,BnaA06g26600D,BnaA07g01880D,BnaA07g12740D,BnaA07g27500D,BnaA08g02580D,BnaA09g05060D,BnaA09g07380D,BnaA10g15310D,BnaA10g15320D,BnaA10g29690D,BnaC02g…
945	Metabolism	Biosynthesis of Other Secondary Metabolites	Stilbenoid, diarylheptanoid and gingerol biosynthesis	6	BnaA02g08270D,BnaA03g10380D,BnaA03g44410D,BnaC02g11750D,BnaC06g14550D,BnaC08g40660D
680	Metabolism	Energy Metabolism	Methane metabolism	56	BnaA01g01280D,BnaA01g15230D,BnaA02g03720D,BnaA02g04560D,BnaA02g14050D,BnaA02g34060D,BnaA03g06740D,BnaA03g18320D,BnaA03g19490D,BnaA03g47720D,BnaA04g21990D,BnaA04g25090D,BnaA05g34020D,BnaA06g23250D,BnaA06g23260D,BnaA06g26600D,BnaA07g01880D,BnaA07g12740D,BnaA07g27500D,BnaA08g02580D,BnaA09g05060D,BnaA09g07380D,BnaA10g15310D,BnaA10g15320D,BnaA10g29690D,BnaAnng00920D,BnaC02g02760D,BnaC02g05160D,BnaC02g…
250	Metabolism	Amino Acid Metabolism	Alanine, aspartate and glutamate metabolism	3	BnaA09g12700D,BnaC01g40390D,BnaC09g13020D
20	Metabolism	Carbohydrate Metabolism	Citrate cycle (TCA cycle)	4	BnaA06g25230D,BnaAnng05000D,BnaC02g43920D,BnaC04g22440D
4626	Organismal Systems	Environmental Adaptation	Plant-pathogen interaction	13	BnaA03g03800D,BnaA03g30040D,BnaA05g16190D,BnaA08g19190D,BnaA09g01480D,BnaA10g23840D,BnaC03g35300D,BnaC04g13100D,BnaC06g37480D,BnaC07g10990D,BnaC07g17980D,BnaC09g48590D,BnaCnng04880D
2010	Environmental Information Processing	Membrane Transport	ABC transporters	2	BnaC07g06910D,BnaC07g26150D
3010	Genetic Information Processing	Translation	Ribosome	1	BnaC02g00850D
3015	Genetic Information Processing	Translation	mRNA surveillance pathway	1	BnaC07g49450D
190	Metabolism	Energy Metabolism	Oxidative phosphorylation	4	BnaA06g25230D,BnaA09g38390D,BnaC05g23590D,BnaC08g30540D
61	Metabolism	Lipid Metabolism	Fatty acid biosynthesis	1	BnaC05g48250D
710	Metabolism	Energy Metabolism	Carbon fixation in photosynthetic organisms	4	BnaA09g12700D,BnaAnng05000D,BnaC02g43920D,BnaC09g13020D
260	Metabolism	Amino Acid Metabolism	Glycine, serine and threonine metabolism	2	BnaAnng00920D,BnaC02g02760D
471	Metabolism	Metabolism of Other Amino Acids	D-Glutamine and D-glutamate metabolism	1	BnaC01g40390D
1040	Metabolism	Lipid Metabolism	Biosynthesis of unsaturated fatty acids	1	BnaC05g48250D
624	Metabolism	Xenobiotics Biodegradation and Metabolism	Polycyclic aromatic hydrocarbon degradation	6	BnaA02g08270D,BnaA03g10380D,BnaA03g44410D,BnaC02g11750D,BnaC06g14550D,BnaC08g40660D
627	Metabolism	Xenobiotics Biodegradation and Metabolism	Aminobenzoate degradation	6	BnaA02g08270D,BnaA03g10380D,BnaA03g44410D,BnaC02g11750D,BnaC06g14550D,BnaC08g40660D
620	Metabolism	Carbohydrate Metabolism	Pyruvate metabolism	2	BnaAnng05000D,BnaC02g43920D
400	Metabolism	Amino Acid Metabolism	Phenylalanine, tyrosine and tryptophan biosynthesis	2	BnaA09g12700D,BnaC09g13020D
360	Metabolism	Amino Acid Metabolism	Phenylalanine metabolism	57	BnaA01g01280D,BnaA01g15230D,BnaA02g03720D,BnaA02g04560D,BnaA02g14050D,BnaA02g34060D,BnaA03g06740D,BnaA03g18320D,BnaA03g19490D,BnaA03g47720D,BnaA04g11940D,BnaA04g21990D,BnaA04g25090D,BnaA05g34020D,BnaA06g23250D,BnaA06g23260D,BnaA06g26600D,BnaA07g01880D,BnaA07g12740D,BnaA07g27500D,BnaA08g02580D,BnaA09g05060D,BnaA09g07380D,BnaA09g12700D,BnaA10g15310D,BnaA10g15320D,BnaA10g29690D,BnaC02g05160D,BnaC02g…
363	Metabolism	Xenobiotics Biodegradation and Metabolism	Bisphenol degradation	6	BnaA02g08270D,BnaA03g10380D,BnaA03g44410D,BnaC02g11750D,BnaC06g14550D,BnaC08g40660D
564	Metabolism	Lipid Metabolism	Glycerophospholipid metabolism	3	BnaA07g35610D,BnaC01g18980D,BnaCnng18570D
565	Metabolism	Lipid Metabolism	Ether lipid metabolism	1	BnaCnng18570D
562	Metabolism	Carbohydrate Metabolism	Inositol phosphate metabolism	1	BnaCnng18570D
380	Metabolism	Amino Acid Metabolism	Tryptophan metabolism	3	BnaA06g36480D,BnaC07g17430D,BnaCnng63040D
30	Metabolism	Carbohydrate Metabolism	Pentose phosphate pathway	2	BnaA06g39320D,BnaC07g49670D
520	Metabolism	Carbohydrate Metabolism	Amino sugar and nucleotide sugar metabolism	3	BnaA03g56430D,BnaC03g19370D,BnaC05g04100D
350	Metabolism	Amino Acid Metabolism	Tyrosine metabolism	3	BnaA02g26370D,BnaA09g12700D,BnaC09g13020D
73	Metabolism	Lipid Metabolism	Cutin, suberine and wax biosynthesis	4	BnaA02g32980D,BnaAnng17300D,BnaC03g12340D,BnaC03g54750D
270	Metabolism	Amino Acid Metabolism	Cysteine and methionine metabolism	7	BnaA03g40560D,BnaA09g07210D,BnaA09g12700D,BnaC07g31520D,BnaC09g07070D,BnaC09g13020D,BnaCnng71530D
630	Metabolism	Carbohydrate Metabolism	Glyoxylate and dicarboxylate metabolism	1	BnaC04g22440D

## Sheet: Root.kegg.enrichment
MapID	MapTitle	P-value	adjusted P-value	x	y	n	N	EnrichDirect	GeneIDs
680	Methane metabolism	1.77466e-104	1.75692e-102	56	330	198	11789	Over	BnaA01g01280D BnaA01g15230D BnaA02g03720D BnaA02g04560D BnaA02g14050D BnaA02g34060D BnaA03g06740D BnaA03g18320D BnaA03g19490D BnaA03g47720D BnaA04g21990D BnaA04g25090D BnaA05g34020D BnaA06g23250D BnaA06g23260D BnaA06g26600D BnaA07g01880D BnaA07g12740D BnaA07g27500D BnaA08g02580D BnaA09g05060D BnaA09g07380D BnaA10g15310D BnaA10g15320D BnaA10g29690D BnaAnng00920D BnaC02g02760D BnaC02g05160D BnaC02g…
940	Phenylpropanoid biosynthesis	1.43189e-51	7.08785e-50	59	258	198	11789	Over	BnaA01g01280D BnaA01g15230D BnaA01g22890D BnaA01g36270D BnaA02g03720D BnaA02g04560D BnaA02g14050D BnaA02g34060D BnaA03g06740D BnaA03g18320D BnaA03g19490D BnaA03g47720D BnaA04g11940D BnaA04g21990D BnaA04g25090D BnaA05g34020D BnaA06g23250D BnaA06g23260D BnaA06g26600D BnaA07g01880D BnaA07g12740D BnaA07g27500D BnaA08g02580D BnaA09g05060D BnaA09g07380D BnaA10g15310D BnaA10g15320D BnaA10g29690D BnaC02g…
360	Phenylalanine metabolism	3.28874e-51	1.08528e-49	57	236	198	11789	Over	BnaA01g01280D BnaA01g15230D BnaA02g03720D BnaA02g04560D BnaA02g14050D BnaA02g34060D BnaA03g06740D BnaA03g18320D BnaA03g19490D BnaA03g47720D BnaA04g11940D BnaA04g21990D BnaA04g25090D BnaA05g34020D BnaA06g23250D BnaA06g23260D BnaA06g26600D BnaA07g01880D BnaA07g12740D BnaA07g27500D BnaA08g02580D BnaA09g05060D BnaA09g07380D BnaA09g12700D BnaA10g15310D BnaA10g15320D BnaA10g29690D BnaC02g05160D BnaC02g…

## Sheet: Leaf.kegg.classification
KEGG id	level 1	level 2	level 3	genes	gene list
4146	Cellular Processes	Transport and Catabolism	Peroxisome	1	BnaCnng46690D
983	Metabolism	Xenobiotics Biodegradation and Metabolism	Drug metabolism - other enzymes	1	BnaCnng46690D
232	Metabolism	Biosynthesis of Other Secondary Metabolites	Caffeine metabolism	1	BnaCnng46690D
230	Metabolism	Nucleotide Metabolism	Purine metabolism	1	BnaCnng46690D
40	Metabolism	Carbohydrate Metabolism	Pentose and glucuronate interconversions	1	BnaA10g18990D
460	Metabolism	Metabolism of Other Amino Acids	Cyanoamino acid metabolism	1	BnaC06g43850D
4075	Environmental Information Processing	Signal Transduction	Plant hormone signal transduction	12	BnaA01g02410D,BnaA02g07870D,BnaA03g16940D,BnaA05g07390D,BnaA06g37310D,BnaAnng13200D,BnaC02g07870D,BnaC03g20480D,BnaC04g08210D,BnaC07g45230D,BnaCnng27280D,BnaUnng01620D
4110	Cellular Processes	Cell Growth and Death	Cell cycle	1	BnaA09g28950D
904	Metabolism	Metabolism of Terpenoids and Polyketides	Diterpenoid biosynthesis	2	BnaC02g23180D,BnaC06g38910D
902	Metabolism	Metabolism of Terpenoids and Polyketides	Monoterpenoid biosynthesis	1	BnaCnng38820D
903	Metabolism	Metabolism of Terpenoids and Polyketides	Limonene and pinene degradation	1	BnaAnng14250D
52	Metabolism	Carbohydrate Metabolism	Galactose metabolism	2	BnaA03g16550D,BnaC03g19970D
500	Metabolism	Carbohydrate Metabolism	Starch and sucrose metabolism	4	BnaA02g18920D,BnaA03g16550D,BnaC03g19970D,BnaC05g02930D
940	Metabolism	Biosynthesis of Other Secondary Metabolites	Phenylpropanoid biosynthesis	1	BnaAnng05140D
945	Metabolism	Biosynthesis of Other Secondary Metabolites	Stilbenoid, diarylheptanoid and gingerol biosynthesis	1	BnaAnng14250D
680	Metabolism	Energy Metabolism	Methane metabolism	1	BnaAnng05140D
4626	Organismal Systems	Environmental Adaptation	Plant-pathogen interaction	3	BnaA03g18230D,BnaA06g10680D,BnaC03g21760D
970	Genetic Information Processing	Translation	Aminoacyl-tRNA biosynthesis	1	BnaA08g18400D
4120	Genetic Information Processing	Folding, Sorting and Degradation	Ubiquitin mediated proteolysis	1	BnaA10g28230D
190	Metabolism	Energy Metabolism	Oxidative phosphorylation	2	BnaA01g15120D,BnaA08g06780D
710	Metabolism	Energy Metabolism	Carbon fixation in photosynthetic organisms	2	BnaA02g12840D,BnaC02g17180D
624	Metabolism	Xenobiotics Biodegradation and Metabolism	Polycyclic aromatic hydrocarbon degradation	1	BnaAnng14250D
627	Metabolism	Xenobiotics Biodegradation and Metabolism	Aminobenzoate degradation	1	BnaAnng14250D
360	Metabolism	Amino Acid Metabolism	Phenylalanine metabolism	1	BnaAnng05140D
363	Metabolism	Xenobiotics Biodegradation and Metabolism	Bisphenol degradation	1	BnaAnng14250D
630	Metabolism	Carbohydrate Metabolism	Glyoxylate and dicarboxylate metabolism	2	BnaA02g12840D,BnaC02g17180D

## Sheet: Leaf.kegg.enrichment
MapID	MapTitle	P-value	adjusted P-value	x	y	n	N	EnrichDirect	GeneIDs
4075	Plant hormone signal transduction	1.26897e-06	7.36e-05	12	687	39	11789	Over	BnaA01g02410D BnaA02g07870D BnaA03g16940D BnaA05g07390D BnaA06g37310D BnaAnng13200D BnaC02g07870D BnaC03g20480D BnaC04g08210D BnaC07g45230D BnaCnng27280D BnaUnng01620D

## Sheet: Flower bud kegg. classification
KEGG id	level 1	level 2	level 3	genes	gene list
3320	Organismal Systems	Endocrine System	PPAR signaling pathway	1	BnaA10g28090D
3040	Genetic Information Processing	Transcription	Spliceosome	6	BnaA03g02440D,BnaA05g06280D,BnaA06g23390D,BnaA06g23400D,BnaC03g56670D,BnaC08g27840D
4146	Cellular Processes	Transport and Catabolism	Peroxisome	5	BnaA06g14520D,BnaA10g28090D,BnaC01g10780D,BnaC05g15990D,BnaC05g41210D
910	Metabolism	Energy Metabolism	Nitrogen metabolism	1	BnaA06g04530D
4141	Genetic Information Processing	Folding, Sorting and Degradation	Protein processing in endoplasmic reticulum	3	BnaA01g04320D,BnaA06g15500D,BnaC09g28660D
4142	Cellular Processes	Transport and Catabolism	Lysosome	1	BnaC05g31880D
3030	Genetic Information Processing	Replication and Repair	DNA replication	2	BnaA02g26730D,BnaC02g34940D
983	Metabolism	Xenobiotics Biodegradation and Metabolism	Drug metabolism - other enzymes	1	BnaA09g02050D
230	Metabolism	Nucleotide Metabolism	Purine metabolism	9	BnaA01g05210D,BnaA02g26730D,BnaA07g17420D,BnaA10g12180D,BnaC01g00030D,BnaC02g31180D,BnaC02g34940D,BnaCnng38890D,BnaCnng52980D
670	Metabolism	Metabolism of Cofactors and Vitamins	One carbon pool by folate	1	BnaC04g49480D
40	Metabolism	Carbohydrate Metabolism	Pentose and glucuronate interconversions	21	BnaA02g03420D,BnaA02g08880D,BnaA03g27540D,BnaA06g09240D,BnaA08g10120D,BnaA08g18330D,BnaA08g27230D,BnaA09g02550D,BnaA10g01390D,BnaC02g12810D,BnaC02g34750D,BnaC03g06740D,BnaC03g32550D,BnaC03g39260D,BnaC03g58650D,BnaC03g58660D,BnaC03g64780D,BnaC05g01430D,BnaC05g10650D,BnaCnng05770D,BnaCnng48740D
510	Metabolism	Glycan Biosynthesis and Metabolism	N-Glycan biosynthesis	1	BnaA10g27130D
3022	Genetic Information Processing	Transcription	Basal transcription factors	3	BnaA09g32740D,BnaAnng01780D,BnaC09g02060D
460	Metabolism	Metabolism of Other Amino Acids	Cyanoamino acid metabolism	1	BnaC02g21760D
4075	Environmental Information Processing	Signal Transduction	Plant hormone signal transduction	11	BnaA02g05090D,BnaA02g30670D,BnaA04g02780D,BnaA05g18860D,BnaAnng01330D,BnaAnng25660D,BnaC02g04670D,BnaC04g14090D,BnaC05g31870D,BnaC08g32380D,BnaC09g39770D
4070	Environmental Information Processing	Signal Transduction	Phosphatidylinositol signaling system	1	BnaC06g12600D
240	Metabolism	Nucleotide Metabolism	Pyrimidine metabolism	7	BnaA02g26730D,BnaA07g17420D,BnaA09g02050D,BnaA10g12180D,BnaC02g31180D,BnaC02g34940D,BnaCnng38890D
960	Metabolism	Biosynthesis of Other Secondary Metabolites	Tropane, piperidine and pyridine alkaloid biosynthesis	1	BnaC04g14130D
603	Metabolism	Glycan Biosynthesis and Metabolism	Glycosphingolipid biosynthesis - globo series	2	BnaA05g06510D,BnaC04g07180D
10	Metabolism	Carbohydrate Metabolism	Glycolysis / Gluconeogenesis	7	BnaA03g05250D,BnaA03g40860D,BnaA08g15820D,BnaA08g16020D,BnaC03g06790D,BnaC03g61050D,BnaCnng52980D
906	Metabolism	Metabolism of Terpenoids and Polyketides	Carotenoid biosynthesis	1	BnaA01g09090D
900	Metabolism	Metabolism of Terpenoids and Polyketides	Terpenoid backbone biosynthesis	7	BnaA02g07450D,BnaA04g11810D,BnaA10g13280D,BnaA10g13290D,BnaC02g10520D,BnaC09g35760D,BnaCnng66570D
901	Metabolism	Biosynthesis of Other Secondary Metabolites	Indole alkaloid biosynthesis	1	BnaA07g31180D
908	Metabolism	Metabolism of Terpenoids and Polyketides	Zeatin biosynthesis	1	BnaA07g24640D
860	Metabolism	Metabolism of Cofactors and Vitamins	Porphyrin and chlorophyll metabolism	1	BnaA10g07300D
3020	Genetic Information Processing	Transcription	RNA polymerase	4	BnaA07g17420D,BnaA10g12180D,BnaC02g31180D,BnaCnng38890D
640	Metabolism	Carbohydrate Metabolism	Propanoate metabolism	2	BnaA06g04070D,BnaC06g01580D
52	Metabolism	Carbohydrate Metabolism	Galactose metabolism	4	BnaA08g15820D,BnaA08g16020D,BnaAnng07590D,BnaC03g61050D
51	Metabolism	Carbohydrate Metabolism	Fructose and mannose metabolism	5	BnaA08g15820D,BnaA08g16020D,BnaC03g15850D,BnaC03g61050D,BnaC08g01630D
500	Metabolism	Carbohydrate Metabolism	Starch and sucrose metabolism	18	BnaA02g03420D,BnaA05g01360D,BnaA06g20250D,BnaA08g15820D,BnaA08g18330D,BnaA08g27230D,BnaA09g02550D,BnaA10g01390D,BnaAnng07590D,BnaC03g15850D,BnaC03g39260D,BnaC03g54480D,BnaC03g58650D,BnaC03g58660D,BnaC05g01430D,BnaC05g13110D,BnaC08g01630D,BnaCnng48740D
940	Metabolism	Biosynthesis of Other Secondary Metabolites	Phenylpropanoid biosynthesis	5	BnaA01g17520D,BnaA07g22160D,BnaA09g31650D,BnaC01g21870D,BnaC06g22910D
941	Metabolism	Biosynthesis of Other Secondary Metabolites	Flavonoid biosynthesis	4	BnaA02g30320D,BnaC01g29820D,BnaC02g38730D,BnaC07g32140D
4712	Organismal Systems	Environmental Adaptation	Circadian rhythm - plant	2	BnaA02g30320D,BnaC02g38730D
680	Metabolism	Energy Metabolism	Methane metabolism	9	BnaA01g17520D,BnaA03g40860D,BnaA06g14520D,BnaA08g16020D,BnaA09g31650D,BnaC01g21870D,BnaC03g61050D,BnaC04g49480D,BnaC05g15990D
250	Metabolism	Amino Acid Metabolism	Alanine, aspartate and glutamate metabolism	2	BnaA01g05210D,BnaC01g00030D
970	Genetic Information Processing	Translation	Aminoacyl-tRNA biosynthesis	1	BnaA04g03630D
4120	Genetic Information Processing	Folding, Sorting and Degradation	Ubiquitin mediated proteolysis	1	BnaC07g41060D
2010	Environmental Information Processing	Membrane Transport	ABC transporters	1	BnaC07g39970D
3018	Genetic Information Processing	Folding, Sorting and Degradation	RNA degradation	5	BnaA07g23430D,BnaA07g29550D,BnaA08g27050D,BnaC06g32740D,BnaCnng07860D
3013	Genetic Information Processing	Translation	RNA transport	6	BnaA07g23430D,BnaA07g29550D,BnaAnng27420D,BnaC06g32740D,BnaCnng07860D,BnaCnng62730D
3010	Genetic Information Processing	Translation	Ribosome	7	BnaA03g41230D,BnaA06g18230D,BnaC03g03830D,BnaC03g55620D,BnaC06g43330D,BnaC08g07340D,BnaCnng37690D
3015	Genetic Information Processing	Translation	mRNA surveillance pathway	5	BnaA07g23430D,BnaA07g29550D,BnaC06g32740D,BnaC07g20650D,BnaCnng07860D
190	Metabolism	Energy Metabolism	Oxidative phosphorylation	4	BnaA02g03290D,BnaA07g35430D,BnaAnng24780D,BnaC07g39960D
62	Metabolism	Lipid Metabolism	Fatty acid elongation	5	BnaA02g30560D,BnaA02g35570D,BnaA07g23630D,BnaC02g20600D,BnaCnng17080D
61	Metabolism	Lipid Metabolism	Fatty acid biosynthesis	3	BnaA02g17050D,BnaA06g04070D,BnaC06g01580D
710	Metabolism	Energy Metabolism	Carbon fixation in photosynthetic organisms	1	BnaCnng52980D
260	Metabolism	Amino Acid Metabolism	Glycine, serine and threonine metabolism	1	BnaA03g40860D
100	Metabolism	Lipid Metabolism	Steroid biosynthesis	1	BnaCnng07580D
1040	Metabolism	Lipid Metabolism	Biosynthesis of unsaturated fatty acids	1	BnaA10g28090D
620	Metabolism	Carbohydrate Metabolism	Pyruvate metabolism	3	BnaA06g04070D,BnaC06g01580D,BnaCnng52980D
360	Metabolism	Amino Acid Metabolism	Phenylalanine metabolism	3	BnaA01g17520D,BnaA09g31650D,BnaC01g21870D
564	Metabolism	Lipid Metabolism	Glycerophospholipid metabolism	4	BnaA05g35700D,BnaC03g62540D,BnaCnng01230D,BnaCnng07580D
565	Metabolism	Lipid Metabolism	Ether lipid metabolism	3	BnaA05g35700D,BnaC03g62540D,BnaCnng07580D
562	Metabolism	Carbohydrate Metabolism	Inositol phosphate metabolism	1	BnaC06g12600D
561	Metabolism	Lipid Metabolism	Glycerolipid metabolism	2	BnaCnng01230D,BnaCnng07580D
4010	Environmental Information Processing	Signal Transduction	MAPK signaling pathway	1	BnaA01g01610D
380	Metabolism	Amino Acid Metabolism	Tryptophan metabolism	2	BnaA06g14520D,BnaC05g15990D
130	Metabolism	Metabolism of Cofactors and Vitamins	Ubiquinone and other terpenoid-quinone biosynthesis	2	BnaA03g46150D,BnaA03g46160D
30	Metabolism	Carbohydrate Metabolism	Pentose phosphate pathway	3	BnaA08g16020D,BnaC03g61050D,BnaC07g30000D
520	Metabolism	Carbohydrate Metabolism	Amino sugar and nucleotide sugar metabolism	5	BnaA05g01360D,BnaA08g15820D,BnaC01g38390D,BnaC03g15850D,BnaC08g01630D
592	Metabolism	Lipid Metabolism	alpha-Linolenic acid metabolism	3	BnaA09g19550D,BnaA10g28090D,BnaCnng07580D
591	Metabolism	Lipid Metabolism	Linoleic acid metabolism	1	BnaCnng07580D
590	Metabolism	Lipid Metabolism	Arachidonic acid metabolism	1	BnaCnng07580D
450	Metabolism	Metabolism of Other Amino Acids	Selenocompound metabolism	1	BnaA04g03630D
3008	Genetic Information Processing	Translation	Ribosome biogenesis in eukaryotes	4	BnaA09g49780D,BnaC07g39820D,BnaC08g44910D,BnaCnng19210D
71	Metabolism	Lipid Metabolism	Fatty acid metabolism	1	BnaA10g28090D
73	Metabolism	Lipid Metabolism	Cutin, suberine and wax biosynthesis	1	BnaC05g41210D
630	Metabolism	Carbohydrate Metabolism	Glyoxylate and dicarboxylate metabolism	1	BnaC01g10780D

## Sheet: Flower bud kegg.enrichment
MapID	MapTitle	P-value	Corrected P-value	x	y	n	N	EnrichDirect	GeneIDs
40	Pentose and glucuronate interconversions	2.61316e-14	3.31872e-12	21	181	157	11789	Over	BnaA02g03420D BnaA02g08880D BnaA03g27540D BnaA06g09240D BnaA08g10120D BnaA08g18330D BnaA08g27230D BnaA09g02550D BnaA10g01390D BnaC02g12810D BnaC02g34750D BnaC03g06740D BnaC03g32550D BnaC03g39260D BnaC03g58650D BnaC03g58660D BnaC03g64780D BnaC05g01430D BnaC05g10650D BnaCnng05770D BnaCnng48740D
500	Starch and sucrose metabolism	4.27258e-07	2.71309e-05	18	332	157	11789	Over	BnaA02g03420D BnaA05g01360D BnaA06g20250D BnaA08g15820D BnaA08g18330D BnaA08g27230D BnaA09g02550D BnaA10g01390D BnaAnng07590D BnaC03g15850D BnaC03g39260D BnaC03g54480D BnaC03g58650D BnaC03g58660D BnaC05g01430D BnaC05g13110D BnaC08g01630D BnaCnng48740D
62	Fatty acid elongation	0.000941835	0.039871	5	57	157	11789	Over	BnaA02g30560D BnaA02g35570D BnaA07g23630D BnaC02g20600D BnaCnng17080D

## Sheet: Immature embryo.kegg.classifica
KEGG id	level 1	level 2	level 3	genes	gene list
4146	Cellular Processes	Transport and Catabolism	Peroxisome	2	BnaA09g35800D,BnaC08g27300D
4141	Genetic Information Processing	Folding, Sorting and Degradation	Protein processing in endoplasmic reticulum	5	BnaA02g06890D,BnaA02g18370D,BnaA03g24280D,BnaC06g02270D,BnaCnng09890D
980	Metabolism	Xenobiotics Biodegradation and Metabolism	Metabolism of xenobiotics by cytochrome P450	1	BnaC09g40740D
982	Metabolism	Xenobiotics Biodegradation and Metabolism	Drug metabolism - cytochrome P450	1	BnaC09g40740D
40	Metabolism	Carbohydrate Metabolism	Pentose and glucuronate interconversions	2	BnaC08g28490D,BnaCnng43010D
510	Metabolism	Glycan Biosynthesis and Metabolism	N-Glycan biosynthesis	1	BnaC05g48920D
4075	Environmental Information Processing	Signal Transduction	Plant hormone signal transduction	6	BnaA03g13020D,BnaA10g23650D,BnaC01g11020D,BnaC03g15880D,BnaC09g48380D,BnaCnng04010D
240	Metabolism	Nucleotide Metabolism	Pyrimidine metabolism	1	BnaC03g37780D
960	Metabolism	Biosynthesis of Other Secondary Metabolites	Tropane, piperidine and pyridine alkaloid biosynthesis	1	BnaA09g49430D
4110	Cellular Processes	Cell Growth and Death	Cell cycle	2	BnaA03g22510D,BnaC06g02270D
906	Metabolism	Metabolism of Terpenoids and Polyketides	Carotenoid biosynthesis	1	BnaA07g06050D
902	Metabolism	Metabolism of Terpenoids and Polyketides	Monoterpenoid biosynthesis	2	BnaA06g33360D,BnaC07g22980D
903	Metabolism	Metabolism of Terpenoids and Polyketides	Limonene and pinene degradation	1	BnaA03g30890D
860	Metabolism	Metabolism of Cofactors and Vitamins	Porphyrin and chlorophyll metabolism	2	BnaA05g27910D,BnaC05g42110D
330	Metabolism	Amino Acid Metabolism	Arginine and proline metabolism	3	BnaA01g01740D,BnaC01g02840D,BnaC03g07500D
52	Metabolism	Carbohydrate Metabolism	Galactose metabolism	2	BnaA09g00490D,BnaCnng01190D
51	Metabolism	Carbohydrate Metabolism	Fructose and mannose metabolism	2	BnaA03g24290D,BnaC03g28870D
500	Metabolism	Carbohydrate Metabolism	Starch and sucrose metabolism	4	BnaA03g24290D,BnaC03g28870D,BnaC08g28490D,BnaCnng43010D
940	Metabolism	Biosynthesis of Other Secondary Metabolites	Phenylpropanoid biosynthesis	1	BnaA01g08600D
945	Metabolism	Biosynthesis of Other Secondary Metabolites	Stilbenoid, diarylheptanoid and gingerol biosynthesis	1	BnaA03g30890D
480	Metabolism	Metabolism of Other Amino Acids	Glutathione metabolism	1	BnaC09g40740D
680	Metabolism	Energy Metabolism	Methane metabolism	1	BnaA01g08600D
20	Metabolism	Carbohydrate Metabolism	Citrate cycle (TCA cycle)	1	BnaC03g62410D
4626	Organismal Systems	Environmental Adaptation	Plant-pathogen interaction	2	BnaA03g48070D,BnaCnng18500D
4120	Genetic Information Processing	Folding, Sorting and Degradation	Ubiquitin mediated proteolysis	1	BnaC06g02270D
2010	Environmental Information Processing	Membrane Transport	ABC transporters	2	BnaA02g29270D,BnaC02g37330D
3013	Genetic Information Processing	Translation	RNA transport	1	BnaC08g19730D
3015	Genetic Information Processing	Translation	mRNA surveillance pathway	1	BnaC08g25780D
195	Metabolism	Energy Metabolism	Photosynthesis	2	BnaA10g22180D,BnaC09g46700D
62	Metabolism	Lipid Metabolism	Fatty acid elongation	1	BnaA08g11130D
624	Metabolism	Xenobiotics Biodegradation and Metabolism	Polycyclic aromatic hydrocarbon degradation	1	BnaA03g30890D
627	Metabolism	Xenobiotics Biodegradation and Metabolism	Aminobenzoate degradation	1	BnaA03g30890D
360	Metabolism	Amino Acid Metabolism	Phenylalanine metabolism	1	BnaA01g08600D
363	Metabolism	Xenobiotics Biodegradation and Metabolism	Bisphenol degradation	1	BnaA03g30890D
520	Metabolism	Carbohydrate Metabolism	Amino sugar and nucleotide sugar metabolism	2	BnaA03g24290D,BnaC03g28870D
270	Metabolism	Amino Acid Metabolism	Cysteine and methionine metabolism	1	BnaC03g07500D
630	Metabolism	Carbohydrate Metabolism	Glyoxylate and dicarboxylate metabolism	1	BnaA03g36420D

## Sheet: Immature embryo.kegg.enrichment
MapID	MapTitle	P-value	adjusted P-value	x	y	n	N	EnrichDirect	GeneIDs
902	Monoterpenoid biosynthesis	0.000308933	0.0151377	2	7	46	11789	Over	BnaA06g33360D BnaC07g22980D
