# Supplementary material for: Transcriptome Analysis of Stem and Globally Comparison with Other Tissues in Brassica napus
Source: Front Plant Sci. 2016 Sep 21;7:1403. doi: 10.3389/fpls.2016.01403 (PMC5030298; doi:10.3389/fpls.2016.01403)
Supplement: SUPPLEMENTARY FILE 5 — KEGG enrichment analysis of the common transcription factors (Top 20 pathways). [file Data_Sheet_5.XLSX]

## Sheet: homology.kegg.enrichment
Supplement File 5. KEGG enrichment analysis of the common transcription factors(Top20 pathways)
MapID	MapTitle	P-value	adjusted P-value	x	y	n	N	EnrichDirect	GeneIDs
3010	Ribosome	7.96328e-14	4.51916e-12	22	27	310	1455	Over	Bra003237 evm_27.model.AmTr_v1.0_scaffold00155.59 Gorai.005G031000.2 Lus10020794 Lus10038846 MDP0000218395 MDP0000231216 MDP0000238035 MDP0000246608 MDP0000259898 MDP0000263713 MDP0000279204 MDP0000289554 ObartAA03S_FGP2423 OpuncBB_FGP3439 Pbr018420.1 PDK_30s940631g002 PGSC0003DMP400020762 PH01001113G0580 PH01004450G0140 Solyc08g075090.2.1 XP_004512190
500	Starch and sucrose metabolism	7.76605e-08	2.93815e-06	12	13	310	1455	Over	BGIOSGA000239-PA BGIOSGA032671-PA GSVIVT01031747001 Jcr4S00282.90 MDP0000247737 MDP0000320566 mrna11429.1-v1.0-hybrid mrna13356.1-v1.0-hybrid ObartAA03S_FGP3953 ObartAA03S_FGP4842 OpuncBB_FGP3986 Pbr018801.2
520	Amino sugar and nucleotide sugar metabolism	8.24809e-07	2.08035e-05	9	9	310	1455	Over	Bna014470 MA_1107014g0010 MDP0000128964 MDP0000247737 MDP0000314088 MEDTR6G030830.1 mrna13356.1-v1.0-hybrid mrna31001.1-v1.0-hybrid Pbr018801.2
970	Aminoacyl-tRNA biosynthesis	5.70145e-05	0.00117657	13	21	310	1455	Over	337099 472840 Bra017612 Bra027447 Bradi3g41546.1 Can006142 EMS48478 EMT04827 GRMZM2G126957_P01 MDP0000579961 ObartAA03S_FGP23868 PGSC0003DMP400025669 PH01000508G0070
940	Phenylpropanoid biosynthesis	9.00193e-05	0.00120202	6	6	310	1455	Over	403456 BGIOSGA012704-PA EMS54836 Jcr4S00282.90 MDP0000249364 MDP0000449389
3008	Ribosome biogenesis in eukaryotes	0.000123424	0.00155652	7	8	310	1455	Over	Bra020513 GRMZM2G048403_P01 GRMZM2G408012_P01 GSMUA_Achr8P15080_001 IGS.gm_12_00206 MDP0000238771 MDP0000247249
3013	RNA transport	0.000352874	0.00388588	8	11	310	1455	Over	BGIOSGA023011-PA Bra020041 MDP0000287358 mrna09127.1-v1.0-hybrid mrna16389.1-v1.0-hybrid OpuncBB_FGP28174 PGSC0003DMP400027535 PGSC0003DMP400041646
4141	Protein processing in endoplasmic reticulum	0.000408819	0.00388588	13	25	310	1455	Over	915820 Aan021243 EMT26392 EMT28005 estExt_Genewise_ext.C_Chr_20463 Gorai.001G223600.1 GRMZM2G008647_P02 GSVIVT01018226001 MDP0000309784 mrna17794.1-v1.0-hybrid ObartAA03S_FGP20458 PK04509.1 Tp3g07810
20	Citrate cycle (TCA cycle)	0.00042796	0.00388588	5	5	310	1455	Over	Bra036142 EMT03129 GSMUA_Achr6P12930_001 Han006117 ObartAA03S_FGP28147
360	Phenylalanine metabolism	0.00042796	0.00388588	5	5	310	1455	Over	403456 BGIOSGA007064-PA BGIOSGA012704-PA MDP0000249364 MDP0000449389
270	Cysteine and methionine metabolism	0.000454017	0.00391059	7	9	310	1455	Over	Lsa013919 MDP0000287465 MDP0000304669 MDP0000319910 OB03G14700.1 OB10G18020.1 OpuncBB_FGP22695
10	Glycolysis / Gluconeogenesis	0.000516819	0.00391059	6	7	310	1455	Over	900671 Bra001000 Han006117 MDP0000275412 MDP0000606021 OpuncBB_FGP3493
30	Pentose phosphate pathway	0.000516819	0.00391059	6	7	310	1455	Over	900671 Can002796 GSVIVT01030079001 MA_71525g0010 MDP0000256917 Potri.006G039800.1
190	Oxidative phosphorylation	0.000516819	0.00391059	6	7	310	1455	Over	885785 GRMZM2G163233_P01 Lus10040166 MDP0000296109 Neem_26425_f_1 Neem_908_f_2
4626	Plant-pathogen interaction	0.00132564	0.00924443	12	24	310	1455	Over	915820 Gorai.003G023300.1 Gorai.003G023300.2 MDP0000180046 MDP0000259867 MDP0000271624 MDP0000282021 MDP0000318339 MDP0000746803 mrna17794.1-v1.0-hybrid mrna27595.1-v1.0-hybrid mrna28724.1-v1.0-hybrid
710	Carbon fixation in photosynthetic organisms	0.001697	0.00924443	6	8	310	1455	Over	900671 Can002796 MA_71525g0010 mrna16933.1-v1.0-hybrid OpuncBB_FGP3493 Potri.006G039800.1
250	Alanine, aspartate and glutamate metabolism	0.00202932	0.00924443	4	4	310	1455	Over	405683 421270 MDP0000284588 ObartAA03S_FGP22583
3430	Mismatch repair	0.00202932	0.00924443	4	4	310	1455	Over	fgenesh1_pm.chr_6_#_302 MDP0000533379 mrna24978.1-v1.0-hybrid PH01000400G0800
4142	Lysosome	0.00202932	0.00924443	4	4	310	1455	Over	GRMZM2G163233_P01 GRMZM2G395549_P01 MA_11351g0010 Thecc1EG029045t1
900	Terpenoid backbone biosynthesis	0.00202932	0.00924443	4	4	310	1455	Over	889097 GRMZM2G396451_P02 MDP0000320006 mrna32370.1-v1.0-hybrid
